# Supplementary material for: Crystal structure of (N^C) cyclo­metalated AuIII diazide at 100 K
Source: Acta Crystallogr E Crystallogr Commun. 2020 Oct 9;76(Pt 11):1725–7. doi: 10.1107/S2056989020012955 (PMC7643232; doi:10.1107/S2056989020012955)
Supplement: Supplementary file 1 [file e-76-01725-sup1.cif]

##############################################################################
#                                                                            #
# This CIF contains the data in a paper accepted for publication in          #
# Acta Crystallographica Section E. It conforms to the requirements of       #
# Notes for Authors for Acta Crystallographica Section E, and has been       #
# peer reviewed under the auspices of the IUCr Commission on Journals.       #
#                                                                            #
# Full details of the Crystallographic Information File format               #
# are given in the paper "The Crystallographic Information File (CIF):       #
# a New Standard Archive File for Crystallography" by S. R. Hall, F. H.      #
# Allen and I. D. Brown [Acta Cryst. (1991), A47, 655-685].                  #
#                                                                            #
# The current version of the core CIF dictionary is obtainable from          #
# ftp://ftp.iucr.org/pub/cif_core.dic.                                       #
#                                                                            #
# Software is freely available for graphical display of the structure(s)     #
# in this CIF. For information consult the CIF software page                 #
# http://www.iucr.org/resources/cif/software.                                #
#                                                                            #
# This file may be used for bona fide research purposes within the           #
# scientific community so long as proper attribution is given to the journal # 
# article from which it was obtained.                                        #
#                                                                            #
##############################################################################
data_I
_audit_creation_method     'SHELXL-2018/3'
_journal_date_recd_electronic     2020-08-12
_journal_date_accepted     2020-09-22
_journal_name_full     'Acta Crystallographica, Section E'
_journal_year     2020
_journal_volume     76
_journal_issue     11
_journal_page_first     1725
_journal_page_last     1727
_journal_paper_category     GM
_journal_paper_doi     10.1107/S2056989020012955
_journal_coeditor_code     YK2139
_publ_contact_author_name     'Mats Tilset'
_publ_contact_author_address
;
Department of Chemistry and Center for Materials Science and Nanotechnology
(SMN)
University of Oslo
P.O. Box 1126 Blindern, N-0318 Oslo,
Norway
;
_publ_contact_author_email     'mats.tilset@kjemi.uio.no'
_publ_contact_author_fax     ?
_publ_contact_author_phone     '+4722855502'
_publ_section_title
;
Crystal structure of (N\^C) cyclometalated Au^III^ diazide at 100 K
;
loop_
    _publ_author_name
    _publ_author_footnote
    _publ_author_address
    'Levchenko, Volodymyr' .
;
Department of Chemistry and Center for Materials Science and Nanotechnology \
(SMN)
University of Oslo
PO Box 1126 Blindern, N-0318 Oslo,
Norway
;
    '\/Oien-\/Odegaard, Sigurd' .
;
Department of Chemistry and Center for Materials Science and Nanotechnology \
(SMN)
University of Oslo
PO Box 1126 Blindern, N-0318 Oslo,
Norway
;
    'Wragg, David' .
;
Department of Chemistry and Center for Materials Science and Nanotechnology \
(SMN)
University of Oslo
PO Box 1126 Blindern, N-0318 Oslo,
Norway
;
    'Tilset, Mats' .
;
Department of Chemistry and Center for Materials Science and Nanotechnology \
(SMN)
University of Oslo
PO Box 1126 Blindern, N-0318 Oslo,
Norway
;
_publ_section_synopsis
;\
The title compound, an (<i>N</i>\^C)-cyclometalated gold(III) diazide, namely,
diazido[5-ethoxycarbonyl-2-(5-ethoxycarbonylpyridin-2-yl)phenyl-\
\k^2^<i>C</i>^1^,<i>N</i>]gold(III), [Au(C~17~H~16~NO~4~)(N~3~)~2~] or
Au(ppy^Et^)(N~3~)~2~, was synthesized by reacting Au(ppy^Et^)Cl~2~ with NaN~3~
in water for 24 h. The complex  features a gold center with a square-planar
environment.
;
_chemical_name_systematic
;\
Diazido[5-ethoxycarbonyl-2-(5-ethoxycarbonylpyridin-2-yl)phenyl-\
\k^2^<i>C</i>^1^,<i>N</i>]gold(III)
;
_chemical_name_common     ?
_chemical_formula_moiety     'C17 H16 Au N7 O4'
_chemical_formula_sum     'C17 H16 Au N7 O4'
_chemical_formula_iupac     '[Au (C17 H16 N O4) (N3)2]'
_chemical_formula_weight     579.33
_chemical_melting_point     ?
_space_group_crystal_system     monoclinic
_space_group_name_H-M_alt     'P 21/c'
_space_group_name_Hall     '-P 2ybc'
loop_
    _space_group_symop_operation_xyz
    'x, y, z'
    '-x, y+1/2, -z+1/2'
    '-x, -y, -z'
    'x, -y-1/2, z-1/2'
_cell_length_a     7.0788(5)
_cell_length_b     24.6279(16)
_cell_length_c     10.5840(7)
_cell_angle_alpha     90
_cell_angle_beta     91.0590(10)
_cell_angle_gamma     90
_cell_volume     1844.9(2)
_cell_formula_units_Z     4
_cell_measurement_reflns_used     9519
_cell_measurement_theta_min     2.54
_cell_measurement_theta_max     30.55
_cell_measurement_temperature     100(2)
_exptl_crystal_description     needle
_exptl_crystal_colour     colorless
_exptl_crystal_size_max     0.2
_exptl_crystal_size_mid     0.03
_exptl_crystal_size_min     0.01
_exptl_crystal_density_diffrn     2.086
_exptl_crystal_density_meas     ?
_exptl_crystal_density_method     ?
_exptl_crystal_F_000     1112
_exptl_absorpt_coefficient_mu     8.016
_exptl_absorpt_correction_type     multi-scan
_exptl_absorpt_process_details
;
(SADABS; Bruker, 2018)
;
_exptl_absorpt_correction_T_min     0.5540
_exptl_absorpt_correction_T_max     0.7461
_diffrn_ambient_temperature     100(2)
_diffrn_source     'microfocus sealed X-ray tube'
_diffrn_radiation_type     MoK\a
_diffrn_radiation_wavelength     0.71073
_diffrn_radiation_monochromator     'mirror optics'
_diffrn_measurement_device_type     'Bruker D8 Photon 100 area detector'
_diffrn_measurement_device     'three-circle diffractometer'
_diffrn_measurement_method     '\w and \f shutterless scans'
_diffrn_detector     'Bruker Photon 100 area detector'
_diffrn_detector_area_resol_mean     10.42
_diffrn_reflns_number     37671
_diffrn_reflns_av_R_equivalents     0.0233
_diffrn_reflns_av_unetI/netI     0.0140
_diffrn_reflns_theta_min     2.538
_diffrn_reflns_theta_max     30.560
_diffrn_reflns_theta_full     25.242
_diffrn_measured_fraction_theta_max     0.999
_diffrn_measured_fraction_theta_full     0.999
_diffrn_reflns_limit_h_min     -10
_diffrn_reflns_limit_h_max     10
_diffrn_reflns_limit_k_min     -35
_diffrn_reflns_limit_k_max     35
_diffrn_reflns_limit_l_min     -14
_diffrn_reflns_limit_l_max     15
_diffrn_radiation_probe     x-ray
_refine_special_details     ?
_reflns_number_total     5655
_reflns_number_gt     4677
_reflns_threshold_expression     'I > 2\s(I)'
_refine_ls_structure_factor_coef     Fsqd
_refine_ls_matrix_type     full
_refine_ls_R_factor_all     0.0249
_refine_ls_R_factor_gt     0.0175
_refine_ls_wR_factor_gt     0.0342
_refine_ls_wR_factor_ref     0.0361
_refine_ls_goodness_of_fit_ref     1.093
_refine_ls_restrained_S_all     1.093
_refine_ls_number_reflns     5655
_refine_ls_number_parameters     264
_refine_ls_number_restraints     0
_refine_ls_hydrogen_treatment     constr
_refine_ls_weighting_scheme     calc
_refine_ls_weighting_details
              'w=1/[\s^2^(Fo^2^)+(0.0071P)^2^+3.5107P] where P=(Fo^2^+2Fc^2^)/3'
_atom_sites_solution_hydrogens     geom
_atom_sites_solution_primary     direct
_atom_sites_solution_secondary     difmap
_refine_ls_shift/su_max     0.001
_refine_ls_shift/su_mean     0.000
_refine_diff_density_max     0.922
_refine_diff_density_min     -1.095
_refine_ls_extinction_method     none
_refine_ls_extinction_coef     .
loop_
    _atom_type_symbol
    _atom_type_description
    _atom_type_scat_dispersion_real
    _atom_type_scat_dispersion_imag
    _atom_type_scat_source
    'C' 'C' 0.0033 0.0016
                         'International Tables Vol C Tables 4.2.6.8 and 6.1.1.4'
    'H' 'H' 0.0000 0.0000
                         'International Tables Vol C Tables 4.2.6.8 and 6.1.1.4'
    'Au' 'Au' -2.0133 8.8022
                         'International Tables Vol C Tables 4.2.6.8 and 6.1.1.4'
    'N' 'N' 0.0061 0.0033
                         'International Tables Vol C Tables 4.2.6.8 and 6.1.1.4'
    'O' 'O' 0.0106 0.0060
                         'International Tables Vol C Tables 4.2.6.8 and 6.1.1.4'
_computing_data_collection
;
APEX3 (Bruker, 2018)
;
_computing_cell_refinement
;
APEX3 (Bruker, 2018)
;
_computing_data_reduction
;
APEX3 (Bruker, 2018)
;
_computing_structure_solution
;
SHELXT (Sheldrick, 2015a)
;
_computing_structure_refinement
;
SHELXL (Sheldrick, 2015b)
;
_computing_molecular_graphics
;
Mercury (Macrae <i>et al.</i>, 2020)
;
_computing_publication_material
;
enCIFer  (Allen <i>et al.</i>, 2004)
;
loop_
    _atom_site_type_symbol
    _atom_site_label
    _atom_site_fract_x
    _atom_site_fract_y
    _atom_site_fract_z
    _atom_site_U_iso_or_equiv
    _atom_site_adp_type
    _atom_site_calc_flag
    _atom_site_occupancy
    _atom_site_disorder_assembly
    _atom_site_disorder_group
    Au Au1 0.75297(2) -0.00058(2) 0.64453(2) 0.01001(2) Uani d 1 . .
    O O1 0.4872(2) 0.22687(7) 0.35894(15) 0.0181(3) Uani d 1 . .
    O O4 1.0437(3) -0.20014(8) 0.49251(17) 0.0272(4) Uani d 1 . .
    O O3 0.9998(2) -0.20622(7) 0.28226(15) 0.0170(3) Uani d 1 . .
    O O2 0.4569(3) 0.20965(8) 0.56671(17) 0.0271(4) Uani d 1 . .
    N N6 0.7546(3) 0.04933(9) 0.88472(19) 0.0213(4) Uani d 1 . .
    N N1 0.8122(3) -0.04540(8) 0.48884(17) 0.0141(4) Uani d 1 . .
    N N5 0.6697(3) 0.05028(8) 0.78531(18) 0.0180(4) Uani d 1 . .
    N N4 0.7094(4) -0.07941(11) 0.9575(2) 0.0327(5) Uani d 1 . .
    N N2 0.8539(3) -0.06048(8) 0.76482(18) 0.0173(4) Uani d 1 . .
    N N7 0.8264(4) 0.05242(11) 0.9828(2) 0.0346(6) Uani d 1 . .
    N N3 0.7753(3) -0.06848(9) 0.86238(19) 0.0211(4) Uani d 1 . .
    C C1 0.6763(3) 0.05386(8) 0.50946(19) 0.0097(4) Uani d 1 . .
    C C2 0.6095(3) 0.10502(9) 0.5321(2) 0.0144(4) Uani d 1 . .
    H H2 0.591225 0.116874 0.616458 0.017 Uiso calc 1 . .
    C C6 0.7021(3) 0.03570(9) 0.3866(2) 0.0119(4) Uani d 1 . .
    C C7 0.7724(3) -0.01977(9) 0.3753(2) 0.0120(4) Uani d 1 . .
    C C10 0.9087(3) -0.12530(9) 0.3809(2) 0.0135(4) Uani d 1 . .
    C C12 0.4984(3) 0.19541(9) 0.4620(2) 0.0164(4) Uani d 1 . .
    C C9 0.8673(3) -0.10048(9) 0.2653(2) 0.0156(4) Uani d 1 . .
    H H9 0.885418 -0.119718 0.188635 0.019 Uiso calc 1 . .
    C C8 0.7995(3) -0.04760(9) 0.2623(2) 0.0152(4) Uani d 1 . .
    H H8 0.771619 -0.030465 0.183738 0.018 Uiso calc 1 . .
    C C5 0.6615(3) 0.07016(9) 0.2849(2) 0.0159(4) Uani d 1 . .
    H H5 0.679171 0.058026 0.200723 0.019 Uiso calc 1 . .
    C C17 0.9570(4) -0.30317(11) 0.3331(3) 0.0324(6) Uani d 1 . .
    H H17A 0.835596 -0.301253 0.287316 0.049 Uiso calc 1 . .
    H H17B 0.936999 -0.297241 0.423392 0.049 Uiso calc 1 . .
    H H17C 1.013575 -0.339051 0.320534 0.049 Uiso calc 1 . .
    C C4 0.5950(3) 0.12224(9) 0.3074(2) 0.0161(4) Uani d 1 . .
    H H4 0.567987 0.145929 0.238554 0.019 Uiso calc 1 . .
    C C3 0.5680(3) 0.13978(9) 0.4310(2) 0.0139(4) Uani d 1 . .
    C C16 1.0875(3) -0.26013(9) 0.2839(2) 0.0194(5) Uani d 1 . .
    H H16A 1.203416 -0.259024 0.337608 0.023 Uiso calc 1 . .
    H H16B 1.124940 -0.269813 0.197057 0.023 Uiso calc 1 . .
    C C15 0.9899(3) -0.18128(9) 0.3932(2) 0.0156(4) Uani d 1 . .
    C C13 0.4230(4) 0.28268(10) 0.3779(2) 0.0220(5) Uani d 1 . .
    H H13A 0.324410 0.283170 0.443070 0.026 Uiso calc 1 . .
    H H13B 0.366153 0.296654 0.298177 0.026 Uiso calc 1 . .
    C C11 0.8795(3) -0.09698(9) 0.4924(2) 0.0140(4) Uani d 1 . .
    H H11 0.906730 -0.113793 0.571430 0.017 Uiso calc 1 . .
    C C14 0.5832(4) 0.31882(11) 0.4186(3) 0.0338(7) Uani d 1 . .
    H H14A 0.678520 0.319531 0.352664 0.051 Uiso calc 1 . .
    H H14B 0.640129 0.304889 0.497250 0.051 Uiso calc 1 . .
    H H14C 0.535687 0.355673 0.432548 0.051 Uiso calc 1 . .
loop_
    _atom_site_aniso_label
    _atom_site_aniso_U_11
    _atom_site_aniso_U_22
    _atom_site_aniso_U_33
    _atom_site_aniso_U_12
    _atom_site_aniso_U_13
    _atom_site_aniso_U_23
    Au1 0.01148(3) 0.01142(4) 0.00713(3) -0.00123(3) 0.00055(2) -0.00031(3)
    O1 0.0228(8) 0.0159(8) 0.0156(8) 0.0037(6) 0.0019(6) 0.0042(6)
    O4 0.0454(12) 0.0202(9) 0.0159(8) 0.0049(8) -0.0039(8) -0.0024(7)
    O3 0.0211(8) 0.0162(8) 0.0137(8) 0.0017(6) 0.0006(6) -0.0042(6)
    O2 0.0426(11) 0.0221(9) 0.0171(9) 0.0038(8) 0.0093(8) 0.0025(7)
    N6 0.0256(11) 0.0225(10) 0.0158(9) 0.0013(8) 0.0036(8) -0.0022(8)
    N1 0.0139(8) 0.0166(9) 0.0119(8) -0.0039(7) 0.0014(7) -0.0030(7)
    N5 0.0201(9) 0.0203(9) 0.0138(9) 0.0059(8) 0.0011(7) -0.0039(7)
    N4 0.0417(14) 0.0388(14) 0.0178(11) -0.0078(11) 0.0049(10) 0.0061(10)
    N2 0.0197(9) 0.0166(9) 0.0155(9) 0.0067(7) -0.0008(7) 0.0008(7)
    N7 0.0392(14) 0.0469(15) 0.0175(11) 0.0068(12) -0.0050(10) -0.0075(10)
    N3 0.0256(10) 0.0210(10) 0.0165(10) -0.0017(8) -0.0041(8) -0.0010(8)
    C1 0.0081(8) 0.0102(9) 0.0109(9) -0.0026(7) 0.0006(7) 0.0032(7)
    C2 0.0130(9) 0.0158(10) 0.0144(10) -0.0032(8) 0.0007(8) 0.0028(8)
    C6 0.0105(9) 0.0132(9) 0.0121(9) -0.0032(7) 0.0002(7) 0.0004(7)
    C7 0.0104(9) 0.0162(9) 0.0095(9) -0.0039(7) 0.0004(7) -0.0005(7)
    C10 0.0131(9) 0.0138(9) 0.0136(10) -0.0046(8) 0.0018(7) -0.0024(8)
    C12 0.0154(10) 0.0174(10) 0.0165(10) -0.0025(8) 0.0022(8) 0.0043(8)
    C9 0.0188(10) 0.0164(10) 0.0117(9) -0.0050(8) 0.0019(8) -0.0048(8)
    C8 0.0176(10) 0.0179(10) 0.0100(9) -0.0046(8) 0.0009(8) -0.0013(8)
    C5 0.0195(10) 0.0173(10) 0.0109(9) -0.0030(8) 0.0002(8) 0.0014(8)
    C17 0.0302(14) 0.0163(12) 0.0509(18) -0.0024(10) 0.0096(13) -0.0062(12)
    C4 0.0165(10) 0.0173(10) 0.0146(10) -0.0035(8) 0.0000(8) 0.0044(8)
    C3 0.0119(9) 0.0141(9) 0.0157(10) -0.0026(8) 0.0002(7) 0.0021(8)
    C16 0.0200(11) 0.0173(11) 0.0209(11) 0.0029(9) 0.0033(9) -0.0052(9)
    C15 0.0175(10) 0.0143(10) 0.0150(10) -0.0036(8) 0.0014(8) -0.0033(8)
    C13 0.0255(12) 0.0182(11) 0.0224(12) 0.0100(9) 0.0046(10) 0.0049(9)
    C11 0.0127(9) 0.0159(10) 0.0135(10) -0.0039(8) 0.0018(7) -0.0019(8)
    C14 0.0397(16) 0.0146(11) 0.0473(18) 0.0045(11) 0.0031(14) 0.0010(11)
_geom_special_details
;
 All esds (except the esd in the dihedral angle between two l.s. planes)
 are estimated using the full covariance matrix.  The cell esds are taken
 into account individually in the estimation of esds in distances, angles
 and torsion angles; correlations between esds in cell parameters are only
 used when they are defined by crystal symmetry.  An approximate (isotropic)
 treatment of cell esds is used for estimating esds involving l.s. planes.
;
loop_
    _geom_bond_atom_site_label_1
    _geom_bond_atom_site_label_2
    _geom_bond_site_symmetry_2
    _geom_bond_distance
    _geom_bond_publ_flag
    Au1 C1 . 2.027(2) ?
    Au1 N1 . 2.0335(18) ?
    Au1 N5 . 2.0418(19) ?
    Au1 N2 . 2.0674(19) ?
    O1 C12 . 1.339(3) ?
    O1 C13 . 1.463(3) ?
    O4 C15 . 1.204(3) ?
    O3 C15 . 1.328(3) ?
    O3 C16 . 1.466(3) ?
    O2 C12 . 1.205(3) ?
    N6 N7 . 1.150(3) ?
    N6 N5 . 1.202(3) ?
    N1 C11 . 1.357(3) ?
    N1 C7 . 1.382(3) ?
    N4 N3 . 1.150(3) ?
    N2 N3 . 1.198(3) ?
    C1 C2 . 1.369(3) ?
    C1 C6 . 1.390(3) ?
    C2 C3 . 1.397(3) ?
    C2 H2 . 0.9500 ?
    C6 C5 . 1.397(3) ?
    C6 C7 . 1.459(3) ?
    C7 C8 . 1.395(3) ?
    C10 C11 . 1.390(3) ?
    C10 C9 . 1.394(3) ?
    C10 C15 . 1.498(3) ?
    C12 C3 . 1.494(3) ?
    C9 C8 . 1.388(3) ?
    C9 H9 . 0.9500 ?
    C8 H8 . 0.9500 ?
    C5 C4 . 1.388(3) ?
    C5 H5 . 0.9500 ?
    C17 C16 . 1.505(4) ?
    C17 H17A . 0.9800 ?
    C17 H17B . 0.9800 ?
    C17 H17C . 0.9800 ?
    C4 C3 . 1.395(3) ?
    C4 H4 . 0.9500 ?
    C16 H16A . 0.9900 ?
    C16 H16B . 0.9900 ?
    C13 C14 . 1.499(4) ?
    C13 H13A . 0.9900 ?
    C13 H13B . 0.9900 ?
    C11 H11 . 0.9500 ?
    C14 H14A . 0.9800 ?
    C14 H14B . 0.9800 ?
    C14 H14C . 0.9800 ?
loop_
    _geom_angle_atom_site_label_1
    _geom_angle_atom_site_label_2
    _geom_angle_atom_site_label_3
    _geom_angle_site_symmetry_1
    _geom_angle_site_symmetry_3
    _geom_angle
    _geom_angle_publ_flag
    C1 Au1 N1 . . 81.03(8) ?
    C1 Au1 N5 . . 91.82(8) ?
    N1 Au1 N5 . . 172.30(8) ?
    C1 Au1 N2 . . 172.51(8) ?
    N1 Au1 N2 . . 92.15(8) ?
    N5 Au1 N2 . . 95.13(8) ?
    C12 O1 C13 . . 116.48(18) ?
    C15 O3 C16 . . 115.97(18) ?
    N7 N6 N5 . . 173.8(3) ?
    C11 N1 C7 . . 121.18(19) ?
    C11 N1 Au1 . . 124.28(15) ?
    C7 N1 Au1 . . 114.51(15) ?
    N6 N5 Au1 . . 118.70(16) ?
    N3 N2 Au1 . . 119.17(16) ?
    N4 N3 N2 . . 174.7(3) ?
    C2 C1 C6 . . 120.80(19) ?
    C2 C1 Au1 . . 125.05(16) ?
    C6 C1 Au1 . . 114.12(15) ?
    C1 C2 C3 . . 119.9(2) ?
    C1 C2 H2 . . 120.1 ?
    C3 C2 H2 . . 120.1 ?
    C1 C6 C5 . . 119.8(2) ?
    C1 C6 C7 . . 115.39(19) ?
    C5 C6 C7 . . 124.8(2) ?
    N1 C7 C8 . . 119.5(2) ?
    N1 C7 C6 . . 114.87(18) ?
    C8 C7 C6 . . 125.7(2) ?
    C11 C10 C9 . . 119.5(2) ?
    C11 C10 C15 . . 116.8(2) ?
    C9 C10 C15 . . 123.7(2) ?
    O2 C12 O1 . . 124.7(2) ?
    O2 C12 C3 . . 123.8(2) ?
    O1 C12 C3 . . 111.5(2) ?
    C8 C9 C10 . . 119.9(2) ?
    C8 C9 H9 . . 120.1 ?
    C10 C9 H9 . . 120.1 ?
    C9 C8 C7 . . 119.7(2) ?
    C9 C8 H8 . . 120.2 ?
    C7 C8 H8 . . 120.2 ?
    C4 C5 C6 . . 119.7(2) ?
    C4 C5 H5 . . 120.2 ?
    C6 C5 H5 . . 120.2 ?
    C16 C17 H17A . . 109.5 ?
    C16 C17 H17B . . 109.5 ?
    H17A C17 H17B . . 109.5 ?
    C16 C17 H17C . . 109.5 ?
    H17A C17 H17C . . 109.5 ?
    H17B C17 H17C . . 109.5 ?
    C5 C4 C3 . . 120.0(2) ?
    C5 C4 H4 . . 120.0 ?
    C3 C4 H4 . . 120.0 ?
    C4 C3 C2 . . 119.9(2) ?
    C4 C3 C12 . . 122.8(2) ?
    C2 C3 C12 . . 117.3(2) ?
    O3 C16 C17 . . 112.3(2) ?
    O3 C16 H16A . . 109.1 ?
    C17 C16 H16A . . 109.1 ?
    O3 C16 H16B . . 109.1 ?
    C17 C16 H16B . . 109.1 ?
    H16A C16 H16B . . 107.9 ?
    O4 C15 O3 . . 124.9(2) ?
    O4 C15 C10 . . 123.1(2) ?
    O3 C15 C10 . . 112.00(19) ?
    O1 C13 C14 . . 111.2(2) ?
    O1 C13 H13A . . 109.4 ?
    C14 C13 H13A . . 109.4 ?
    O1 C13 H13B . . 109.4 ?
    C14 C13 H13B . . 109.4 ?
    H13A C13 H13B . . 108.0 ?
    N1 C11 C10 . . 120.3(2) ?
    N1 C11 H11 . . 119.9 ?
    C10 C11 H11 . . 119.9 ?
    C13 C14 H14A . . 109.5 ?
    C13 C14 H14B . . 109.5 ?
    H14A C14 H14B . . 109.5 ?
    C13 C14 H14C . . 109.5 ?
    H14A C14 H14C . . 109.5 ?
    H14B C14 H14C . . 109.5 ?
loop_
    _geom_torsion_atom_site_label_1
    _geom_torsion_atom_site_label_2
    _geom_torsion_atom_site_label_3
    _geom_torsion_atom_site_label_4
    _geom_torsion_site_symmetry_1
    _geom_torsion_site_symmetry_2
    _geom_torsion_site_symmetry_3
    _geom_torsion_site_symmetry_4
    _geom_torsion
    _geom_torsion_publ_flag
    C6 C1 C2 C3 . . . . -0.6(3) ?
    Au1 C1 C2 C3 . . . . 177.50(15) ?
    C2 C1 C6 C5 . . . . 0.7(3) ?
    Au1 C1 C6 C5 . . . . -177.58(16) ?
    C2 C1 C6 C7 . . . . -179.42(19) ?
    Au1 C1 C6 C7 . . . . 2.3(2) ?
    C11 N1 C7 C8 . . . . 0.9(3) ?
    Au1 N1 C7 C8 . . . . -177.14(16) ?
    C11 N1 C7 C6 . . . . -179.65(18) ?
    Au1 N1 C7 C6 . . . . 2.4(2) ?
    C1 C6 C7 N1 . . . . -3.1(3) ?
    C5 C6 C7 N1 . . . . 176.8(2) ?
    C1 C6 C7 C8 . . . . 176.4(2) ?
    C5 C6 C7 C8 . . . . -3.8(3) ?
    C13 O1 C12 O2 . . . . 1.2(3) ?
    C13 O1 C12 C3 . . . . -179.18(19) ?
    C11 C10 C9 C8 . . . . 0.8(3) ?
    C15 C10 C9 C8 . . . . -177.4(2) ?
    C10 C9 C8 C7 . . . . -0.3(3) ?
    N1 C7 C8 C9 . . . . -0.5(3) ?
    C6 C7 C8 C9 . . . . -179.9(2) ?
    C1 C6 C5 C4 . . . . -0.2(3) ?
    C7 C6 C5 C4 . . . . 180.0(2) ?
    C6 C5 C4 C3 . . . . -0.4(3) ?
    C5 C4 C3 C2 . . . . 0.5(3) ?
    C5 C4 C3 C12 . . . . 179.5(2) ?
    C1 C2 C3 C4 . . . . 0.0(3) ?
    C1 C2 C3 C12 . . . . -179.05(19) ?
    O2 C12 C3 C4 . . . . 172.6(2) ?
    O1 C12 C3 C4 . . . . -7.0(3) ?
    O2 C12 C3 C2 . . . . -8.4(3) ?
    O1 C12 C3 C2 . . . . 171.98(19) ?
    C15 O3 C16 C17 . . . . 76.9(3) ?
    C16 O3 C15 O4 . . . . -1.5(3) ?
    C16 O3 C15 C10 . . . . 176.64(18) ?
    C11 C10 C15 O4 . . . . -6.3(3) ?
    C9 C10 C15 O4 . . . . 171.9(2) ?
    C11 C10 C15 O3 . . . . 175.56(19) ?
    C9 C10 C15 O3 . . . . -6.3(3) ?
    C12 O1 C13 C14 . . . . 84.2(3) ?
    C7 N1 C11 C10 . . . . -0.4(3) ?
    Au1 N1 C11 C10 . . . . 177.39(15) ?
    C9 C10 C11 N1 . . . . -0.4(3) ?
    C15 C10 C11 N1 . . . . 177.85(19) ?
_shelx_space_group_comment
;
The symmetry employed for this shelxl refinement is uniquely defined
by the following loop, which should always be used as a source of
symmetry information in preference to the above space-group names.
They are only intended as comments.
;
_shelx_estimated_absorpt_T_min     ?
_shelx_estimated_absorpt_T_max     ?
_shelx_hkl_file
;
   1   0   0    1.50    0.50
  -1   0   0    3.50    0.50
   1   0   0    3.00    0.70
  -1   0   0    2.30    0.70
  -1   0   0    1.90    0.50
  -1   0   0    2.40    0.50
  -2   0   0 6015.20  150.28
   2   0   0 6098.89  150.48
   2   0   0 6046.79  150.78
  -2   0   0 6513.55  150.48
  -2   0   0 6164.78  150.78
   3   0   0   76.29    3.30
   3   0   0   69.69    3.40
  -3   0   0   77.79    3.20
   3   0   0   72.49    3.10
   3   0   0   69.39    4.00
  -3   0   0   74.59    3.40
  -3   0   0   78.29    3.70
  -4   0   0 6006.70  147.39
   4   0   0 6027.90  147.39
   4   0   0 6093.39  148.09
   4   0   0 5892.21  147.19
   4   0   0 5836.62  147.49
  -4   0   0 6117.09  147.59
  -5   0   0   83.79    5.40
  -5   0   0   82.29    6.10
   5   0   0   80.99    5.40
   5   0   0   88.39    5.00
   5   0   0   80.99    4.60
  -5   0   0   93.59    4.90
  -5   0   0   84.99    5.30
   5   0   0   93.49    6.50
   6   0   0 2565.24   67.69
  -6   0   0 2553.64   67.29
  -6   0   0 2651.23   66.59
  -6   0   0 2645.74   65.89
   6   0   0 2621.14   65.69
   6   0   0 2597.44   66.49
  -7   0   0   27.30    5.90
   7   0   0   20.50    5.60
  -7   0   0   16.40    5.00
  -7   0   0   17.10    5.50
  -7   0   0   26.10    4.80
   7   0   0   12.40    6.30
  -8   0   0 1748.33   46.20
  -8   0   0 1721.13   47.00
  -8   0   0 1729.83   47.20
  -8   0   0 1758.62   48.70
   8   0   0 1688.53   49.10
   9   0   0  114.19   15.40
  -9   0   0  140.69   13.30
  -9   0   0  112.09   18.20
  -9   0   0  120.39   13.00
  -9   0   0  116.49   14.10
 -10   0   0  673.13   28.90
 -10   0   0  654.33   26.00
   1  -1   0    1.50    0.40
   1  -1   0    1.10    0.40
   1  -1   0    0.60    0.50
  -1  -1   0    0.60    0.50
   1  -1   0    0.90    0.60
  -1  -1   0    0.60    0.50
  -1  -1   0    1.20    0.50
  -1  -1   0    0.10    0.40
  -1  -1   0    0.90    0.40
  -1  -1   0    1.50    0.60
  -1   1   0    0.90    0.50
  -1   1   0    1.10    0.40
   1   1   0   -0.30    0.60
  -1   1   0    0.90    0.40
   1   1   0    0.60    0.50
  -1   1   0    0.50    0.60
  -1   1   0    0.90    0.50
   1   1   0    0.90    0.40
   1   1   0    0.90    0.60
   1   1   0    1.00    0.50
  -2  -1   0  493.35   13.40
  -2  -1   0  524.05   13.50
  -2  -1   0  538.85   13.70
   2  -1   0  521.35   13.20
   2  -1   0  493.85   13.50
  -2  -1   0  470.35   13.50
  -2  -1   0  479.65   13.10
   2  -1   0  494.65   13.00
   2   1   0  529.65   13.30
  -2   1   0  501.55   13.00
   2   1   0  480.75   13.10
  -2   1   0  503.45   13.20
   2   1   0  503.55   13.40
  -2   1   0  535.85   13.20
  -2   1   0  523.95   13.10
   3  -1   0   10.50    1.70
  -3  -1   0    7.00    1.70
  -3  -1   0   10.00    1.70
   3  -1   0    8.20    1.40
   3  -1   0    6.70    1.20
  -3  -1   0    9.40    1.50
   3  -1   0    9.00    1.90
   3   1   0    7.60    1.70
  -3   1   0    8.60    1.50
   3   1   0    8.00    1.40
   3   1   0   10.20    1.50
  -3   1   0    9.00    1.40
   3   1   0    9.80    2.00
  -4  -1   0   47.50    3.30
   4  -1   0   50.89    3.60
   4  -1   0   46.50    4.40
   4  -1   0   47.90    3.30
  -4  -1   0   54.69    3.80
   4  -1   0   49.40    3.10
   4   1   0   48.10    3.80
   4   1   0   47.70    4.30
  -4   1   0   47.80    3.30
   4   1   0   43.80    3.50
  -4   1   0   45.50    4.00
  -4   1   0   53.19    3.90
  -4   1   0   45.80    3.50
   4   1   0   52.99    4.00
   5  -1   0    1.70    2.70
  -5  -1   0   11.20    3.80
   5  -1   0    5.20    3.30
   5  -1   0    3.20    2.00
  -5  -1   0    8.00    2.90
   5  -1   0    4.80    2.20
  -5  -1   0    8.10    2.80
  -5   1   0    8.20    2.30
   5   1   0    5.00    3.30
   5   1   0    2.60    2.80
   5   1   0    3.80    2.30
  -5   1   0   12.40    3.10
  -5   1   0    5.90    2.70
   5   1   0    7.50    2.20
  -5   1   0    8.20    3.10
  -6  -1   0   25.90    4.50
  -6  -1   0   23.60    3.70
   6  -1   0   28.40    4.50
  -6  -1   0   27.70    4.70
   6  -1   0   21.30    5.30
   6  -1   0   26.00    3.90
  -6  -1   0   29.40    5.10
   6   1   0   24.00    5.30
  -6   1   0   23.90    5.00
   6   1   0   26.40    4.80
  -6   1   0   28.50    4.70
  -6   1   0   24.80    4.50
  -6   1   0   29.70    4.70
   6   1   0   27.60    3.90
   6   1   0   24.70    3.70
  -7  -1   0   -4.20    4.60
  -7  -1   0   14.90    4.90
   7  -1   0   12.40    6.40
   7  -1   0    1.20    4.10
   7  -1   0    0.20    5.00
  -7  -1   0    2.50    5.50
  -7  -1   0    7.70    5.10
   7   1   0    0.00    5.70
  -7   1   0    2.30    5.60
  -7   1   0    8.30    4.00
  -7   1   0    9.30    4.70
  -7   1   0   -3.30    5.10
   7   1   0   -3.80    5.30
  -8  -1   0   -3.50    6.10
  -8  -1   0    4.30    6.30
  -8  -1   0    4.10    6.90
   8  -1   0    9.30    8.00
  -8  -1   0    1.00    5.40
  -8   1   0   14.50    5.80
  -8   1   0    1.70    7.30
  -8   1   0    8.80    6.10
  -8   1   0   10.60    6.30
   8   1   0   -4.90    7.70
  -9  -1   0   22.40    7.10
  -9  -1   0    5.50    7.70
  -9  -1   0   18.30    8.70
   9  -1   0   16.10   10.80
  -9   1   0   26.90   10.10
  -9   1   0    3.50    8.40
  -9   1   0   16.80    8.70
  -9   1   0   14.40    7.10
 -10  -1   0   24.90   12.10
 -10  -1   0   -0.10    9.30
 -10  -1   0   25.50   10.80
 -10   1   0    7.30   11.50
 -10   1   0  -18.70   13.20
  10   1   0   -0.10   14.10
  -1  -2   0   45.90    1.90
  -1  -2   0   47.50    2.00
  -1  -2   0   45.70    1.80
   1  -2   0   50.29    1.80
   1  -2   0   41.50    1.40
  -1  -2   0   47.40    1.70
  -1  -2   0   44.80    1.80
   1  -2   0   41.30    1.70
  -1   2   0   43.30    1.80
   1   2   0   46.10    2.00
  -1   2   0   54.19    1.80
   1   2   0   47.30    1.90
  -1   2   0   42.40    1.50
   1   2   0   48.20    1.80
  -1   2   0   45.10    1.50
  -1   2   0   45.90    1.60
   3  -2   0   63.19    3.10
  -3  -2   0   58.89    3.40
  -3  -2   0   69.69    3.20
   3  -2   0   68.29    2.70
   3  -2   0   63.69    3.00
   3  -2   0   62.89    3.70
   3   2   0   62.19    3.90
   3   2   0   57.39    3.40
  -3   2   0   65.09    3.10
   3   2   0   66.89    3.00
  -3   2   0   69.49    3.60
   3   2   0   61.69    3.20
   4  -2   0 3509.05   88.19
  -4  -2   0 3503.85   88.09
   4  -2   0 3592.84   88.09
   4  -2   0 3573.94   88.89
  -4  -2   0 3613.54   88.69
   4  -2   0 3457.25   87.69
  -4  -2   0 3633.14   88.49
   4   2   0 3546.25   89.09
   4   2   0 3515.05   87.99
  -4   2   0 3570.24   88.69
  -4   2   0 3570.74   88.29
  -4   2   0 3503.15   87.79
   4   2   0 3629.14   88.39
   4   2   0 3607.34   88.59
   5  -2   0   39.30    3.50
   5  -2   0   44.20    3.90
   5  -2   0   44.10    4.30
  -5  -2   0   45.50    4.70
  -5  -2   0   45.40    5.00
   5  -2   0   45.90    4.70
  -5  -2   0   36.30    3.50
  -5   2   0   44.40    3.80
   5   2   0   38.60    3.90
   5   2   0   42.10    4.00
  -5   2   0   44.30    4.20
  -5   2   0   40.50    4.20
  -5   2   0   43.60    4.40
   5   2   0   36.20    4.30
   6  -2   0 2834.72   70.19
  -6  -2   0 2794.72   71.39
  -6  -2   0 2839.22   71.29
   6  -2   0 2834.82   72.19
  -6  -2   0 2800.72   70.69
   6  -2   0 2802.82   70.49
   6  -2   0 2776.32   70.79
  -6   2   0 2785.02   70.79
  -6   2   0 2679.63   71.29
  -6   2   0 2809.42   71.69
  -6   2   0 2856.31   71.09
   6   2   0 2776.32   70.39
   6   2   0 2695.73   71.19
   6   2   0 2815.72   72.39
   7  -2   0   60.79    5.80
  -7  -2   0   72.29    7.60
  -7  -2   0   79.59    7.20
   7  -2   0   70.99    6.90
   7  -2   0   72.89    8.30
  -7  -2   0   75.29    7.80
   7  -2   0   80.99    8.20
  -7  -2   0   58.79    6.60
   7   2   0   71.69    8.20
  -7   2   0   76.59    7.40
  -7   2   0   72.79    7.10
  -7   2   0   76.19    7.40
   7   2   0   72.09    7.50
  -7   2   0   62.79    6.50
   8  -2   0 1434.66   42.20
  -8  -2   0 1493.25   39.60
  -8  -2   0 1438.26   40.40
  -8  -2   0 1442.16   40.30
  -8  -2   0 1431.36   41.90
  -8   2   0 1428.46   39.90
   8   2   0 1365.36   42.40
  -8   2   0 1402.66   41.20
   8   2   0 1436.46   40.70
  -8   2   0 1434.66   39.70
  -8   2   0 1477.95   39.00
  -9  -2   0   75.49    8.70
  -9  -2   0   70.99   11.50
  -9  -2   0   95.69   11.90
  -9  -2   0   75.79    9.60
  -9   2   0   84.09   15.30
   9   2   0   59.49   13.40
  -9   2   0   73.69   12.40
  -9   2   0   62.59    9.40
  -9   2   0   95.19   10.20
 -10  -2   0 1088.99   34.90
 -10  -2   0 1095.59   37.50
 -10  -2   0 1077.49   33.10
 -10   2   0 1052.89   36.90
 -10   2   0 1030.50   34.10
  10   2   0  992.30   39.20
   0  -3   0    0.70    0.30
   0  -3   0    0.70    0.40
   0  -3   0    0.80    0.30
   0   3   0    1.10    0.40
   0   3   0    1.00    0.40
   0   3   0    1.10    0.50
   0   3   0    1.20    0.30
  -1  -3   0   28.60    1.80
   1  -3   0   27.30    1.50
   1  -3   0   31.50    1.50
  -1  -3   0   27.30    1.50
  -1  -3   0   27.40    1.40
  -1  -3   0   30.30    1.40
  -1  -3   0   26.50    1.60
   1   3   0   27.90    1.60
   1   3   0   28.70    1.70
  -1   3   0   27.40    1.50
  -1   3   0   31.30    1.40
   1   3   0   29.00    1.70
   1   3   0   29.90    1.50
  -1   3   0   28.00    1.10
   2  -3   0 4192.78  101.09
   2  -3   0 4110.79  100.49
   2  -3   0 3961.20  100.39
   2  -3   0 4226.28  100.69
  -2  -3   0 4273.67  100.99
  -2  -3   0 4168.28  101.19
  -2  -3   0 3912.21  100.79
  -2   3   0 4143.79  100.89
   2   3   0 4130.19  101.19
  -2   3   0 4313.17  100.59
  -2   3   0 4085.49  100.49
   2   3   0 3903.21  100.89
   2   3   0 4038.20  100.99
  -2   3   0 4041.30  100.39
   2   3   0 4112.59  101.29
  -2   3   0 4251.47  100.49
   3  -3   0   65.59    3.70
  -3  -3   0   53.99    3.40
  -3  -3   0   56.59    3.10
   3  -3   0   56.79    2.90
   3  -3   0   54.99    2.50
   3  -3   0   58.39    2.80
   3   3   0   53.19    3.30
  -3   3   0   54.49    2.80
  -3   3   0   52.39    2.90
  -3   3   0   55.09    3.40
   3   3   0   63.19    3.20
   3   3   0   59.89    3.90
   3   3   0   56.49    3.00
   4  -3   0    0.60    1.90
  -4  -3   0    0.30    2.00
   4  -3   0    1.40    2.50
   4  -3   0   -3.60    1.50
   4  -3   0    1.50    1.50
  -4  -3   0    0.20    1.80
  -4  -3   0    1.20    2.00
   4   3   0    2.10    1.70
   4   3   0    1.00    2.40
   4   3   0    4.60    2.30
  -4   3   0   -0.80    2.10
   4   3   0    1.20    1.80
  -4   3   0    2.30    1.90
  -5  -3   0    1.60    2.20
  -5  -3   0    0.90    2.60
   5  -3   0    5.70    2.90
   5  -3   0    3.30    1.90
  -5  -3   0    0.00    2.60
   5  -3   0   -2.50    2.90
   5  -3   0    0.20    1.90
  -5   3   0   -0.20    2.00
  -5   3   0    3.10    2.50
  -5   3   0    1.80    2.50
  -5   3   0    2.50    2.90
   5   3   0    0.20    2.90
   5   3   0    4.90    3.10
   5   3   0   -1.40    2.20
   6  -3   0    2.00    2.90
  -6  -3   0    1.10    3.70
  -6  -3   0    3.50    3.80
   6  -3   0   -1.80    2.70
  -6  -3   0    0.30    3.30
   6  -3   0    3.40    4.80
   6  -3   0    8.40    3.70
   6   3   0   -4.00    4.30
   6   3   0    3.10    4.00
  -6   3   0   -4.50    3.00
  -6   3   0   -2.10    4.00
  -6   3   0   -4.10    3.40
  -6   3   0    3.90    3.70
   7  -3   0   38.80    7.30
   7  -3   0   45.80    5.10
  -7  -3   0   31.70    6.20
  -7  -3   0   41.30    5.60
  -7  -3   0   44.20    6.20
   7  -3   0   36.00    5.00
  -7  -3   0   43.90    6.80
  -7   3   0   38.80    6.70
  -7   3   0   41.90    5.80
   7   3   0   42.50    6.50
   7   3   0   43.40    7.10
  -7   3   0   41.40    5.10
  -7   3   0   36.70    5.70
  -8  -3   0   19.70    6.80
  -8  -3   0   14.90    6.20
  -8  -3   0    2.40    7.40
  -8  -3   0    8.00    6.50
   8   3   0    3.60    8.30
  -8   3   0   10.20    6.10
  -8   3   0   -2.10    5.90
   8   3   0   20.20    7.20
  -8   3   0    8.20    5.50
  -8   3   0    2.30    7.20
  -9  -3   0    1.30    9.60
  -9  -3   0   13.70    9.40
  -9  -3   0  -14.00   13.90
  -9  -3   0   12.90    8.80
  -9   3   0  -11.10    7.00
  -9   3   0    3.20    9.30
  -9   3   0   -8.10    8.10
   9   3   0   -0.40   10.60
  -9   3   0   -7.40    8.10
 -10  -3   0   27.70   12.00
 -10  -3   0    9.60    9.90
 -10  -3   0    9.80   10.90
 -10   3   0   -2.80   10.80
 -10   3   0    2.20   11.80
  10   3   0    3.90   13.90
   1  -4   0   14.50    0.90
   1  -4   0   11.90    1.20
   1  -4   0   14.60    1.40
  -1  -4   0   11.00    1.20
  -1  -4   0   15.00    1.20
  -1  -4   0   15.70    1.50
  -1  -4   0   15.00    1.30
  -1  -4   0   13.60    1.50
  -1   4   0   18.50    1.50
  -1   4   0   13.80    1.00
   1   4   0   13.90    1.30
  -1   4   0   13.60    1.20
   1   4   0   13.40    1.40
   1   4   0   15.00    1.50
   1   4   0   12.40    1.50
   2  -4   0 8141.69  194.18
   2  -4   0 7817.32  195.18
  -2  -4   0 7570.74  194.68
  -2   4   0 8446.05  194.48
   2   4   0 7896.41  194.88
  -2   4   0 8051.89  194.18
   2   4   0 7825.02  195.18
  -2   4   0 8049.40  194.78
  -2   4   0 8064.29  194.18
   3  -4   0   60.99    2.90
   3  -4   0   68.29    2.70
  -3  -4   0   62.79    3.60
  -3  -4   0   69.09    3.30
   3  -4   0   60.49    2.90
   3  -4   0   65.19    3.80
   3   4   0   66.69    3.20
  -3   4   0   60.79    2.80
   3   4   0   59.49    3.60
  -3   4   0   58.79    2.90
  -3   4   0   64.79    3.50
   3   4   0   70.29    4.10
   4  -4   0 8311.37  197.88
   4  -4   0 8249.38  196.88
  -4  -4   0 8021.60  197.58
   4  -4   0 8167.38  196.88
  -4  -4   0 7647.83  197.08
   4  -4   0 7799.32  196.38
  -4  -4   0 8143.98  197.78
   4   4   0 7970.10  198.18
   4   4   0 7792.62  196.98
   4   4   0 8093.09  197.58
  -4   4   0 8163.08  197.58
  -4   4   0 8240.38  196.78
   5  -4   0   19.50    3.90
   5  -4   0   17.10    2.40
  -5  -4   0   19.90    3.40
   5  -4   0   20.00    3.00
  -5  -4   0   16.80    3.50
   5  -4   0   13.40    2.60
  -5   4   0   21.00    3.00
   5   4   0   18.10    3.80
  -5   4   0   23.10    3.60
  -5   4   0   21.10    2.70
   5   4   0   24.90    4.10
   5   4   0   21.30    3.50
  -6  -4   0 2191.08   57.39
   6  -4   0 2200.68   55.59
  -6  -4   0 2175.78   58.79
   6  -4   0 2239.58   57.89
  -6  -4   0 2189.78   57.19
   6  -4   0 2201.28   56.19
   6   4   0 2220.48   58.39
   6   4   0 2173.28   57.29
  -6   4   0 2191.98   57.39
  -6   4   0 2209.98   55.89
  -6   4   0 2259.37   56.79
  -7  -4   0  141.79    9.90
  -7  -4   0  142.79    8.90
   7  -4   0  137.39    7.60
   7  -4   0  148.79    8.30
  -7  -4   0  137.29    9.80
   7   4   0  138.49    9.90
  -7   4   0  137.29    8.20
  -7   4   0  148.89    9.00
  -7   4   0  135.49    9.50
   7   4   0  152.18   11.90
  -7   4   0  140.39   10.60
  -8  -4   0 1555.74   43.00
  -8  -4   0 1590.84   42.10
   8  -4   0 1478.35   41.20
  -8  -4   0 1531.65   43.00
  -8  -4   0 1531.45   44.20
  -8   4   0 1504.05   43.40
  -8   4   0 1567.04   41.00
   8   4   0 1499.65   44.70
  -8   4   0 1486.35   42.00
  -8   4   0 1529.05   41.70
   8   4   0 1577.74   43.40
  -9  -4   0   31.80    7.90
  -9  -4   0   45.00    9.60
  -9  -4   0   44.50   10.70
  -9  -4   0   19.60    8.30
  -9   4   0   42.10    9.00
   9   4   0   25.40   11.40
  -9   4   0   30.40   10.10
 -10  -4   0  991.30   30.90
 -10  -4   0  859.21   36.30
 -10  -4   0  915.31   34.80
 -10  -4   0  933.51   32.10
  10   4   0  863.41   36.80
 -10   4   0  949.11   45.60
   0  -5   0    4.50    0.80
   0   5   0    7.00    0.90
   1  -5   0    5.50    0.90
  -1  -5   0    5.20    1.10
   1  -5   0    6.40    1.20
  -1  -5   0    7.10    1.10
  -1  -5   0    6.00    0.90
  -1  -5   0    5.80    1.10
  -1   5   0    5.10    0.90
   1   5   0    5.00    1.20
   1   5   0    7.80    1.10
  -1   5   0    5.20    0.70
  -1   5   0    6.90    1.20
   1   5   0    5.40    1.30
   2  -5   0    1.30    0.70
  -2  -5   0    0.50    1.10
  -2  -5   0    1.30    1.00
   2  -5   0    2.00    1.00
   2  -5   0   -0.50    1.20
  -2   5   0    1.90    0.90
   2   5   0    0.00    1.30
   2   5   0    4.00    1.30
  -2   5   0   -0.50    1.30
  -2   5   0    1.50    1.10
  -2   5   0    3.00    1.00
  -2   5   0    0.90    0.70
  -2   5   0    3.80    0.80
  -3  -5   0   15.60    2.20
   3  -5   0   16.60    1.70
   3  -5   0   13.90    1.70
   3  -5   0   14.70    1.70
  -3   5   0   19.00    2.10
  -3   5   0   13.10    1.70
   3   5   0   10.20    2.10
   3   5   0   11.50    2.50
  -3   5   0   15.70    1.60
  -3   5   0   12.80    1.60
   4  -5   0 1133.59   28.20
  -4  -5   0 1099.59   29.00
   4  -5   0 1077.79   27.80
  -4  -5   0 1127.79   29.30
   4  -5   0 1143.59   28.30
  -4  -5   0 1052.09   28.60
  -4   5   0 1090.29   28.10
   4   5   0 1068.19   29.60
   4   5   0 1031.40   28.40
  -4   5   0 1098.69   28.90
   4   5   0 1102.59   29.10
  -5  -5   0   97.59    5.30
   5  -5   0   90.39    4.30
  -5  -5   0   89.19    6.00
  -5  -5   0   84.29    6.00
   5  -5   0   80.49    4.90
   5  -5   0   88.69    4.70
   5   5   0   77.69    6.70
  -5   5   0   90.99    4.70
  -5   5   0   78.19    5.90
   5   5   0   88.99    6.10
  -5   5   0   81.19    5.00
   6  -5   0   15.20    2.90
  -6  -5   0   21.50    4.70
  -6  -5   0   16.80    4.00
  -6  -5   0   23.00    4.60
   6  -5   0   15.30    3.30
  -6   5   0   10.20    3.90
  -6   5   0   25.50    3.60
   6   5   0   17.50    4.70
   6   5   0   13.70    5.00
  -6   5   0   13.10    4.80
  -6   5   0   17.10    3.90
  -7  -5   0    2.20    5.10
  -7  -5   0    0.80    4.60
  -7  -5   0   -0.40    5.20
   7  -5   0    4.90    4.00
   7  -5   0    5.90    3.80
  -7   5   0    9.90    5.00
  -7   5   0    6.80    5.70
  -7   5   0    2.80    4.90
   7   5   0    6.10    6.30
   7   5   0   -3.80    5.20
  -7   5   0   10.50    4.10
   8  -5   0   14.90    5.80
  -8  -5   0   16.00    8.10
  -8  -5   0   14.20    6.00
  -8  -5   0   16.50    6.80
  -8  -5   0    5.70    6.60
   8   5   0   15.50    8.40
   8   5   0   16.80    7.50
  -8   5   0   12.90    6.20
  -8   5   0   19.20    5.60
  -8   5   0    3.90    6.20
  -8   5   0   19.50    7.40
  -9  -5   0   -9.50    9.60
  -9  -5   0   -2.30    7.70
  -9  -5   0  -17.60    8.20
  -9   5   0    2.20    7.80
  -9   5   0   -2.00    8.80
   9   5   0  -15.30   10.60
 -10  -5   0   -0.20   10.60
 -10  -5   0  -19.10   12.30
 -10  -5   0   -3.20   10.80
 -10  -5   0    6.30   10.60
 -10   5   0   11.30   12.00
  10   5   0    6.30   14.50
   0  -6   0 3564.54   84.59
   0  -6   0 3447.76   84.89
   0  -6   0 3585.74   84.99
   0  -6   0 3239.98   84.59
   0   6   0 3459.15   84.89
   0   6   0 3505.05   84.59
   0   6   0 3528.85   84.99
   0   6   0 3406.36   84.69
  -1  -6   0    6.90    1.20
   1  -6   0    4.90    1.00
   1  -6   0    4.00    1.20
  -1  -6   0    4.10    1.00
  -1  -6   0    5.90    1.10
  -1  -6   0    7.40    1.10
  -1  -6   0    7.80    1.40
   1  -6   0    5.10    0.80
   1   6   0    5.80    1.10
   1   6   0    6.50    1.30
   1   6   0    5.50    1.20
  -1   6   0    3.30    0.90
  -1   6   0    4.10    1.20
   1   6   0    2.60    1.10
  -1   6   0    4.50    0.70
   2  -6   0 3994.40   97.69
   2  -6   0 3841.82   96.99
  -2  -6   0 3759.22   97.69
  -2  -6   0 3998.70   98.09
   2  -6   0 4126.49   97.49
   2   6   0 3960.70   97.89
  -2   6   0 3972.00   97.69
  -2   6   0 4164.08   97.69
  -2   6   0 4054.49   96.99
   2   6   0 3890.31   98.19
  -3  -6   0   28.10    2.60
  -3  -6   0   35.70    3.70
   3  -6   0   31.60    2.00
   3  -6   0   38.00    2.50
  -3   6   0   30.70    2.90
  -3   6   0   31.70    2.50
   3   6   0   34.00    3.20
  -3   6   0   36.70    2.30
  -3   6   0   33.70    2.10
   3   6   0   33.30    3.60
   4  -6   0 6499.85  159.48
  -4  -6   0 6282.57  159.98
  -4  -6   0 6503.45  160.38
   4  -6   0 6383.76  158.98
  -4  -6   0 6557.54  160.58
  -4   6   0 6712.93  159.28
  -4   6   0 6623.44  160.18
   4   6   0 6556.04  161.08
   4   6   0 6462.65  160.38
  -5  -6   0  219.78   10.50
   5  -6   0  227.38    7.90
  -5  -6   0  220.48    9.00
  -5  -6   0  198.08    9.90
   5   6   0  226.08   10.10
  -5   6   0  251.67    8.60
  -5   6   0  217.78    8.90
   5   6   0  212.38    9.10
  -5   6   0  208.08    7.60
  -6  -6   0 3181.38   80.99
   6  -6   0 3232.88   80.39
  -6  -6   0 3237.18   81.69
  -6  -6   0 3196.88   81.69
   6  -6   0 3216.98   79.69
   6   6   0 3223.18   82.79
  -6   6   0 3238.38   80.29
  -6   6   0 3175.18   81.49
  -6   6   0 3152.78   80.19
   6   6   0 3189.08   81.69
   7  -6   0   22.50    4.60
  -7  -6   0   20.50    5.20
   7  -6   0   20.00    4.00
  -7  -6   0   32.10    6.20
  -7  -6   0   22.00    5.60
  -7   6   0   34.20    4.60
   7   6   0   11.60    6.70
  -7   6   0   22.70    5.00
  -7   6   0   28.40    6.10
   7   6   0   20.50    6.20
  -7   6   0   25.80    5.30
  -8  -6   0 1525.55   43.80
  -8  -6   0 1562.84   45.10
  -8  -6   0 1581.84   42.90
   8  -6   0 1529.95   41.80
  -8  -6   0 1549.05   43.70
   8   6   0 1561.44   44.00
  -8   6   0 1594.94   41.40
   8   6   0 1547.35   45.80
  -8   6   0 1538.05   42.60
  -8   6   0 1564.94   42.10
  -8   6   0 1563.04   44.10
  -9  -6   0   26.20    8.50
  -9  -6   0   40.20    9.40
  -9  -6   0   32.00   10.80
  -9   6   0   47.30    9.00
  -9   6   0   33.70   10.10
   9   6   0   12.70   11.30
   0  -7   0    9.70    1.10
   0   7   0    6.60    1.00
   0   7   0    4.70    1.10
  -1  -7   0   88.79    3.30
  -1  -7   0   78.19    3.20
   1  -7   0   84.89    3.60
  -1  -7   0   83.99    3.60
   1  -7   0   84.69    3.20
   1  -7   0   94.89    2.90
   1   7   0   83.79    3.30
  -1   7   0   93.89    3.50
   1   7   0   89.19    3.70
  -1   7   0   86.99    3.40
  -1   7   0   94.89    2.80
  -2  -7   0   35.70    2.50
  -2  -7   0   48.40    3.10
   2  -7   0   43.90    3.40
   2  -7   0   48.00    2.60
   2  -7   0   43.60    1.90
   2   7   0   48.30    3.30
  -2   7   0   46.30    2.50
   2   7   0   48.10    2.90
  -2   7   0   42.10    2.80
  -2   7   0   43.90    2.10
   3  -7   0    2.00    1.30
  -3  -7   0    2.60    1.50
  -3  -7   0    3.70    1.80
   3  -7   0    2.60    1.00
  -3   7   0    1.50    1.60
  -3   7   0    1.40    1.20
  -3   7   0    3.10    1.80
   3   7   0   -0.50    1.80
  -3   7   0    2.50    1.20
   3   7   0    2.20    1.90
  -4  -7   0  260.17    9.30
  -4  -7   0  287.67   11.90
   4  -7   0  268.37    8.10
   4  -7   0  274.37    8.50
  -4  -7   0  254.57    8.90
  -4   7   0  270.87    9.20
   4   7   0  271.77    9.50
   4   7   0  266.47   10.00
  -4   7   0  266.07    8.00
  -5  -7   0   33.60    4.20
  -5  -7   0   29.70    4.00
   5  -7   0   30.40    3.00
   5  -7   0   39.90    3.80
  -5  -7   0   27.10    3.70
  -5   7   0   35.40    4.10
  -5   7   0   33.30    3.70
   5   7   0   33.10    4.50
   5   7   0   26.40    4.60
   6  -7   0  197.68    7.50
  -6  -7   0  214.58   10.10
  -6  -7   0  192.98   10.10
   6  -7   0  189.98    8.10
  -6  -7   0  190.68    9.10
   6   7   0  208.08   10.00
  -6   7   0  195.18    7.80
  -6   7   0  201.28    8.30
   6   7   0  191.18   11.20
  -6   7   0  202.58   10.10
   7  -7   0    3.70    3.90
  -7  -7   0   13.70    5.10
   7  -7   0   11.80    4.00
  -7  -7   0   11.90    5.40
  -7  -7   0   13.60    5.70
  -7   7   0    6.20    5.50
   7   7   0    6.30    6.50
  -7   7   0   13.90    4.80
  -7   7   0   15.70    5.10
   7   7   0    7.80    5.50
  -7   7   0   14.90    4.10
  -8  -7   0  -10.00    6.50
   8  -7   0   -4.60    5.30
  -8  -7   0   -7.80    6.60
  -8  -7   0    3.00    6.00
  -8   7   0   -0.80    5.30
   8   7   0  -14.00    7.80
  -8   7   0    7.20    6.90
  -8   7   0   11.60    6.80
   8   7   0    6.00    7.30
  -8   7   0  -12.70    5.90
  -9  -7   0  -24.10    8.60
  -9  -7   0   -9.70    7.50
  -9  -7   0   -2.20    9.50
  -9  -7   0    6.10    8.40
   9   7   0    6.60   11.00
  -9   7   0   -7.20    9.00
   0  -8   0 1265.37   29.20
   0  -8   0 1159.98   29.60
   0  -8   0 1188.78   29.70
   0  -8   0 1137.89   29.30
   0   8   0 1173.18   29.60
   0   8   0 1073.79   29.60
   0   8   0 1216.78   29.20
   1  -8   0   87.49    3.90
  -1  -8   0   84.79    3.40
  -1  -8   0   95.29    3.90
   1  -8   0   94.19    3.50
   1  -8   0   90.49    3.00
  -1   8   0   99.19    3.70
  -1   8   0   89.29    3.40
  -1   8   0   91.59    3.00
   1   8   0   88.49    3.70
   1   8   0   89.59    3.90
  -2  -8   0 4349.86  115.59
   2  -8   0 4763.02  115.49
  -2  -8   0 4681.33  116.19
   2  -8   0 4596.34  114.89
  -2   8   0 4680.73  115.59
   2   8   0 4602.74  116.19
   2   8   0 4651.13  115.89
  -2   8   0 5193.18  115.79
  -2   8   0 4863.71  114.79
  -3  -8   0  225.98    7.60
   3  -8   0  233.98    6.50
   3  -8   0  223.18    7.10
  -3  -8   0  229.68    8.10
   3   8   0  222.08    8.30
  -3   8   0  238.68    6.40
   3   8   0  225.08    7.90
  -3   8   0  225.48    7.00
  -3   8   0  232.68    7.60
  -4  -8   0 2683.23   67.99
   4  -8   0 2765.62   67.39
   4  -8   0 2707.23   67.19
  -4  -8   0 2584.14   69.49
  -4  -8   0 2744.23   68.59
  -4   8   0 2801.62   66.79
   4   8   0 2603.84   68.99
   4   8   0 2693.23   69.19
  -4   8   0 2746.83   67.99
  -5  -8   0    0.00    2.80
   5  -8   0    2.60    1.80
  -5  -8   0    0.30    3.20
  -5  -8   0    7.00    3.30
   5  -8   0    3.60    2.20
   5   8   0    3.10    3.80
   5   8   0    5.00    3.70
  -5   8   0    3.40    2.40
  -5   8   0    2.40    3.00
  -6  -8   0 4700.13  119.99
   6  -8   0 4745.43  118.49
  -6  -8   0 4717.33  119.39
   6  -8   0 4847.61  117.79
  -6  -8   0 4758.12  120.09
  -6   8   0 4937.51  118.19
   6   8   0 4739.33  121.19
  -6   8   0 4940.81  117.99
   6   8   0 4688.83  119.99
  -6   8   0 4719.53  119.59
  -7  -8   0   41.50    6.60
  -7  -8   0   56.49    6.40
   7  -8   0   50.49    4.70
  -7  -8   0   55.79    7.00
   7  -8   0   41.40    5.00
  -7   8   0   48.10    5.80
   7   8   0   49.99    7.70
  -7   8   0   47.20    6.70
   7   8   0   47.30    7.10
  -7   8   0   43.80    5.60
  -8  -8   0 1868.81   48.90
  -8  -8   0 1758.22   49.70
  -8  -8   0 1741.43   49.50
  -8   8   0 1817.42   47.50
   8   8   0 1790.22   49.90
  -8   8   0 1798.22   49.50
  -8   8   0 1727.83   48.10
   8   8   0 1831.42   51.89
  -9  -8   0   15.20   10.20
  -9  -8   0   11.30    9.20
  -9  -8   0   14.70    8.10
  -9   8   0   35.70    9.90
   9   8   0   14.10   11.60
   0  -9   0    4.50    1.00
   0  -9   0    6.30    1.00
   0  -9   0    6.20    1.30
   0   9   0    4.60    1.50
   0   9   0    3.70    1.10
   0   9   0    5.00    1.00
   1  -9   0  161.08    4.70
  -1  -9   0  157.28    5.10
  -1  -9   0  148.99    5.40
   1  -9   0  157.98    5.10
  -1   9   0  159.58    5.20
   1   9   0  151.18    5.50
   1   9   0  158.58    5.20
  -1   9   0  146.39    4.60
   2  -9   0   18.70    1.70
   2  -9   0   20.00    2.00
  -2  -9   0   20.40    2.70
  -2   9   0   20.20    2.20
  -2   9   0   16.90    1.50
   2   9   0   18.90    2.30
  -3  -9   0   71.09    4.30
  -3  -9   0   53.09    3.60
   3  -9   0   56.69    2.60
   3  -9   0   59.19    3.40
  -3   9   0   60.69    3.40
  -3   9   0   64.29    3.90
   3   9   0   56.69    4.10
   3   9   0   53.79    4.40
  -4  -9   0    0.70    2.40
   4  -9   0   -1.30    1.30
   4  -9   0    1.10    1.80
  -4  -9   0    5.60    2.40
  -4  -9   0    1.70    2.60
  -4   9   0    2.80    1.90
  -4   9   0    2.90    2.40
   4   9   0    3.10    3.20
   4   9   0    4.70    2.90
  -4   9   0    1.60    1.60
  -5  -9   0    1.40    3.30
  -5  -9   0    1.90    3.40
   5  -9   0    4.70    1.80
   5  -9   0    5.10    2.20
  -5  -9   0    1.80    3.00
  -5   9   0    1.20    3.00
  -5   9   0   -4.20    2.30
   5   9   0    0.00    3.90
   5   9   0    0.10    3.50
  -6  -9   0  129.29    9.00
   6  -9   0  116.79    6.60
  -6  -9   0  122.49    7.90
  -6  -9   0  118.99    8.30
   6  -9   0  124.39    5.70
   6   9   0  119.29    8.70
  -6   9   0  112.99    6.20
  -6   9   0   95.29    8.20
  -6   9   0  126.09    6.40
   6   9   0  125.99   10.10
  -7  -9   0   -1.90    4.70
  -7  -9   0    1.30    5.60
   7  -9   0    5.80    4.00
   7  -9   0    1.30    3.30
  -7  -9   0    7.80    5.40
   7   9   0   -1.90    5.90
  -7   9   0    2.00    5.50
  -7   9   0   -2.40    4.60
   7   9   0    7.40    6.60
  -7   9   0    3.40    4.20
  -7   9   0    0.10    5.10
  -8  -9   0   25.50    7.70
  -8  -9   0   35.80    7.30
  -8  -9   0   37.50    7.80
   8   9   0   28.10    8.00
  -8   9   0   11.90    8.30
   8   9   0   16.60    9.00
  -8   9   0   22.90    8.10
  -9  -9   0  -13.80   10.00
  -9  -9   0  -17.10    8.50
  -9  -9   0  -20.20    8.80
  -9  -9   0    5.20    8.10
  -9   9   0   16.40    9.20
   9   9   0   -3.40   11.30
   0 -10   0 6577.04  168.88
   0 -10   0 7200.88  168.68
   0 -10   0 6938.31  169.38
   0  10   0 6824.92  169.38
   0  10   0 7080.99  168.78
   1 -10   0   83.59    3.60
  -1 -10   0   85.89    3.60
   1 -10   0   89.69    3.10
  -1 -10   0   87.59    4.00
  -1  10   0   77.09    3.50
   1  10   0   84.79    3.60
  -1  10   0   86.79    3.80
   1  10   0   94.09    4.20
   2 -10   0 1399.66   34.70
  -2 -10   0 1364.16   35.40
  -2 -10   0 1340.97   34.90
   2 -10   0 1369.66   34.10
   2  10   0 1333.27   35.50
  -2  10   0 1378.26   34.80
  -2  10   0 1382.76   33.90
   3 -10   0   16.50    1.90
  -3 -10   0   11.80    2.30
   3 -10   0   14.80    2.20
  -3 -10   0   18.50    2.80
  -3  10   0   11.90    2.40
   3  10   0   19.30    2.90
  -3  10   0   19.50    1.90
   3  10   0   16.30    2.80
   4 -10   0 4612.24  110.79
   4 -10   0 4483.75  109.79
  -4 -10   0 4369.56  112.09
  -4 -10   0 4472.45  111.69
  -4 -10   0 4339.57  111.29
  -4  10   0 4593.44  111.29
   4  10   0 4497.45  111.79
   4  10   0 4514.05  112.49
  -5 -10   0   54.19    5.40
  -5 -10   0   53.69    6.40
   5 -10   0   59.79    4.40
  -5 -10   0   56.89    5.50
   5 -10   0   54.49    3.40
   5  10   0   47.10    5.80
   5  10   0   55.69    5.80
  -5  10   0   58.99    5.70
  -5  10   0   52.09    4.00
   6 -10   0 2887.61   72.29
  -6 -10   0 2876.91   74.09
  -6 -10   0 2799.12   73.79
   6 -10   0 2890.81   71.29
  -6 -10   0 2836.22   73.19
  -6  10   0 2956.90   71.59
   6  10   0 2834.82   74.99
   6  10   0 2831.22   73.99
  -6  10   0 2824.52   73.29
  -6  10   0 2927.41   71.49
  -7 -10   0    8.70    5.60
   7 -10   0   -2.60    3.10
   7 -10   0    1.50    3.90
  -7 -10   0   13.50    5.30
  -7 -10   0    2.80    5.50
   7  10   0   11.10    6.30
  -7  10   0    6.00    4.80
  -7  10   0   14.40    5.80
  -7  10   0    5.00    4.20
   7  10   0    3.70    6.70
  -8 -10   0 2364.46   62.89
  -8 -10   0 2404.86   62.29
   8  10   0 2238.08   68.69
  -8  10   0 2322.97   61.99
   8  10   0 2263.07   66.89
  -9 -10   0   19.40    9.50
  -9 -10   0   34.00    9.90
  -9 -10   0   11.00    8.60
  -9  10   0   21.20    9.70
   9  10   0    8.60   11.70
   0  11   0   10.50    1.80
   1 -11   0  120.89    4.10
   1 -11   0  130.79    4.80
  -1 -11   0  126.89    4.70
   1  11   0  132.59    4.70
  -1  11   0  126.99    4.90
   1  11   0  125.39    5.20
  -1  11   0  121.69    4.30
   2 -11   0   18.20    2.20
  -2 -11   0   17.50    2.60
  -2 -11   0   15.90    2.10
   2 -11   0   15.80    1.60
   2  11   0   13.00    2.30
   2  11   0   15.10    2.60
  -2  11   0   17.10    2.30
  -2  11   0   14.30    1.80
   3 -11   0   26.30    3.20
  -3 -11   0   26.40    2.90
  -3 -11   0   31.20    3.40
   3 -11   0   28.40    2.20
   3  11   0   27.60    3.40
  -3  11   0   34.80    2.70
  -3  11   0   31.20    3.60
   3  11   0   39.20    4.50
  -4 -11   0    6.30    2.60
   4 -11   0    1.00    3.60
   4 -11   0    0.70    1.40
  -4 -11   0    0.30    2.70
  -4 -11   0    3.60    2.80
  -4  11   0    2.90    2.60
   4  11   0   -0.60    3.10
   4  11   0    3.10    3.20
  -5 -11   0    8.90    4.00
  -5 -11   0    8.50    3.40
  -5 -11   0    5.50    5.30
   5 -11   0   15.40    2.70
   5 -11   0    9.50    2.00
   5  11   0    6.30    4.50
  -5  11   0    7.60    2.70
  -5  11   0   10.50    3.70
   5  11   0   12.30    4.40
   6 -11   0   11.00    2.70
   6 -11   0   12.20    3.50
  -6 -11   0   10.70    4.20
  -6 -11   0   11.90    4.60
  -6 -11   0   21.10    5.00
  -6  11   0   17.30    3.40
   6  11   0    9.30    5.00
   6  11   0    9.10    5.70
  -6  11   0   20.70    4.90
  -6  11   0   13.40    3.60
  -7 -11   0   -3.00    5.50
   7 -11   0   -0.70    4.10
  -7 -11   0    1.30    5.00
  -7 -11   0    2.60    5.60
  -7  11   0    2.70    5.30
   7  11   0   -1.90    6.50
   7  11   0  -12.80    5.80
  -7  11   0   -9.90    4.60
  -8 -11   0   96.19   10.20
  -8 -11   0   90.99    9.00
  -8 -11   0   79.09    9.90
   8  11   0   80.69   15.10
  -8  11   0   82.59   10.10
   8  11   0  106.99   11.20
  -9 -11   0    4.60    8.50
  -9 -11   0   -1.00    9.80
  -9 -11   0   -1.80    8.80
  -9  11   0   -2.00    9.70
   9  11   0    5.30   11.90
   0 -12   0 1136.69   29.30
   0 -12   0 1145.69   29.90
   0 -12   0 1182.28   29.10
   0  12   0 1169.48   29.10
   0  12   0 1152.18   29.90
   1 -12   0   26.60    2.10
  -1 -12   0   26.30    3.00
   1 -12   0   23.70    2.60
   1  12   0   26.30    2.80
   1  12   0   21.20    2.50
  -1  12   0   22.60    2.40
   2 -12   0 6420.36  160.38
   2 -12   0 6724.23  161.08
  -2 -12   0 6262.97  161.18
  -2 -12   0 6634.44  161.88
   2  12   0 6625.84  161.38
   2  12   0 6619.44  161.98
  -2  12   0 6606.04  161.08
  -2  12   0 6663.43  160.18
   3 -12   0   22.30    2.70
  -3 -12   0   11.30    2.90
  -3 -12   0   15.10    2.60
  -3 -12   0   16.90    2.80
   3 -12   0   20.30    2.10
   3  12   0   18.10    3.30
  -3  12   0   11.90    1.90
   3  12   0   12.80    3.00
   4 -12   0 3117.69   76.49
  -4 -12   0 3027.20   77.79
   4 -12   0 3100.49   75.29
  -4 -12   0 2956.90   76.99
  -4 -12   0 3035.00   77.39
  -4  12   0 3165.58   76.89
   4  12   0 3031.40   77.49
   4  12   0 3051.79   78.29
  -5 -12   0   -1.20    3.10
   5 -12   0    0.20    2.50
  -5 -12   0    7.50    3.80
   5 -12   0    4.80    1.90
  -5 -12   0    2.30    3.60
   5  12   0   -0.30    4.10
  -5  12   0    3.30    3.60
   5  12   0   -1.60    4.20
   6 -12   0 2674.33   66.09
   6 -12   0 2705.53   67.19
  -6 -12   0 2695.93   68.39
  -6 -12   0 2624.34   68.99
  -6 -12   0 2584.84   69.09
  -6  12   0 2586.34   67.99
  -6  12   0 2761.22   66.19
   6  12   0 2594.54   68.99
   6  12   0 2639.74   70.29
   7 -12   0   32.70    5.10
  -7 -12   0   39.80    6.90
  -7 -12   0   33.60    6.30
  -7 -12   0   30.00    7.10
   7  12   0   37.00    8.30
  -7  12   0   36.40    7.40
   7  12   0   33.90    7.50
  -8 -12   0 1784.12   49.40
  -8 -12   0 1756.42   49.70
  -8 -12   0 1662.43   56.19
  -8  12   0 1749.72   48.40
   8  12   0 1723.53   51.29
   8  12   0 1810.52   49.90
  -9 -12   0   29.70   10.80
  -9 -12   0   45.60   10.50
  -9 -12   0   35.40    9.60
   9  12   0   24.30   13.00
  -9  12   0   35.70   11.10
   0 -13   0   10.70    1.90
   0 -13   0   11.50    1.60
   0 -13   0    8.90    1.50
   0  13   0   13.60    1.70
   0  13   0    8.70    2.10
   1 -13   0   68.79    3.30
  -1 -13   0   78.09    3.80
   1 -13   0   75.79    4.00
  -1 -13   0   76.29    4.30
   1  13   0   70.09    3.80
   1  13   0   81.59    4.50
  -1  13   0   81.59    4.10
  -2 -13   0    1.20    2.00
   2 -13   0    1.30    1.50
  -2 -13   0    4.80    1.80
   2 -13   0    1.30    1.90
   2  13   0    3.90    2.30
  -2  13   0    1.20    2.00
   2  13   0    2.30    2.10
   3 -13   0  131.09    4.40
  -3 -13   0  124.99    5.90
  -3 -13   0  114.99    6.30
  -3 -13   0  121.99    5.90
   3  13   0  131.09    6.40
   3  13   0  111.29    7.40
  -3  13   0  131.59    5.90
  -4 -13   0   57.29    5.80
  -4 -13   0   61.19    5.60
   4 -13   0   63.99    3.20
   4 -13   0   66.59    4.70
  -4 -13   0   57.09    5.20
   4  13   0   77.79    6.30
   4  13   0   62.59    6.90
  -4  13   0   65.09    5.40
   5 -13   0    6.60    2.80
   5 -13   0    3.70    1.90
  -5 -13   0   -5.50    3.10
  -5 -13   0    4.10    3.80
  -5 -13   0    5.30    4.00
   5  13   0    3.30    4.30
   5  13   0    0.60    4.30
  -6 -13   0    1.70    4.60
   6 -13   0   -3.40    3.20
  -6 -13   0   -3.80    4.60
  -6 -13   0    0.40    4.00
   6  13   0    1.80    5.60
  -6  13   0   -2.40    4.60
   6  13   0    2.40    5.30
  -7 -13   0    1.60    5.30
  -7 -13   0   -7.10    5.70
  -7 -13   0   -7.60    5.80
   7 -13   0    4.90    4.70
   7  13   0   -7.70    6.20
  -7  13   0   -4.60    5.80
   7  13   0   -5.70    7.20
  -8 -13   0    5.80    7.60
  -8 -13   0    8.00    8.90
  -8 -13   0   15.60    7.40
   8  13   0    6.70    9.40
   8  13   0   10.10    8.90
  -8  13   0    3.60    8.00
  -9 -13   0   10.80    9.70
  -9 -13   0   15.60    9.10
  -9 -13   0   13.60   10.60
   9  13   0   -2.50   12.60
   0 -14   0 5587.14  136.49
   0 -14   0 5522.35  135.49
   0 -14   0 5366.66  135.69
   0  14   0 5676.43  135.49
   0  14   0 5544.15  136.39
  -1 -14   0   79.59    4.00
   1 -14   0   84.69    3.60
   1 -14   0   80.69    4.20
  -1 -14   0   81.59    4.60
   1  14   0   80.79    4.80
   1  14   0   79.39    4.10
   2 -14   0 3472.05   86.09
  -2 -14   0 3450.45   86.89
   2 -14   0 3565.84   86.89
  -2 -14   0 3486.85   87.59
   2  14   0 3446.16   86.99
  -2  14   0 3599.14   87.59
   2  14   0 3436.46   87.59
   3 -14   0   19.40    2.00
  -3 -14   0   15.30    3.10
   3 -14   0   20.00    3.00
  -3 -14   0   21.90    3.10
  -3  14   0   24.70    3.20
   3  14   0   15.20    3.60
   4 -14   0 4421.66  105.79
  -4 -14   0 4150.18  106.49
  -4 -14   0 4271.67  106.99
  -4 -14   0 4087.19  106.09
   4 -14   0 4356.86  104.29
   4  14   0 4252.47  106.59
  -4  14   0 4340.77  105.89
   4  14   0 4132.19  107.29
  -5 -14   0   25.10    4.70
   5 -14   0   26.90    3.50
  -5 -14   0   20.50    4.70
  -5 -14   0   20.40    4.00
   5  14   0   16.80    5.20
   5  14   0   20.60    4.90
  -5  14   0   19.00    4.90
  -6 -14   0 2058.19   54.39
  -6 -14   0 2036.40   53.39
   6 -14   0 2009.90   51.99
  -6 -14   0 2026.30   54.09
   6  14   0 1988.60   54.19
  -6  14   0 2022.90   53.09
   6  14   0 2023.90   55.59
  -7 -14   0   21.40    7.00
  -7 -14   0   23.10    6.20
  -7 -14   0   22.60    6.70
  -7  14   0   20.50    6.70
   7  14   0   24.50    7.50
   7  14   0   17.50    8.10
  -8 -14   0 1178.68   39.20
  -8 -14   0 1152.78   35.70
  -8 -14   0 1224.68   35.20
  -8  14   0 1137.39   36.70
   8  14   0 1148.29   36.40
   8  14   0 1144.29   38.30
  -9 -14   0   42.30   10.60
  -9 -14   0   48.20   11.50
  -9 -14   0   52.49   10.30
   9  14   0   56.29   13.90
   0 -15   0    4.80    1.50
   0 -15   0    6.20    2.00
   0 -15   0    8.40    1.90
   0  15   0    6.70    2.20
   0  15   0    9.40    1.80
   1 -15   0  436.56   12.80
  -1 -15   0  433.36   13.20
  -1 -15   0  450.45   12.60
  -1 -15   0  426.16   12.40
   1 -15   0  427.96   11.90
  -1  15   0  445.56   12.80
   1  15   0  421.76   13.20
   1  15   0  419.46   12.50
  -2 -15   0  326.47   10.10
  -2 -15   0  305.67   10.10
   2 -15   0  301.57    9.20
  -2 -15   0  299.97   11.90
   2 -15   0  317.17   10.10
  -2  15   0  305.97   10.00
   2  15   0  327.57   11.10
   2  15   0  330.07   10.30
   3 -15   0    6.40    1.70
  -3 -15   0    8.00    2.80
  -3 -15   0    4.90    2.90
   3 -15   0    5.60    2.60
  -3 -15   0    4.50    2.80
   3  15   0    8.60    3.10
  -3  15   0   13.80    2.90
   3  15   0    8.20    3.60
   4 -15   0    4.40    2.80
  -4 -15   0    0.20    2.90
  -4 -15   0    4.10    3.40
  -4 -15   0    1.00    3.40
  -4  15   0   -1.40    3.30
   4  15   0    6.90    4.10
   4  15   0    4.30    3.80
  -5 -15   0   35.20    5.20
   5 -15   0   35.10    4.10
  -5 -15   0   41.60    5.00
  -5 -15   0   47.30    5.60
  -5  15   0   38.00    5.30
   5  15   0   38.40    5.90
   5  15   0   41.60    6.40
  -6 -15   0    6.90    5.10
  -6 -15   0    7.20    5.20
  -6 -15   0    8.50    4.70
   6  15   0    1.70    6.20
  -6  15   0    0.50    5.10
   6  15   0   13.00    6.20
  -7 -15   0   12.90    6.80
  -7 -15   0   13.30    6.80
  -7 -15   0    6.40    6.00
   7  15   0    7.10    7.20
   7  15   0   23.10    8.60
  -7  15   0    9.10    6.40
  -8 -15   0    8.60    7.80
  -8 -15   0   13.30    8.20
  -8 -15   0    9.70   13.10
  -8  15   0   -2.50    9.80
   8  15   0   -0.20    8.70
   8  15   0   12.60   10.10
  -9 -15   0    4.40   10.40
  -9 -15   0  -20.00    9.60
  -9 -15   0    4.50    9.70
   9  15   0    2.60   13.20
   0 -16   0 5754.82  143.99
   0 -16   0 5918.41  143.99
   0 -16   0 5816.02  144.79
   0  16   0 6037.10  143.89
   0  16   0 5832.32  144.79
   1 -16   0   79.99    4.70
  -1 -16   0   76.39    4.00
  -1 -16   0   82.49    4.40
  -1 -16   0   79.69    5.00
   1 -16   0   80.49    3.90
   1  16   0   76.89    5.30
  -1  16   0   87.39    4.90
   1  16   0   86.79    4.50
  -2 -16   0 3748.62  105.99
  -2 -16   0 4309.77  105.19
   2 -16   0 4397.56  105.29
  -2 -16   0 4245.88  105.99
   2 -16   0 4191.88  104.19
  -2  16   0 4291.87  104.99
   2  16   0 4517.75  106.69
   2  16   0 4188.68  106.19
  -3 -16   0    5.00    2.70
  -3 -16   0    3.20    3.00
  -3 -16   0    1.00    2.90
   3 -16   0    7.50    1.90
   3 -16   0    5.60    2.80
  -3  16   0    9.40    3.10
   3  16   0    2.50    3.30
   3  16   0    5.60    3.70
  -4 -16   0 2684.33   69.29
  -4 -16   0 2682.93   68.79
   4 -16   0 2677.33   67.99
  -4 -16   0 2680.33   68.39
   4  16   0 2553.64   69.59
   4  16   0 2684.13   68.89
  -4  16   0 2822.62   68.19
  -5 -16   0   38.00    5.60
  -5 -16   0   48.40    5.90
  -5 -16   0   47.40    5.30
   5 -16   0   49.20    4.80
   5  16   0   36.10    6.30
   5  16   0   43.00    6.20
  -5  16   0   52.39    5.60
   6 -16   0 1805.22   50.69
  -6 -16   0 1949.20   50.79
  -6 -16   0 1925.41   51.89
  -6 -16   0 1909.91   51.49
  -6  16   0 1942.01   50.49
   6  16   0 1868.51   53.19
   6  16   0 1917.81   51.79
  -7 -16   0   76.09    8.10
  -7 -16   0   70.69   12.30
  -7 -16   0   67.09    8.80
   7  16   0   73.19   11.90
  -7  16   0   68.79    8.30
   7  16   0   58.39   11.30
  -8 -16   0 1070.69   34.80
  -8 -16   0 1145.19   33.60
  -8 -16   0 1069.19   34.20
   8  16   0 1094.89   35.00
   8  16   0 1077.19   37.00
  -8  16   0 1017.00   33.20
  -9 -16   0   27.00   10.70
  -9 -16   0   17.90   11.00
  -9 -16   0   26.90   10.30
   9  16   0   38.60   14.20
   0 -17   0   10.80    2.50
   0 -17   0    9.20    2.00
   0 -17   0   12.70    1.80
   0  17   0    6.50    2.00
   0  17   0    9.80    2.70
   1 -17   0   50.79    4.30
  -1 -17   0   47.80    4.00
  -1 -17   0   47.30    4.60
  -1 -17   0   50.59    3.50
   1 -17   0   54.89    4.00
   1  17   0   54.99    4.00
  -1  17   0   51.29    4.30
   1  17   0   51.79    5.10
   2 -17   0    4.00    2.60
  -2 -17   0    4.60    2.90
  -2 -17   0    4.50    2.40
  -2 -17   0    4.70    2.50
   2 -17   0    4.70    2.00
   2  17   0    6.50    3.40
   2  17   0    0.80    2.90
  -2  17   0    4.20    2.70
   3 -17   0  250.97    7.80
  -3 -17   0  230.38    9.30
  -3 -17   0  246.68    9.40
   3 -17   0  246.08    9.40
  -3 -17   0  243.48   10.20
   3  17   0  243.78   10.70
   3  17   0  246.38    9.90
  -3  17   0  261.47    9.30
  -4 -17   0   66.79    6.30
  -4 -17   0   55.39    6.60
  -4 -17   0   66.89    5.90
   4 -17   0   67.89    6.10
   4 -17   0   72.39    3.80
   4  17   0   68.99    8.00
  -4  17   0   65.29    6.40
   4  17   0   72.39    7.00
  -5 -17   0   16.80    4.40
  -5 -17   0   17.40    4.80
  -5 -17   0   20.70    5.30
   5 -17   0   27.30    4.10
   5  17   0   17.00    5.90
   5  17   0   20.20    5.70
  -5  17   0   21.20    5.10
  -6 -17   0   22.00    5.50
   6 -17   0   16.80    4.70
  -6 -17   0   31.40    6.30
  -6 -17   0   21.00    6.00
   6  17   0   17.10    6.50
   6  17   0   20.50    7.10
  -6  17   0   20.20    6.00
  -7 -17   0    9.70    7.10
  -7 -17   0   18.80    7.20
  -7 -17   0   17.30    7.20
   7  17   0    3.30    8.40
   7  17   0   -0.10    7.80
  -7  17   0   15.60    7.50
  -8 -17   0    6.30    8.70
  -8 -17   0   13.10    9.30
  -8 -17   0   13.00    8.20
   8  17   0   28.60   11.50
   8  17   0    9.60    9.60
   0 -18   0 4628.14  117.59
   0 -18   0 4761.12  117.19
   0  18   0 4786.72  118.49
   0  18   0 4907.51  117.19
  -1 -18   0   27.90    3.20
   1 -18   0   33.10    3.40
   1 -18   0   29.80    3.50
  -1 -18   0   31.90    3.60
  -1 -18   0   29.40    3.70
   1  18   0   33.30    3.90
  -1  18   0   34.80    3.70
   1  18   0   27.90    4.40
  -2 -18   0 4518.15  111.79
  -2 -18   0 4313.87  112.59
  -2 -18   0 4432.56  111.79
   2 -18   0 4606.04  110.99
   2 -18   0 4578.24  111.99
   2  18   0 4415.96  112.89
   2  18   0 4563.54  111.89
  -2  18   0 4592.54  111.79
   3 -18   0   53.79    5.80
  -3 -18   0   64.39    5.80
   3 -18   0   76.19    4.30
  -3 -18   0   79.39    5.90
  -3 -18   0   74.49    6.70
   3  18   0   68.79    7.00
  -3  18   0   72.89    5.90
   3  18   0   66.79    6.40
   4 -18   0 1944.71   50.29
  -4 -18   0 1907.61   50.89
  -4 -18   0 1950.01   50.69
  -4 -18   0 1925.01   51.49
   4  18   0 1907.21   51.99
   4  18   0 1971.40   50.99
  -5 -18   0   42.40    6.10
  -5 -18   0   46.30    5.60
  -5 -18   0   43.50    5.90
   5  18   0   31.50    6.30
  -5  18   0   34.90    5.70
   5  18   0   27.40    6.50
  -6 -18   0 1524.45   41.10
   6 -18   0 1437.76   39.70
  -6 -18   0 1473.45   41.60
  -6 -18   0 1496.15   42.10
   6  18   0 1477.25   43.40
  -6  18   0 1513.65   40.50
   6  18   0 1443.86   41.80
  -7 -18   0   24.40    7.70
  -7 -18   0   12.60    7.50
  -7 -18   0   29.00    7.10
   7  18   0   35.60    8.90
   7  18   0   35.10    9.60
  -7  18   0   23.50    7.50
  -8 -18   0 1110.29   35.50
  -8 -18   0 1144.99   34.90
  -8 -18   0 1111.39   36.00
   8  18   0 1096.39   36.10
   8  18   0 1085.49   38.90
   0 -19   0    5.00    2.70
   0 -19   0    8.50    1.80
   0  19   0    7.20    3.70
   0  19   0    6.30    2.20
   1 -19   0   53.49    4.00
   1 -19   0   53.89    5.70
  -1 -19   0   53.99    4.50
  -1 -19   0   60.39    5.60
  -1 -19   0   56.19    3.90
   1  19   0   55.19    4.50
   1  19   0   57.89    6.00
  -1  19   0   60.39    5.50
  -2 -19   0   -0.70    2.80
   2 -19   0    8.20    3.10
   2 -19   0    2.50    2.50
  -2 -19   0    1.10    3.00
  -2  19   0    1.90    3.20
   2  19   0    3.10    4.00
  -3 -19   0   22.80    4.10
  -3 -19   0   23.10    4.50
  -3 -19   0   20.20    3.80
   3 -19   0   17.20    2.80
   3 -19   0   15.00    3.80
   3  19   0   19.70    4.90
  -3  19   0   15.00    3.80
   3  19   0   26.50    4.70
  -4 -19   0   -4.80    3.80
  -4 -19   0    2.70    3.90
  -4 -19   0   -2.60    3.50
   4  19   0    0.50    4.70
  -4  19   0    0.60    4.20
   4  19   0   11.10    4.80
  -5 -19   0   78.39    7.60
  -5 -19   0   81.59    8.00
  -5 -19   0   82.49    7.80
   5 -19   0   71.29    6.40
  -5  19   0  102.09    8.90
   5  19   0   85.79    8.80
   5  19   0   75.49    7.80
  -6 -19   0   -3.10    5.20
  -6 -19   0    2.90    5.80
  -6 -19   0    0.90    5.90
  -6  19   0    9.10    6.20
   6  19   0    1.90    7.80
   6  19   0   12.10    6.90
  -7 -19   0   13.90    7.00
  -7 -19   0   13.10    7.70
  -7 -19   0    3.50    7.50
  -7  19   0    5.80    7.70
   7  19   0    8.90    8.40
   7  19   0   11.20    8.90
  -8 -19   0    7.20    9.00
  -8 -19   0    6.00    9.70
  -8 -19   0   26.20    8.80
   8  19   0    2.60   10.10
   8  19   0   31.20   12.00
   0 -20   0 4852.01  122.89
   0 -20   0 4841.32  121.79
   0 -20   0 5010.80  121.29
   0  20   0 4912.71  122.89
   0  20   0 5052.69  121.39
  -1 -20   0  127.69    5.70
   1 -20   0  128.39    7.00
  -1 -20   0  121.49    6.30
   1 -20   0  125.49    5.70
  -1 -20   0  133.89    7.30
   1  20   0  127.89    8.00
   1  20   0  138.39    6.20
  -2 -20   0 3078.29   78.19
   2 -20   0 3162.58   77.39
   2 -20   0 3149.39   78.49
  -2 -20   0 3065.99   79.29
  -2 -20   0 3134.79   78.29
  -2  20   0 3045.10   79.39
   2  20   0 3072.89   79.39
   2  20   0 3142.69   78.29
  -3 -20   0   18.30    3.90
   3 -20   0   17.80    2.70
  -3 -20   0   21.20    4.40
  -3 -20   0   14.40    3.90
   3 -20   0   11.20    4.50
   3  20   0   14.80    4.80
   3  20   0   20.00    4.70
  -3  20   0   17.10    4.20
  -4 -20   0 2223.88   57.09
   4 -20   0 2081.89   56.79
  -4 -20   0 2173.38   58.09
  -4 -20   0 2214.28   57.39
   4  20   0 2163.98   58.69
  -4  20   0 2283.37   56.49
   4  20   0 2177.48   57.49
  -5 -20   0   21.80    5.60
   5 -20   0   21.30    5.10
  -5 -20   0   17.40    5.60
  -5 -20   0   17.00    5.20
   5  20   0    6.30    6.60
   5  20   0   28.00    6.40
  -5  20   0   33.20    5.90
  -6 -20   0 1165.08   33.90
  -6 -20   0 1152.18   33.40
  -6 -20   0 1129.99   34.20
   6  20   0 1114.09   35.80
   6  20   0 1113.79   34.10
  -6  20   0 1135.69   33.50
  -7 -20   0   14.80    7.20
  -7 -20   0   16.80    8.30
  -7 -20   0   12.40    7.70
   7  20   0    2.10    9.70
   7  20   0   10.30    9.20
  -8 -20   0  915.51   32.80
  -8 -20   0  965.50   31.80
  -8 -20   0  972.90   32.80
   8  20   0  938.81   33.20
   8  20   0  941.31   36.40
   0 -21   0   10.30    2.20
   0 -21   0   12.10    3.50
   0  21   0    5.50    3.80
   0  21   0    6.10    2.60
   1 -21   0   12.50    2.70
  -1 -21   0   21.30    3.50
   1 -21   0   21.10    3.90
  -1 -21   0   19.00    2.90
  -1 -21   0   21.10    3.90
   1  21   0   22.70    7.60
   1  21   0   21.80    3.60
  -1  21   0   21.70    4.10
   2 -21   0   12.60    3.00
  -2 -21   0    6.80    3.40
   2 -21   0    9.90    3.90
  -2 -21   0   12.70    3.80
  -2 -21   0    6.30    3.40
   2  21   0    6.70    4.30
  -2  21   0    6.80    3.80
   2  21   0    8.80    3.90
   3 -21   0   15.60    4.70
   3 -21   0   10.90    3.60
  -3 -21   0    8.90    3.90
  -3 -21   0   12.60    4.00
  -3 -21   0    7.90    3.60
  -3  21   0   15.30    4.30
   3  21   0    5.30    4.60
   3  21   0   10.90    5.20
   4 -21   0   31.30    5.70
  -4 -21   0   39.90    5.90
  -4 -21   0   34.30    5.00
  -4 -21   0   49.60    6.10
   4  21   0   33.50    6.60
   4  21   0   51.39    6.80
  -4  21   0   43.40    5.70
  -5 -21   0    7.40    4.70
  -5 -21   0   12.60    5.70
   5 -21   0   17.20    5.70
  -5 -21   0   12.10    5.80
   5  21   0   22.40    6.60
  -5  21   0    9.00    5.50
   5  21   0   12.30    6.90
  -6 -21   0    7.10    9.50
  -6 -21   0   15.00    6.20
  -6 -21   0    5.60    6.90
   6  21   0    5.90    8.30
  -6  21   0   -0.60    6.70
   6  21   0   14.20    8.40
  -7 -21   0   11.90    8.20
  -7 -21   0    7.20    8.30
  -7 -21   0   20.60    7.80
   7  21   0    3.90    9.60
   7  21   0    1.20   10.00
  -8 -21   0    4.70    9.90
  -8 -21   0   -6.70    8.30
  -8 -21   0    7.90   10.20
   8  21   0  -24.90   10.30
   8  21   0   10.40   12.50
   0 -22   0 3123.09   78.59
   0 -22   0 3152.38   79.79
   0  22   0 3138.19   79.89
  -1 -22   0   23.30    4.00
  -1 -22   0   20.50    3.10
   1 -22   0   23.80    4.30
  -1 -22   0   28.50    4.50
   1 -22   0   27.60    3.40
   1  22   0   25.90    5.00
   1  22   0   26.90    3.90
  -1  22   0   21.80    4.30
   2 -22   0 3036.70   74.49
   2 -22   0 2913.51   75.69
  -2 -22   0 2933.01   75.29
  -2 -22   0 2954.80   76.49
  -2 -22   0 2976.30   75.39
   2  22   0 3043.70   75.39
  -2  22   0 2996.20   75.39
   2  22   0 2954.10   76.69
  -3 -22   0   60.29    5.70
   3 -22   0   51.99    5.00
  -3 -22   0   54.89    6.50
  -3 -22   0   70.19    7.40
   3 -22   0   42.40    5.90
   3  22   0   55.99    6.90
   3  22   0   68.89    6.60
  -3  22   0   52.29    5.80
  -4 -22   0 1895.71   51.29
   4 -22   0 1749.82   49.90
  -4 -22   0 1915.71   50.39
  -4 -22   0 1926.11   50.09
   4  22   0 1896.81   50.59
  -4  22   0 1942.81   49.50
   4  22   0 1865.01   51.89
  -5 -22   0   13.00    5.90
   5 -22   0   13.40    6.00
  -5 -22   0   12.60    5.80
  -5 -22   0   11.30    7.10
  -5  22   0   25.80    6.00
   5  22   0   11.50    6.60
   5  22   0    8.70    7.70
  -6 -22   0 1315.17   38.40
  -6 -22   0 1300.07   38.90
  -6 -22   0 1326.97   37.40
   6  22   0 1287.77   40.50
   6  22   0 1267.67   38.60
  -6  22   0 1287.17   36.50
  -7 -22   0    1.70    8.10
  -7 -22   0   -5.50    8.00
  -7 -22   0    8.90    7.20
   7  22   0    9.10   10.40
   7  22   0    5.40    9.40
   0 -23   0    8.90    3.90
   0 -23   0    4.20    2.20
   0 -23   0    7.60    3.50
   0  23   0    9.40    4.20
  -1 -23   0   -0.80    3.20
  -1 -23   0    2.60    2.80
   1 -23   0    9.30    4.00
  -1 -23   0    4.10    3.70
   1  23   0    8.10    3.60
   1  23   0    0.90    4.50
  -1  23   0   -5.00    4.20
  -2 -23   0   59.49    6.50
   2 -23   0   72.69    7.20
   2 -23   0   69.09    7.40
  -2 -23   0   62.49    6.10
  -2 -23   0   84.59    7.60
   2  23   0   68.09    6.80
  -2  23   0   70.49    7.50
   2  23   0   75.49    8.60
  -3 -23   0    8.20    4.40
  -3 -23   0   13.00    4.70
  -3 -23   0   17.60    4.40
   3 -23   0   13.20    3.50
   3 -23   0    6.60    5.10
  -3  23   0   11.20    4.80
   3  23   0   13.10    5.40
   3  23   0   11.80    5.60
  -4 -23   0    5.00    5.00
  -4 -23   0    1.80    4.60
  -4 -23   0   -1.00    4.60
   4 -23   0    1.40    5.40
   4  23   0    4.30    5.70
  -4  23   0    6.20    5.10
   4  23   0    9.60    6.50
  -5 -23   0   -1.00    5.70
   5 -23   0   -9.80    5.80
  -5 -23   0    4.70    5.10
  -5 -23   0   -2.60    5.90
  -5  23   0    1.40   10.70
   5  23   0   -0.50    7.30
   5  23   0    2.40    6.80
  -6 -23   0    3.30    7.00
  -6 -23   0    4.50    7.30
  -6 -23   0   15.00    6.60
   6  23   0   -1.10    8.00
   6  23   0   17.40    9.30
  -7 -23   0   14.30    7.70
  -7 -23   0   -2.50    8.90
  -7 -23   0    3.10    8.80
   7  23   0   24.70   11.70
   7  23   0   24.00   10.80
   0 -24   0 2359.16   61.69
   0 -24   0 2411.36   60.39
   0 -24   0 2401.26   59.49
   0  24   0 2314.37   61.59
  -1 -24   0   14.00    4.50
  -1 -24   0   22.20    4.10
   1 -24   0   14.80    3.60
  -1 -24   0   21.40    3.50
   1 -24   0   16.80    4.60
  -1  24   0    3.30    4.50
   1  24   0   19.70    4.60
   1  24   0   16.50    5.50
  -2 -24   0 2255.97   60.69
  -2 -24   0 2268.67   59.29
  -2 -24   0 2344.17   59.59
   2 -24   0 2360.76   58.49
   2 -24   0 2265.07   59.89
  -2  24   0 2304.67   59.59
   2  24   0 2288.87   59.29
   2  24   0 2339.27   61.19
   3 -24   0   12.30    5.30
  -3 -24   0    7.70    4.80
  -3 -24   0    6.00    4.20
  -3  24   0    5.50    4.90
   3  24   0   14.50    6.10
   3  24   0   -1.10    5.20
  -4 -24   0 1948.61   53.19
   4 -24   0 1751.12   51.79
  -4 -24   0 2004.10   52.29
  -4 -24   0 2007.50   51.99
   4  24   0 1935.41   52.29
   4  24   0 1968.10   54.09
  -4  24   0 2025.50   51.39
  -5 -24   0   17.70    6.60
  -5 -24   0   10.80    6.60
   5  24   0   18.50    7.70
  -5  24   0   14.70    6.70
  -6 -24   0 1266.57   39.40
  -6 -24   0 1331.47   37.90
  -6 -24   0 1306.67   38.50
   6  24   0 1304.17   41.70
   6  24   0 1283.97   39.10
  -7 -24   0   15.60    9.60
  -7 -24   0   12.90    8.20
  -7 -24   0   30.80   10.00
   7  24   0    8.40   12.40
   7  24   0   16.80   10.60
   0 -25   0    8.70    2.70
   0 -25   0   14.40    4.50
   0 -25   0   12.20    3.90
   0  25   0    6.30    5.10
  -1 -25   0   14.20    4.40
   1 -25   0    9.10    3.90
   1 -25   0   22.50    5.00
  -1 -25   0   18.00    4.90
  -1  25   0   16.70    5.10
   1  25   0   18.80    6.10
   1  25   0   20.60    5.00
   2 -25   0    2.90    4.70
   2 -25   0    6.90    4.00
  -2 -25   0    6.30    4.10
  -2 -25   0    3.80    4.70
  -2 -25   0    1.70    3.90
  -2  25   0   15.20    5.20
   2  25   0   -2.90    4.50
   2  25   0    5.60    6.10
  -3 -25   0   -3.10    5.10
  -3 -25   0   -2.10    4.30
   3 -25   0  -10.20    5.30
  -3 -25   0   -1.20    4.50
   3  25   0   -1.50    5.90
  -3  25   0    5.20    5.10
   3  25   0   -3.00    5.20
  -4 -25   0   16.90    5.70
   4 -25   0    9.40    6.50
  -4 -25   0    8.60    5.30
  -4 -25   0   20.00    6.00
  -4  25   0   15.60    6.00
   4  25   0   21.90    6.90
   4  25   0   21.20    7.60
  -5 -25   0    6.40    6.60
  -5 -25   0   11.80    6.00
  -5 -25   0    5.00    6.50
  -5  25   0   -1.00    6.90
   5  25   0    6.90    8.60
   5  25   0    3.00    7.60
  -6 -25   0    6.50    6.90
  -6 -25   0   16.80    8.10
  -6 -25   0   -3.40    7.50
   6  25   0    6.00    9.30
   6  25   0    4.30   10.40
  -7 -25   0   13.00   10.20
  -7 -25   0    0.30    8.00
  -7 -25   0   -1.20    9.80
   7  25   0  -10.70   10.50
   7  25   0  -10.70   12.00
   0 -26   0 1693.13   45.80
   0 -26   0 1709.23   44.10
   0  26   0 1652.13   45.50
  -1 -26   0    0.40    4.40
   1 -26   0   14.60    4.20
  -1 -26   0   -2.90    3.30
   1 -26   0   10.40    4.90
   1  26   0    7.90    5.70
  -1  26   0    8.50    5.40
  -2 -26   0 1845.12   48.60
   2 -26   0 1910.41   48.20
  -2 -26   0 1875.41   49.10
   2 -26   0 1871.11   49.80
  -2 -26   0 1815.82   50.49
   2  26   0 1839.92   50.99
   2  26   0 1841.32   48.90
  -2  26   0 1869.71   49.40
  -3 -26   0   -6.50    4.50
  -3 -26   0    7.80    4.90
  -3 -26   0    7.50    5.30
   3 -26   0   -8.10    5.90
   3  26   0   11.30    6.00
  -3  26   0   -6.60    5.30
   3  26   0   -5.10    6.30
  -4 -26   0 1853.51   49.30
   4 -26   0 1591.74   49.80
  -4 -26   0 1916.51   49.50
  -4  26   0 1893.41   48.60
   4  26   0 1803.02   51.59
   4  26   0 1839.02   49.60
  -5 -26   0   -3.60    6.00
  -5 -26   0    3.50    6.90
   5  26   0   -7.20   10.20
   5  26   0    9.00    8.80
  -6 -26   0 1005.90   32.00
  -6 -26   0  972.90   33.00
  -6 -26   0 1012.50   31.30
   6  26   0  979.80   35.60
   6  26   0  984.60   32.70
   0 -27   0    8.70    4.60
   0 -27   0   13.50    5.30
   0  27   0    8.20    5.60
  -1 -27   0    8.30    5.10
   1 -27   0   -1.10    4.30
  -1 -27   0   -2.10    3.80
  -1 -27   0    3.60    4.30
   1 -27   0    7.60    5.30
   1  27   0   18.20    6.40
  -1  27   0    5.80    5.60
  -2 -27   0   -0.60    4.50
  -2 -27   0    2.70    5.20
   2 -27   0   -0.30    5.60
   2 -27   0    5.50    5.50
  -2 -27   0   11.60    4.40
   2  27   0    6.00    6.20
  -2  27   0    0.30    5.40
   2  27   0    2.10    5.20
  -3 -27   0    8.80    6.10
  -3 -27   0   26.00    5.80
  -3 -27   0   14.40    5.50
   3 -27   0   14.70    6.50
   3  27   0   18.50    6.30
   3  27   0    0.90    7.20
  -3  27   0    9.40    6.00
  -4 -27   0  -11.30    5.60
  -4 -27   0    8.40    6.30
   4 -27   0   12.60    7.50
  -4 -27   0    6.20    6.60
  -4  27   0   -1.30    6.50
   4  27   0    7.10    7.00
   4  27   0   -0.80    8.90
  -5 -27   0    9.60    6.50
  -5 -27   0    7.50    7.40
  -5 -27   0   17.70    7.60
   5  27   0   10.10    8.60
   5  27   0   34.20   10.30
  -6 -27   0   28.30    9.40
  -6 -27   0   16.70    9.00
  -6 -27   0   26.70    8.60
   6  27   0   32.60   12.00
   6  27   0   25.90   10.60
   0 -28   0 1546.45   42.60
   0 -28   0 1531.65   40.80
   0  28   0 1517.75   42.70
  -1 -28   0   29.40    5.40
   1 -28   0   18.90    4.90
  -1 -28   0   22.20    5.90
   1 -28   0   17.40    5.80
  -1  28   0   30.00    6.80
   1  28   0   11.90    6.90
  -2 -28   0 1562.44   41.70
  -2 -28   0 1539.65   43.70
  -2 -28   0 1573.54   42.10
   2 -28   0 1538.65   43.00
   2  28   0 1497.55   44.10
  -2  28   0 1599.74   42.70
   3 -28   0    3.40    6.80
  -3 -28   0   -3.40    4.90
  -3 -28   0    4.70    5.30
  -3 -28   0   10.30    7.70
  -3  28   0   17.60    6.80
   3  28   0    4.40    7.80
   3  28   0    8.10    6.40
  -4 -28   0 1190.68   37.90
  -4 -28   0 1204.18   34.70
  -4 -28   0 1184.08   36.10
   4  28   0 1182.28   35.00
   4  28   0 1159.88   37.40
  -5 -28   0   49.10    9.00
  -5 -28   0   69.59    8.80
  -5 -28   0   53.09    9.40
   5  28   0   54.49    9.70
   5  28   0   66.59   11.50
  -6 -28   0  996.70   34.70
  -6 -28   0 1037.50   33.40
  -6 -28   0 1035.90   32.90
   6  28   0 1014.50   37.60
   0 -29   0   13.70    4.90
   0 -29   0   12.80    6.00
   0  29   0    9.20    6.70
  -1 -29   0    7.80    6.20
  -1 -29   0   11.70    5.20
   1 -29   0    6.00    5.10
   1 -29   0   13.40    6.30
  -1  29   0   12.60    6.30
   1  29   0    2.90    7.10
  -2 -29   0   -2.30    6.50
  -2 -29   0    8.20    5.30
  -2 -29   0    2.20    4.80
   2 -29   0   12.20    6.60
  -2  29   0   -3.10    6.50
   2  29   0   16.40    7.60
  -3 -29   0   36.00    6.70
  -3 -29   0   39.60    9.40
  -3 -29   0   43.40    8.00
   3 -29   0   40.80    8.20
  -3  29   0   44.30    7.60
  -4 -29   0    3.20    6.40
  -4 -29   0    8.80    7.50
  -4 -29   0   -6.30    6.50
   4  29   0    4.70    7.50
   4  29   0   12.90    9.30
  -5 -29   0   29.90    8.00
  -5 -29   0   26.90    9.00
  -5 -29   0   21.90    8.60
   5  29   0   29.20   11.20
   0 -30   0 1486.25   42.60
   0 -30   0 1520.15   40.70
   0  30   0 1524.95   43.00
  -1 -30   0   23.30    7.00
   1 -30   0   29.40    6.90
  -1 -30   0   25.40    5.90
   1  30   0   19.00    7.80
  -1  30   0   25.20    7.20
  -2 -30   0 1091.29   31.20
   2 -30   0 1075.99   32.60
  -2 -30   0 1049.79   32.90
   2  30   0 1021.60   33.80
  -2  30   0 1117.19   32.40
   3 -30   0   14.80    7.90
  -3 -30   0   13.30    7.00
  -3 -30   0   -2.30    5.90
  -3 -30   0    9.40    6.30
  -3  30   0   18.00    7.50
   3  30   0    3.50    8.70
  -4 -30   0 1009.70   32.90
  -4 -30   0 1041.00   30.90
   4  30   0  946.01   34.40
  -5 -30   0    8.10    7.70
  -5 -30   0   12.10    8.50
  -5 -30   0   11.40    9.40
   5  30   0  -14.00   10.50
   0 -31   0   19.00    5.80
   0 -31   0   23.00    7.10
   0  31   0    7.40    7.80
  -1 -31   0   17.50    5.80
  -1 -31   0    6.60    6.90
   1 -31   0   10.40    6.90
  -1  31   0   12.80    7.50
   1  31   0    8.40    8.20
   2 -31   0    1.50    7.10
  -2 -31   0   -2.10    5.80
  -2 -31   0    7.30    6.90
   2  31   0   -0.70    8.30
  -2  31   0    5.20    7.40
  -3 -31   0   50.39    7.90
  -3 -31   0   51.69    7.30
  -3 -31   0   44.30    8.70
   3 -31   0   40.60    8.80
   3  31   0   28.20   10.20
  -4 -31   0   12.10    8.80
  -4 -31   0   12.80    7.50
  -4 -31   0   18.00    7.40
   4  31   0    9.40   10.80
   0 -32   0  976.30   31.30
   0 -32   0 1016.40   29.00
   0  32   0  989.60   31.70
  -1 -32   0    2.60    7.00
  -1 -32   0   -1.80    5.60
  -1  32   0   -3.00    8.00
  -2 -32   0 1062.49   33.70
   2 -32   0 1030.90   33.00
  -2 -32   0 1075.89   31.60
  -2  32   0 1071.49   32.70
   2  32   0 1074.49   34.50
  -3 -32   0    6.80    7.30
   3 -32   0   -1.10    8.40
  -3 -32   0   -1.20    7.80
   3  32   0   11.10   10.30
  -4 -32   0  690.23   23.80
  -4 -32   0  659.13   24.00
  -4 -32   0  704.73   26.90
   4  32   0  673.33   29.40
   0 -33   0   20.40    8.20
  -1 -33   0   53.29    7.40
  -1 -33   0   48.20    9.20
   1 -33   0   49.00    9.00
   1  33   0   77.79   11.00
  -1  33   0   42.80   10.90
  -2 -33   0    0.10    8.40
   2 -33   0   33.40    8.50
  -2 -33   0   11.90    6.80
   2  33   0  -15.20    9.60
  -3 -33   0    9.30    7.70
  -3 -33   0    2.20    8.70
   3  33   0   15.50   10.50
   0 -34   0  907.11   30.50
   0  34   0  896.71   31.20
   1 -34   0   17.70    8.30
  -1 -34   0    9.80    6.40
  -1 -34   0    8.00    8.50
   1  34   0    3.60    9.80
  -1  34   0   18.70   11.80
  -2 -34   0  775.52   24.80
   2 -34   0  760.12   26.90
  -2 -34   0  732.33   27.40
   2  34   0  687.43   28.90
   0 -35   0    9.20    9.10
   0  35   0    6.90   10.90
  -1 -35   0   12.50    9.30
   1 -35   0   19.50    9.30
   1  35   0  -11.70   12.10
 -10   0   1    1.40   11.80
 -10   0   1    6.30   12.80
  -9   0   1    4.90   10.70
   9   0  -1    1.00   10.40
  -9   0   1   -1.30    9.30
  -9   0   1   -1.20    8.80
  -9   0   1   -3.90    6.80
  -8   0   1    1.20    6.70
   8   0  -1   -2.40    8.30
  -8   0   1   -9.30    5.50
  -8   0   1  -10.60    5.30
  -8   0   1   -4.20    7.20
   7   0  -1    4.80    6.00
  -7   0   1   -2.00    4.00
  -7   0   1    2.00    5.20
  -7   0   1    5.60    4.60
  -7   0   1   -1.30    4.80
  -6   0   1    0.80    3.20
  -6   0   1   -3.40    3.30
   6   0  -1   -0.40    4.40
  -6   0   1    2.40    4.30
  -5   0   1   -0.80    2.00
  -5   0   1    2.70    3.30
   5   0  -1    4.10    3.60
  -5   0   1    1.90    2.70
  -5   0   1   -0.40    2.20
   5   0  -1    0.10    2.50
   4   0  -1   -0.80    1.90
  -4   0   1   -0.10    1.80
   4   0  -1   -1.90    2.20
  -4   0   1    0.80    2.00
   4   0  -1   -0.80    1.30
  -4   0   1   -1.90    1.40
  -4   0   1    0.90    1.70
   3   0  -1   -0.60    1.40
  -3   0   1    0.20    1.10
  -3   0   1    1.40    1.60
  -3   0   1   -1.40    1.20
   3   0  -1    0.30    1.10
  -3   0   1    1.40    1.40
   3   0  -1   -0.80    1.70
  -3   0   1    1.10    1.20
   2   0  -1    0.80    0.90
  -2   0   1   -0.50    0.70
  -2   0   1    0.40    0.80
   2   0  -1    1.00    0.80
  -2   0   1    0.80    1.10
  -2   0   1    0.90    0.70
   2   0  -1    2.00    1.30
  -2   0   1   -0.40    0.80
  -2   0   1    0.90    0.90
  -2   0   1    1.50    1.10
   1   0  -1    0.30    0.40
   1   0  -1    0.00    0.70
  -1   0   1   -0.10    0.50
   1   0  -1    0.20    0.60
  -1   0   1    0.40    0.80
  -1   0   1    1.00    0.70
  -1   0   1    0.00    0.40
   1   0  -1   -1.30    0.70
   1   0  -1   -0.10    0.40
  -1   0  -1    0.20    0.60
  -1   0  -1    0.00    0.50
   1   0   1   -0.20    0.60
   1   0   1    0.60    0.60
  -1   0  -1    0.60    0.50
   1   0   1    0.60    0.50
  -1   0  -1    0.10    0.60
   2   0   1   -1.20    1.00
  -2   0  -1   -0.40    0.90
   2   0   1    0.60    0.90
  -2   0  -1    1.00    1.10
  -2   0  -1    1.00    0.90
  -2   0  -1   -0.90    0.90
   2   0   1    1.60    0.90
   2   0   1    0.90    0.90
   3   0   1    0.30    1.30
   3   0   1   -2.30    1.10
   3   0   1   -1.10    1.60
   3   0   1    3.20    1.50
   4   0   1   -0.40    1.60
   4   0   1   -0.70    3.20
   4   0   1    1.00    1.80
   4   0   1    3.70    2.00
   5   0   1   -1.50    2.70
   5   0   1    0.60    2.50
   5   0   1    0.80    2.10
  -5   0  -1   -2.80    2.30
  -5   0  -1   -2.80    2.70
   5   0   1   -3.30    2.80
   6   0   1   -3.70    3.20
   6   0   1    2.00    4.50
  -6   0  -1   -2.80    3.70
  -6   0  -1    1.20    3.80
  -6   0  -1   -1.30    4.20
   6   0   1    1.40    3.00
  -6   0  -1    0.00    3.20
   6   0   1    1.90    4.10
   7   0   1   -1.30    4.20
   7   0   1   -0.70    6.10
   7   0   1   -0.10    4.30
  -7   0  -1    5.80    5.30
  -7   0  -1   -7.80    4.80
   7   0   1    2.10    5.40
  -7   0  -1   -3.10    5.30
  -7   0  -1    4.00    4.50
   8   0   1    7.60    5.50
   8   0   1    3.90    5.80
  -8   0  -1    5.10    7.30
  -8   0  -1    2.30    5.80
  -8   0  -1    3.60    6.50
  -8   0  -1   -3.90    6.40
   8   0   1   -2.10    6.70
   8   0   1   13.70    8.10
   9   0   1   -4.60   11.10
  -9   0  -1    4.30    8.30
  -9   0  -1   -6.40    9.30
  -9   0  -1    5.60    7.20
  -9   0  -1    4.20    8.10
 -10   0  -1   10.20   11.70
 -10   0  -1   -7.00   10.20
 -10   0  -1   10.20    9.50
  10   0   1  -12.40   13.20
 -10  -1   1  386.86   24.10
 -10  -1   1  404.16   21.20
 -10   1   1  368.76   20.60
 -10   1   1  380.46   24.00
  -9  -1   1  669.03   24.80
  -9  -1   1  684.53   22.40
  -9  -1   1  638.34   23.10
  -9  -1   1  642.44   30.70
  -9   1   1  660.73   23.50
  -9   1   1  682.33   22.50
   9   1  -1  657.13   27.30
  -9   1   1  642.24   26.60
  -8  -1   1  789.12   24.70
   8  -1  -1  774.42   27.60
  -8  -1   1  774.32   25.10
  -8  -1   1  825.32   24.20
  -8  -1   1  809.72   27.10
   8   1  -1  800.72   28.00
  -8   1   1  848.32   23.90
  -8   1   1  793.12   25.10
  -8   1   1  805.22   26.90
  -8   1   1  789.32   24.50
  -7  -1   1 1086.69   30.40
   7  -1  -1 1104.49   32.60
  -7  -1   1 1074.79   32.00
  -7  -1   1 1086.09   29.70
  -7  -1   1 1079.59   30.60
  -7   1   1 1088.69   31.90
  -7   1   1 1080.59   30.40
   7   1  -1 1075.79   32.60
  -7   1   1 1072.49   29.50
  -7   1   1 1054.29   30.10
   6  -1  -1 1336.07   37.40
  -6  -1   1 1341.07   36.10
  -6  -1   1 1340.57   35.30
  -6  -1   1 1346.47   35.90
  -6  -1   1 1330.67   37.10
  -6   1   1 1377.56   35.70
   6   1  -1 1308.17   36.10
  -6   1   1 1346.87   35.80
  -6   1   1 1389.46   35.10
   6   1  -1 1316.17   37.40
  -6   1   1 1329.87   37.00
  -5  -1   1 2157.68   56.59
  -5  -1   1 2169.68   55.79
   5  -1  -1 2250.87   55.19
  -5  -1   1 2246.18   55.69
  -5  -1   1 2161.18   55.19
   5   1  -1 2185.48   55.89
  -5   1   1 2241.08   55.59
   5   1  -1 2154.78   56.89
  -5   1   1 2161.38   54.99
  -5   1   1 2184.68   55.59
  -4  -1   1 1614.14   42.10
   4  -1  -1 1691.63   41.60
   4  -1  -1 1616.94   41.30
   4  -1  -1 1687.63   42.60
  -4  -1   1 1649.33   42.00
   4  -1  -1 1667.33   42.90
  -4   1   1 1727.83   41.90
  -4   1   1 1615.34   41.40
  -4   1   1 1630.84   41.90
   4   1  -1 1595.34   42.90
   4   1  -1 1649.04   42.20
  -4   1   1 1650.23   42.70
   3  -1  -1 4628.24  111.09
   3  -1  -1 4343.77  110.89
  -3  -1   1 4329.37  111.19
  -3  -1   1 4695.43  111.49
   3  -1  -1 4611.84  112.19
   3  -1  -1 4646.64  111.49
  -3  -1   1 4449.65  111.59
  -3   1   1 4648.04  111.29
  -3   1   1 4524.85  111.39
   3   1  -1 4499.05  111.59
  -3   1   1 4343.77  110.99
  -3   1   1 4673.43  111.09
   3   1  -1 4580.84  112.19
  -3   1   1 4549.74  111.99
  -2  -1   1 2313.97   53.19
  -2  -1   1 2050.49   53.09
  -2  -1   1 2216.38   53.29
   2  -1  -1 1996.20   53.69
   2  -1  -1 2083.89   53.79
  -2  -1   1 2269.47   53.39
  -2  -1   1 2112.69   53.39
   2  -1  -1 2175.28   52.89
   2   1  -1 2161.58   53.49
   2   1  -1 2326.47   53.39
  -2   1   1 2200.58   53.09
  -2   1   1 2129.29   53.29
  -2   1   1 2060.49   52.89
  -2   1   1 2194.58   52.89
  -2   1   1 2129.69   52.89
   2   1  -1 2206.08   53.79
   2   1  -1 2230.48   53.59
  -2   1   1 2052.89   53.59
   2   1  -1 2102.79   53.79
   1  -1  -1 5260.47  124.99
  -1  -1   1 5316.47  125.29
   1  -1  -1 5224.78  125.29
   1  -1  -1 4891.61  124.69
  -1   1   1 4932.21  124.69
   1   1  -1 5010.50  124.89
   1   1  -1 5234.78  125.09
  -1   1   1 5075.39  124.99
  -1   1   1 4913.01  125.19
   1   1  -1 5464.05  124.99
  -1  -1  -1 4777.52  113.89
   1  -1   1 4572.44  113.69
  -1   1  -1 4714.93  113.69
   1   1   1 4531.55  113.89
  -1   1  -1 4759.82  113.69
  -2  -1  -1 1538.95   39.20
  -2  -1  -1 1489.55   39.30
   2  -1   1 1639.84   39.30
   2  -1   1 1594.84   39.30
  -2  -1  -1 1715.83   39.90
  -2  -1  -1 1564.04   39.40
   2  -1   1 1482.25   39.00
   2  -1   1 1615.94   39.10
  -2   1  -1 1577.44   39.20
  -2   1  -1 1636.24   39.40
   2   1   1 1626.24   39.40
   2   1   1 1549.94   39.40
   2   1   1 1506.35   39.10
  -2   1  -1 1488.75   39.00
   2   1   1 1626.14   39.30
  -2   1  -1 1527.85   39.10
   3  -1   1 4582.44  115.59
   3  -1   1 4754.22  115.79
   3  -1   1 4763.42  115.99
   3  -1   1 4815.02  116.09
   3   1   1 4755.62  115.99
   3   1   1 4751.42  116.29
   3   1   1 4757.82  115.99
   3   1   1 4549.94  115.69
  -4  -1  -1 1379.96   35.30
   4  -1   1 1318.17   34.40
   4  -1   1 1342.87   35.20
   4  -1   1 1340.17   35.20
   4  -1   1 1342.87   34.60
   4   1   1 1373.16   34.90
   4   1   1 1326.47   35.30
   4   1   1 1339.67   34.80
   4   1   1 1337.57   34.40
   5  -1   1 2538.65   65.19
  -5  -1  -1 2632.04   65.89
  -5  -1  -1 2562.64   65.09
   5  -1   1 2561.44   65.89
   5  -1   1 2507.95   64.69
   5  -1   1 2559.74   65.19
   5   1   1 2547.84   65.99
  -5   1  -1 2604.04   64.99
  -5   1  -1 2588.54   65.79
   5   1   1 2578.54   65.29
   5   1   1 2591.54   64.89
   5   1   1 2628.44   65.49
  -5   1  -1 2615.94   65.39
  -5   1  -1 2635.94   65.79
   6  -1   1  764.02   22.90
  -6  -1  -1  730.23   22.00
   6  -1   1  753.22   21.00
   6  -1   1  744.63   21.60
  -6  -1  -1  756.12   22.50
   6  -1   1  762.82   21.80
  -6  -1  -1  734.93   21.40
  -6   1  -1  722.63   22.30
   6   1   1  759.62   21.80
  -6   1  -1  755.62   21.60
  -6   1  -1  735.03   21.20
   6   1   1  735.73   21.20
  -6   1  -1  752.22   22.20
   6   1   1  755.22   23.00
   6   1   1  751.72   22.00
   7  -1   1 1642.54   45.10
  -7  -1  -1 1695.23   45.60
  -7  -1  -1 1701.83   46.50
   7  -1   1 1705.83   45.50
  -7  -1  -1 1704.93   45.00
   7  -1   1 1699.63   44.50
  -7  -1  -1 1711.43   46.20
   7  -1   1 1726.63   46.90
  -7   1  -1 1660.43   45.90
  -7   1  -1 1727.83   45.40
   7   1   1 1687.83   44.70
  -7   1  -1 1714.73   44.90
   7   1   1 1689.43   45.70
   7   1   1 1699.23   45.40
   7   1   1 1732.43   47.10
  -7   1  -1 1706.83   46.30
   8  -1   1  421.66   16.20
   8  -1   1  432.06   19.40
   8  -1   1  428.76   15.60
   8  -1   1  452.75   17.10
  -8  -1  -1  438.06   16.10
  -8  -1  -1  419.96   17.10
  -8  -1  -1  414.46   17.50
  -8  -1  -1  412.46   18.40
  -8   1  -1  427.36   17.40
   8   1   1  416.96   17.30
  -8   1  -1  422.86   18.30
  -8   1  -1  433.96   16.70
  -8   1  -1  425.56   15.90
   8   1   1  433.96   19.60
  -9  -1  -1 1349.36   39.20
  -9  -1  -1 1317.87   39.50
  -9  -1  -1 1365.66   38.30
   9  -1   1 1348.07   42.30
  -9  -1  -1 1277.17   42.80
   9   1   1 1328.77   42.10
  -9   1  -1 1340.17   39.70
   9   1   1 1340.27   40.00
  -9   1  -1 1303.67   40.30
  -9   1  -1 1298.57   39.70
  -9   1  -1 1403.16   38.20
 -10  -1  -1  150.08   16.80
 -10  -1  -1  106.69   13.40
 -10  -1  -1  109.99   11.50
 -10  -1  -1  111.29   14.30
 -10   1  -1  110.99   20.90
 -10   1  -1  124.39   13.20
  10   1   1  153.78   16.80
 -10  -2   1   -8.50   15.00
 -10  -2   1   15.60   12.70
  10   2  -1   -7.60   13.90
 -10   2   1    6.60   11.10
 -10   2   1    3.10   12.00
  -9  -2   1   11.10   10.40
  -9  -2   1   -4.90    7.50
  -9  -2   1   -8.70    7.80
   9   2  -1    4.60   10.70
  -9   2   1   10.20    8.10
  -9   2   1   10.80    7.00
  -9   2   1   -1.90   15.20
  -8  -2   1   30.20    7.40
  -8  -2   1   33.00    7.80
   8  -2  -1   32.00    8.90
  -8  -2   1   30.60    6.40
  -8  -2   1   36.30    6.30
   8   2  -1   23.90    8.90
  -8   2   1   34.70    7.40
  -8   2   1   37.60    6.00
  -8   2   1   26.10    6.30
  -8   2   1   20.60    7.60
  -7  -2   1   10.80    5.10
  -7  -2   1    5.80    4.60
  -7  -2   1    7.70    4.20
  -7  -2   1    6.60    5.60
   7  -2  -1    0.80    6.00
  -7   2   1    8.30    4.20
   7   2  -1    8.40    6.30
  -7   2   1    0.50    5.40
  -7   2   1    1.80    5.00
  -7   2   1   -2.70    4.40
   6  -2  -1   11.90    5.00
  -6  -2   1   11.40    4.20
  -6  -2   1   14.50    4.60
   6  -2  -1   12.20    2.90
  -6  -2   1   11.90    3.50
  -6   2   1    7.10    3.40
  -6   2   1   11.70    4.00
   6   2  -1   11.50    4.90
  -6   2   1    4.00    4.30
   6   2  -1    5.20    4.10
  -6   2   1    8.70    3.20
  -5  -2   1   17.40    2.80
  -5  -2   1   13.40    3.00
   5   2  -1   14.60    3.90
  -5   2   1   10.80    2.90
  -5   2   1   16.20    3.40
  -5   2   1   15.30    2.50
   4  -2  -1   61.29    3.30
  -4  -2   1   52.89    3.90
  -4  -2   1   61.39    3.90
   4  -2  -1   56.49    3.00
   4  -2  -1   59.69    4.70
  -4  -2   1   55.89    3.40
   4   2  -1   54.39    4.00
  -4   2   1   63.09    4.20
  -4   2   1   52.49    4.40
  -4   2   1   56.99    3.20
   4   2  -1   56.29    4.80
  -4   2   1   59.69    3.60
  -3  -2   1    1.70    1.50
   3  -2  -1    5.30    1.10
   3  -2  -1    3.80    1.90
   3  -2  -1    1.70    1.00
  -3  -2   1    3.20    1.30
  -3  -2   1    3.20    1.40
  -3   2   1    4.70    1.20
   3   2  -1    0.10    1.80
  -3   2   1    1.40    1.70
   3   2  -1    3.30    1.60
  -3   2   1    4.10    1.40
  -3   2   1    1.40    1.20
  -3   2   1    4.00    1.20
  -2  -2   1  512.25   14.00
   2  -2  -1  521.25   13.80
   2  -2  -1  533.65   14.50
  -2  -2   1  594.14   14.00
  -2  -2   1  487.05   13.80
  -2  -2   1  504.45   13.70
   2  -2  -1  510.15   13.40
   2  -2  -1  565.04   13.50
  -2  -2   1  567.84   14.00
  -2   2   1  502.25   13.40
  -2   2   1  522.75   13.40
   2   2  -1  517.05   14.40
  -2   2   1  541.05   13.80
  -2   2   1  533.95   14.30
   2   2  -1  583.84   14.10
   2   2  -1  484.45   13.80
  -2   2   1  562.14   13.50
  -1  -2   1  288.27    7.60
   1  -2  -1  286.37    7.90
  -1  -2   1  276.37    7.50
  -1  -2   1  290.77    7.70
  -1  -2   1  292.47    7.80
   1  -2  -1  288.17    7.50
  -1  -2   1  289.57    7.90
  -1   2   1  278.87    7.50
   1   2  -1  296.67    7.70
  -1   2   1  277.57    7.80
   1   2  -1  292.17    7.60
   1   2  -1  287.77    7.90
   1   2  -1  292.87    7.70
   0  -2  -1   21.50    1.30
   0  -2  -1   25.50    1.00
   0  -2   1   19.40    1.00
   0  -2  -1   24.40    0.90
   0  -2   1   25.10    1.00
   0  -2  -1   24.70    1.10
   0  -2   1   26.90    1.20
   0  -2   1   22.90    1.00
   0   2  -1   25.20    1.20
   0   2   1   23.30    0.90
   0   2  -1   25.70    1.10
   0   2   1   25.20    1.00
   0   2  -1   25.30    1.10
   0   2  -1   25.50    1.00
  -1  -2  -1  142.89    4.20
  -1   2  -1  140.59    4.10
   1   2   1  137.49    4.20
   1   2   1  137.89    4.30
  -1   2  -1  142.79    3.90
  -1   2  -1  144.29    3.90
  -1   2  -1  154.58    4.30
  -2  -2  -1  829.02   20.90
   2  -2   1  769.12   20.20
   2  -2   1  818.92   20.20
   2  -2   1  812.72   20.40
   2  -2   1  830.22   20.50
  -2   2  -1  797.22   20.40
  -2   2  -1  815.82   20.10
   2   2   1  764.32   20.60
   2   2   1  774.52   20.40
  -2   2  -1  756.82   20.10
   3  -2   1    5.40    1.80
  -3  -2  -1    3.80    1.70
   3  -2   1    2.50    1.30
   3  -2   1    2.90    1.40
   3  -2   1    1.10    1.30
   3   2   1    0.90    1.60
   3   2   1    4.70    1.60
   3   2   1    6.30    1.70
   3   2   1    4.60    1.40
  -4  -2  -1   37.80    3.30
   4  -2   1   31.60    3.30
   4  -2   1   40.10    3.50
   4  -2   1   42.10    3.90
  -4  -2  -1   44.40    4.00
   4   2   1   37.70    3.60
   4   2   1   38.30    3.20
   4   2   1   36.40    4.00
   4   2   1   42.00    3.70
  -5  -2  -1    0.90    2.90
   5  -2   1    1.40    2.40
   5  -2   1    0.40    3.00
  -5  -2  -1    4.60    2.60
   5  -2   1   -3.50    2.60
   5  -2   1    1.40    2.10
   5   2   1    5.90    2.60
   5   2   1    1.10    4.70
  -5   2  -1    2.50    2.40
  -5   2  -1    1.30    2.80
   5   2   1   -1.00    2.50
   5   2   1    8.60    3.40
   6  -2   1    2.30    3.20
   6  -2   1    3.20    3.30
  -6  -2  -1   -0.10    3.90
   6  -2   1    5.90    3.90
   6  -2   1    0.90    4.50
  -6  -2  -1    5.30    3.90
  -6  -2  -1    2.50    3.40
  -6   2  -1   -1.00    3.20
   6   2   1    9.10    4.20
   6   2   1    1.50    3.20
  -6   2  -1    6.80    3.90
  -6   2  -1   -3.70    3.60
  -6   2  -1   -2.00    4.10
   6   2   1    5.90    3.50
   6   2   1   -1.80    4.50
   7  -2   1    4.60    5.00
   7  -2   1    5.80    4.00
  -7  -2  -1   -2.40    5.50
   7  -2   1    7.40    6.00
  -7  -2  -1    3.50    4.70
  -7  -2  -1   -8.30    4.80
   7  -2   1  -12.90    4.20
  -7  -2  -1   -4.40    5.00
  -7   2  -1   -8.70    5.30
   7   2   1    0.60    4.20
  -7   2  -1   -4.00    4.70
   7   2   1   -2.10    5.90
  -7   2  -1   -7.60    4.80
  -7   2  -1    5.40    4.50
   7   2   1   -5.70    4.40
   7   2   1    2.30    5.20
  -8  -2  -1    4.30    7.40
  -8  -2  -1    9.30    6.00
   8  -2   1   -1.90    7.90
   8  -2   1   -7.50    7.20
   8  -2   1    7.80    6.60
  -8  -2  -1   16.80    6.90
   8  -2   1    7.90    5.40
  -8  -2  -1    3.90    6.70
   8   2   1    7.80    6.90
  -8   2  -1   12.60    6.90
  -8   2  -1   -0.10    5.60
   8   2   1    1.30    7.80
  -8   2  -1   12.30    6.30
  -8   2  -1   -3.50    6.30
   9  -2   1   10.70   12.10
  -9  -2  -1   39.90   10.80
  -9  -2  -1   15.50    7.60
  -9  -2  -1   23.60    8.50
   9   2   1   18.90   13.40
   9   2   1   24.70   10.10
  -9   2  -1   33.10    9.90
  -9   2  -1   35.80    8.90
  -9   2  -1   11.00    8.40
  -9   2  -1   37.40    7.50
 -10  -2  -1    3.90   10.50
 -10  -2  -1   -0.20   10.90
 -10  -2  -1   22.50   20.60
 -10  -2  -1    8.40    9.90
 -10   2  -1  -11.10   11.20
  10   2   1    2.20   14.00
 -10   2  -1    5.30   11.20
 -10  -3   1  601.44   25.30
 -10  -3   1  629.84   23.80
 -10  -3   1  604.14   28.50
 -10   3   1  576.24   27.60
 -10   3   1  621.14   24.80
  10   3  -1  599.54   30.50
  -9  -3   1  569.44   22.00
  -9  -3   1  550.34   24.60
  -9  -3   1  620.04   25.30
  -9  -3   1  608.04   21.10
  -9   3   1  610.44   21.60
   9   3  -1  582.14   26.60
  -8  -3   1  671.23   22.30
  -8  -3   1  672.33   24.00
  -8  -3   1  670.23   21.10
  -8  -3   1  632.24   21.70
  -8   3   1  669.93   21.50
  -8   3   1  605.04   20.90
  -8   3   1  686.03   20.30
   8   3  -1  638.94   24.50
  -8   3   1  620.74   23.30
   7  -3  -1 1320.47   37.70
  -7  -3   1 1277.77   35.20
  -7  -3   1 1290.37   36.20
  -7  -3   1 1318.07   37.40
  -7  -3   1 1289.47   35.80
  -7   3   1 1309.17   34.50
  -7   3   1 1300.77   35.50
  -7   3   1 1299.07   37.40
  -7   3   1 1325.17   35.50
   7   3  -1 1289.67   37.90
  -6  -3   1 1244.28   35.10
  -6  -3   1 1231.78   33.40
  -6  -3   1 1281.47   34.30
  -6  -3   1 1264.97   34.00
   6  -3  -1 1276.67   32.90
   6  -3  -1 1252.87   35.30
   6   3  -1 1224.78   35.40
  -6   3   1 1297.77   33.50
  -6   3   1 1224.58   33.40
  -6   3   1 1238.48   34.80
   6   3  -1 1226.48   34.30
  -6   3   1 1303.47   32.80
  -5  -3   1 1865.41   47.40
  -5  -3   1 1813.62   47.50
   5  -3  -1 1771.42   49.70
  -5  -3   1 1771.12   46.80
   5  -3  -1 1920.71   46.60
   5  -3  -1 1901.51   46.60
  -5   3   1 1865.71   47.80
  -5   3   1 1819.32   46.80
  -5   3   1 1830.72   46.40
   5   3  -1 1849.42   47.60
   5   3  -1 1801.52   48.40
   4  -3  -1 1954.20   48.00
  -4  -3   1 1911.61   48.90
   4  -3  -1 1969.80   49.50
   4  -3  -1 1908.81   47.70
  -4  -3   1 1885.51   48.30
  -4   3   1 2011.70   48.30
   4   3  -1 1888.01   48.80
  -4   3   1 1897.21   48.40
   4   3  -1 1883.71   49.50
  -4   3   1 1889.61   47.80
  -4   3   1 1910.41   49.10
   3  -3  -1 3129.39   74.69
   3  -3  -1 2998.50   74.49
  -3  -3   1 2984.10   75.09
  -3  -3   1 3183.98   75.39
   3  -3  -1 3066.79   75.89
  -3  -3   1 2954.10   75.39
   3   3  -1 2965.00   76.09
  -3   3   1 3014.20   74.89
  -3   3   1 3020.70   75.59
  -3   3   1 3059.29   74.59
  -3   3   1 3100.79   74.69
   3   3  -1 2997.40   75.39
   2  -3  -1 5976.80  149.49
   2  -3  -1 6217.08  149.88
  -2  -3   1 5896.11  150.08
  -2  -3   1 6047.50  150.28
  -2  -3   1 6397.56  150.28
  -2   3   1 6072.59  149.88
  -2   3   1 6423.06  149.59
  -2   3   1 5963.20  149.49
  -2   3   1 6016.20  149.49
   2   3  -1 5961.10  150.58
   2   3  -1 6145.79  150.28
  -2   3   1 6352.76  149.88
  -2   3   1 5980.40  150.38
   2   3  -1 6629.34  150.38
   1  -3  -1 6346.67  155.48
  -1  -3   1 6545.25  155.78
  -1  -3   1 6464.25  155.88
   1  -3  -1 6411.06  155.98
   1   3  -1 6153.88  155.58
   1   3  -1 6428.26  155.78
   0  -3  -1 1463.25   36.10
   0  -3  -1 1479.05   36.50
   0  -3   1 1298.67   36.30
   0  -3  -1 1504.35   36.30
   0  -3  -1 1571.34   36.40
   0  -3   1 1484.05   36.40
   0   3  -1 1505.85   36.20
   0   3  -1 1472.95   36.30
   0   3   1 1552.24   36.30
   0   3   1 1469.35   36.30
   0   3   1 1442.76   36.50
   0   3   1 1414.06   36.10
   0   3  -1 1522.55   36.40
   0   3  -1 1492.35   36.20
   1  -3   1 5602.24  136.89
  -1  -3  -1 5593.14  137.39
  -1  -3  -1 5678.03  137.39
  -1   3  -1 5876.41  137.39
   1   3   1 5345.97  137.49
  -1   3  -1 5710.93  137.19
   2  -3   1 6142.19  144.19
   2  -3   1 6027.90  144.49
   2  -3   1 5731.43  144.19
   2  -3   1 6153.28  144.39
  -2   3  -1 6104.79  144.09
   2   3   1 5515.35  144.39
  -2   3  -1 5634.44  144.49
  -2   3  -1 6021.20  144.29
  -2   3  -1 6003.10  144.29
  -2   3  -1 5990.50  144.39
   2   3   1 5890.31  144.59
   2   3   1 5736.33  145.09
  -3  -3  -1 2370.86   60.79
  -3  -3  -1 2536.05   61.39
   3  -3   1 2310.67   60.29
   3  -3   1 2478.25   60.79
   3  -3   1 2482.85   60.49
   3  -3   1 2502.45   60.89
   3   3   1 2319.77   60.59
   3   3   1 2394.56   61.29
  -3   3  -1 2471.95   60.69
   3   3   1 2511.65   60.99
   3   3   1 2469.45   60.99
  -4  -3  -1 1131.49   29.20
   4  -3   1 1132.09   28.60
  -4  -3  -1 1044.90   28.40
   4  -3   1 1076.69   28.90
   4  -3   1 1081.89   28.50
   4  -3   1 1105.99   28.20
   4   3   1 1049.40   29.10
   4   3   1 1057.99   28.30
   4   3   1 1132.29   28.70
   4   3   1 1088.39   28.80
  -4   3  -1 1055.29   29.30
   5  -3   1 2797.72   69.29
   5  -3   1 2681.53   68.89
   5  -3   1 2717.43   69.49
   5  -3   1 2829.62   70.19
  -5  -3  -1 2724.63   70.49
   5   3   1 2747.72   69.99
   5   3   1 2800.72   69.79
  -5   3  -1 2811.22   69.29
  -5   3  -1 2728.23   69.79
  -6  -3  -1 1056.39   29.50
   6  -3   1 1077.49   29.30
   6  -3   1 1087.99   30.50
  -6  -3  -1 1096.19   30.00
   6  -3   1 1071.39   28.80
  -6  -3  -1 1062.39   30.40
   6  -3   1 1101.89   29.40
  -6   3  -1 1059.39   30.00
   6   3   1 1076.09   29.80
   6   3   1 1057.89   30.00
   6   3   1 1067.99   31.00
  -6   3  -1 1080.39   30.00
   6   3   1 1084.59   29.30
  -6   3  -1 1069.29   28.90
  -6   3  -1 1101.59   29.30
   7  -3   1 1903.21   50.09
  -7  -3  -1 1903.31   50.59
   7  -3   1 1863.71   49.90
   7  -3   1 1896.21   49.20
  -7  -3  -1 1890.91   51.19
  -7  -3  -1 1903.51   49.99
   7  -3   1 1881.81   51.49
  -7   3  -1 1905.21   49.50
  -7   3  -1 1975.00   50.09
  -7   3  -1 1879.41   50.89
   7   3   1 1894.11   49.70
  -7   3  -1 1891.91   50.69
   7   3   1 1892.81   51.99
   7   3   1 1920.41   50.79
  -8  -3  -1  280.67   14.20
   8  -3   1  263.97   13.10
  -8  -3  -1  287.87   13.50
   8  -3   1  278.47   12.20
  -8  -3  -1  262.17   15.70
   8  -3   1  282.77   16.50
  -8  -3  -1  267.97   14.60
   8  -3   1  316.17   13.80
  -8   3  -1  278.97   14.20
  -8   3  -1  281.57   13.70
   8   3   1  319.67   17.00
   8   3   1  278.27   14.30
  -8   3  -1  280.17   12.80
  -8   3  -1  288.07   15.20
  -9  -3  -1  986.90   36.00
  -9  -3  -1 1005.90   40.20
  -9  -3  -1 1110.89   32.20
  -9  -3  -1 1003.10   32.80
   9   3   1  913.21   41.90
  -9   3  -1 1006.40   34.90
  -9   3  -1 1022.70   32.30
  -9   3  -1 1061.49   30.60
  -9   3  -1 1097.09   32.40
 -10  -3  -1  175.38   18.60
 -10  -3  -1  150.68   15.80
 -10  -3  -1  179.88   17.80
 -10  -3  -1  191.88   16.80
  10   3   1  231.88   23.70
 -10   3  -1  176.88   20.20
 -10  -4   1    3.70   11.10
 -10  -4   1    2.80    9.60
 -10  -4   1   -4.80   12.60
 -10   4   1   13.00   15.00
  10   4  -1   12.20   14.10
  -9  -4   1    3.90    8.60
  -9  -4   1   18.00    7.30
  -9  -4   1   11.50    7.70
  -9  -4   1    8.40    9.60
   9   4  -1    8.20   11.10
  -9   4   1   13.10    8.00
  -8  -4   1    2.50    6.00
  -8  -4   1   -3.70    7.20
  -8  -4   1   10.20    5.80
  -8  -4   1    3.80    6.80
   8   4  -1    3.10    8.10
  -8   4   1   15.80    6.40
  -8   4   1   17.70    5.40
  -8   4   1   -1.70    6.10
  -8   4   1    1.80    7.40
  -7  -4   1   40.50    5.50
  -7  -4   1   32.70    5.60
  -7  -4   1   44.20    7.00
  -7  -4   1   34.10    6.30
  -7   4   1   40.20    5.70
  -7   4   1   42.10    4.70
   7   4  -1   37.60    7.30
  -7   4   1   41.60    6.80
  -6  -4   1   84.89    6.80
  -6  -4   1   69.69    6.80
   6  -4  -1   65.79    5.00
  -6  -4   1   74.39    6.10
  -6   4   1   80.89    5.90
   6   4  -1   68.19    6.80
  -6   4   1   74.69    7.80
   6   4  -1   64.39    6.80
  -6   4   1   74.49    6.20
  -6   4   1   65.29    5.10
   5  -4  -1   27.30    3.00
   5  -4  -1   28.10    3.40
  -5  -4   1   32.40    3.90
  -5  -4   1   30.10    3.60
  -5  -4   1   33.80    3.60
  -5   4   1   22.50    4.40
   5   4  -1   33.10    4.10
  -5   4   1   37.70    4.00
   5   4  -1   28.30    4.50
  -5   4   1   26.30    3.20
  -5   4   1   33.60    3.90
  -4  -4   1   23.50    2.90
   4  -4  -1   21.90    2.30
  -4  -4   1   29.70    3.40
  -4  -4   1   22.70    2.90
   4  -4  -1   20.50    2.50
   4   4  -1   27.60    3.20
  -4   4   1   25.40    2.20
  -4   4   1   24.00    2.50
  -4   4   1   21.70    3.00
   4   4  -1   23.70    3.50
  -3  -4   1  147.89    5.20
   3  -4  -1  148.79    4.50
  -3  -4   1  152.08    5.50
   3  -4  -1  158.08    4.80
  -3   4   1  162.08    4.80
   3   4  -1  154.78    7.00
  -3   4   1  153.68    5.00
  -3   4   1  149.19    4.50
  -3   4   1  150.88    4.60
  -3   4   1  138.49    5.70
   2  -4  -1 1564.54   38.20
  -2  -4   1 1484.15   38.50
   2  -4  -1 1575.14   37.90
  -2  -4   1 1500.75   38.70
  -2  -4   1 1595.34   38.80
  -2   4   1 1592.24   37.90
  -2   4   1 1561.34   38.20
  -2   4   1 1544.95   38.10
   2   4  -1 1511.65   39.10
  -2   4   1 1525.45   38.80
   2   4  -1 1506.95   38.70
   1  -4  -1    2.30    0.70
  -1  -4   1    4.60    0.90
  -1  -4   1    4.30    1.00
  -1  -4   1    3.90    0.90
   1  -4  -1    4.00    1.10
  -1  -4   1    3.60    0.90
  -1  -4   1    2.00    1.00
   1   4  -1    4.80    1.00
   1   4  -1    4.50    0.90
   1   4  -1    2.90    0.90
  -1   4   1    3.10    1.10
  -1   4   1    3.90    0.80
   1   4  -1    5.80    1.00
  -1   4   1    3.10    0.50
   1   4  -1    3.10    1.00
   0  -4  -1   61.59    2.20
   0  -4   1   67.69    2.40
   0  -4  -1   65.59    2.60
   0  -4   1   63.89    2.20
   0  -4   1   68.19    2.30
   0  -4  -1   71.29    2.20
   0  -4  -1   69.89    2.30
   0  -4  -1   68.59    2.10
   0   4   1   63.49    2.40
   0   4   1   68.59    2.30
   0   4   1   63.69    2.60
   0   4   1   67.49    2.20
   0   4  -1   74.69    2.50
   0   4  -1   69.19    2.20
   0   4  -1   56.89    2.30
   0   4  -1   65.79    2.30
  -1  -4  -1    1.40    1.10
  -1  -4  -1    2.00    0.80
   1  -4   1    0.70    0.80
  -1  -4  -1    1.40    0.90
  -1  -4  -1    2.60    0.80
  -1  -4  -1    1.00    0.90
   1  -4   1    1.20    0.80
   1  -4   1    0.50    0.30
  -1  -4  -1    0.80    0.90
   1  -4   1    0.60    0.60
   1   4   1    1.00    0.90
   1   4   1    1.10    1.00
   1   4   1    1.10    0.90
  -1   4  -1    1.60    0.80
  -1   4  -1    1.30    0.60
   1   4   1   -0.30    0.70
  -1   4  -1    2.20    0.90
   1   4   1    1.00    1.00
  -2  -4  -1  750.72   19.20
   2  -4   1  751.72   18.30
   2  -4   1  692.93   18.40
   2  -4   1  748.63   18.80
  -2   4  -1  715.13   18.70
  -2   4  -1  730.13   18.50
  -2   4  -1  647.04   18.60
   2   4   1  695.43   19.10
   2   4   1  747.63   19.00
  -2   4  -1  750.72   18.20
  -2   4  -1  721.43   18.40
   2   4   1  724.53   18.90
   3  -4   1   96.59    3.70
   3  -4   1  101.09    4.20
   3  -4   1  103.79    4.40
  -3  -4  -1  100.79    4.80
   3  -4   1  102.39    3.80
  -3   4  -1   96.99    4.20
   3   4   1  107.29    4.50
  -3   4  -1  104.69    4.20
   3   4   1   91.29    4.80
  -4  -4  -1   37.30    4.10
   4  -4   1   42.00    3.00
   4  -4   1   40.20    3.20
  -4  -4  -1   29.90    3.30
   4  -4   1   44.30    4.00
   4  -4   1   37.30    3.70
  -4   4  -1   36.90    3.80
   4   4   1   34.20    3.70
   4   4   1   38.60    3.50
   4   4   1   49.20    4.10
   4   4   1   38.50    4.30
   5  -4   1   22.20    3.20
   5  -4   1   23.30    3.80
  -5  -4  -1   20.20    3.20
   5  -4   1   19.40    3.00
   5  -4   1   17.70    2.60
   5   4   1   15.40    3.10
  -5   4  -1   15.90    3.40
  -5   4  -1   19.10    3.10
   5   4   1   16.80    3.90
   5   4   1   24.80    3.90
   6  -4   1   20.40    3.80
  -6  -4  -1   24.40    4.90
  -6  -4  -1   27.50    4.90
   6  -4   1   15.40    4.90
  -6  -4  -1   22.60    4.20
   6   4   1   19.60    3.90
   6   4   1   21.50    4.30
   6   4   1   26.40    5.40
  -6   4  -1   22.10    4.80
   6   4   1   17.40    4.70
  -7  -4  -1   74.79    7.90
  -7  -4  -1   69.79    7.30
  -7  -4  -1   69.49    7.30
   7  -4   1   64.99    7.90
   7  -4   1   60.99    6.90
   7  -4   1   64.89    6.70
   7  -4   1   56.99    6.20
  -7   4  -1   69.49    7.30
   7   4   1   69.79    8.20
  -7   4  -1   51.39    6.70
  -7   4  -1   56.59    7.00
   7   4   1   63.89    6.10
   7   4   1   68.59    7.40
  -7   4  -1   75.29    8.00
  -8  -4  -1    2.20    5.90
   8  -4   1    0.20    5.00
  -8  -4  -1    6.80    7.40
   8  -4   1    1.10    5.30
  -8  -4  -1    2.10    6.90
  -8  -4  -1    2.10    6.80
  -8   4  -1   -0.20    6.20
  -8   4  -1    5.10    5.50
  -8   4  -1    6.70    6.20
   8   4   1    4.60    8.20
   8   4   1   -0.20    7.00
  -8   4  -1    5.00    6.70
  -9  -4  -1   -3.40    9.70
  -9  -4  -1   18.70    9.70
  -9  -4  -1   10.00    8.90
  -9  -4  -1   -5.70    8.40
   9  -4   1   -4.90    6.90
  -9   4  -1   -2.80    7.00
  -9   4  -1    5.20    8.20
  -9   4  -1   -4.30    7.80
  -9   4  -1    6.40    9.00
   9   4   1  -11.10   10.70
   9   4   1    7.40    9.30
 -10  -4  -1    2.10    9.90
 -10  -4  -1    7.40   10.50
 -10  -4  -1    8.70   11.80
 -10  -4  -1    4.10   10.80
  10   4   1    2.10   14.20
 -10   4  -1   -3.20   12.00
 -10  -5   1  510.75   27.30
 -10  -5   1  548.25   24.10
  10   5  -1  508.55   29.60
 -10   5   1  505.15   26.00
  -9  -5   1  686.93   22.90
  -9  -5   1  619.54   26.70
  -9  -5   1  660.53   24.40
  -9  -5   1  670.03   24.00
   9   5  -1  667.83   27.60
  -9   5   1  677.73   23.20
  -8  -5   1  922.91   27.90
  -8  -5   1  869.41   27.70
  -8  -5   1  898.91   29.80
  -8  -5   1  905.71   28.10
  -8   5   1  870.81   26.60
  -8   5   1  967.10   25.80
  -8   5   1  907.71   27.00
   8   5  -1  892.91   30.50
  -8   5   1  892.01   29.00
  -7  -5   1  936.91   27.50
   7  -5  -1  953.80   25.50
  -7  -5   1  905.51   28.70
  -7  -5   1  929.31   26.50
  -7  -5   1  936.11   27.40
  -7   5   1  913.51   28.00
   7   5  -1  925.21   27.90
  -7   5   1  896.91   26.40
   7   5  -1  907.71   29.20
  -7   5   1  944.21   26.30
  -6  -5   1  830.52   24.10
  -6  -5   1  847.82   24.00
   6  -5  -1  823.52   22.40
  -6  -5   1  846.82   23.50
  -6   5   1  864.71   23.20
   6   5  -1  787.32   25.30
  -6   5   1  881.41   22.40
   6   5  -1  790.72   24.20
  -6   5   1  793.42   24.30
  -6   5   1  817.92   24.50
  -5  -5   1 2101.49   52.29
  -5  -5   1 1977.80   52.29
   5  -5  -1 2101.99   51.09
   5  -5  -1 2051.09   50.59
   5   5  -1 2005.50   52.39
  -5   5   1 1808.52   54.19
  -5   5   1 2033.80   50.79
  -5   5   1 2077.09   51.39
  -5   5   1 2121.29   51.49
   5   5  -1 1997.00   53.19
   4  -5  -1 4385.16  109.29
   4  -5  -1 4510.05  109.59
  -4  -5   1 4556.74  110.69
  -4  -5   1 4393.46  110.69
  -4  -5   1 4318.17  110.19
  -4   5   1 4562.04  109.89
   4   5  -1 4420.66  110.79
  -4   5   1 4494.65  109.39
  -4   5   1 4505.85  110.89
   4   5  -1 4515.85  111.59
   3  -5  -1 1913.01   48.30
  -3  -5   1 2020.20   49.60
  -3  -5   1 1818.72   49.80
  -3  -5   1 1932.01   49.60
   3  -5  -1 2042.00   48.70
  -3   5   1 1954.00   49.70
   3   5  -1 2005.50   49.70
  -3   5   1 1945.31   48.40
   3   5  -1 1911.31   50.09
  -3   5   1 2089.79   48.70
  -3   5   1 1995.30   48.30
  -3   5   1 1974.70   48.80
  -2  -5   1 2942.71   71.49
   2  -5  -1 2947.01   70.69
  -2  -5   1 2756.72   71.09
   2  -5  -1 2897.81   70.59
  -2  -5   1 2789.12   71.29
  -2   5   1 2886.51   71.49
  -2   5   1 3036.50   70.49
   2   5  -1 2835.62   71.39
   2   5  -1 2750.12   72.89
  -2   5   1 2925.31   70.69
  -2   5   1 2970.90   70.69
  -1  -5   1 4703.63  110.49
  -1  -5   1 4513.95  110.39
   1  -5  -1 4633.64  109.89
  -1  -5   1 4237.88  110.19
   1   5  -1 4410.76  110.29
   1   5  -1 4541.45  110.49
   1   5  -1 4510.05  110.49
  -1   5   1 4272.57  110.09
   1   5  -1 4625.84  110.39
  -1   5   1 4676.63  109.89
  -1   5   1 4513.95  110.59
   0  -5  -1 4756.02  113.69
   0  -5  -1 4746.12  113.89
   0  -5   1 4636.24  113.99
   0  -5  -1 4695.23  114.09
   0   5  -1 4752.92  113.99
   0   5   1 4910.81  113.89
   0   5   1 4542.25  113.99
   0   5  -1 4478.45  113.69
   0   5   1 4465.95  113.59
  -1  -5  -1 5408.26  133.79
  -1  -5  -1 5167.18  133.49
   1  -5   1 5359.56  133.39
  -1  -5  -1 5513.25  133.69
   1  -5   1 5691.93  133.69
  -1  -5  -1 5761.12  133.79
   1  -5   1 5600.94  133.19
  -1   5  -1 5427.96  133.39
   1   5   1 5417.56  133.89
   1   5   1 5374.36  133.59
   2  -5   1 1793.12   46.10
   2  -5   1 1903.01   46.60
   2  -5   1 1923.51   45.90
   2  -5   1 1906.61   46.20
   2   5   1 1780.82   46.50
  -2   5  -1 1913.91   45.80
  -2   5  -1 1839.02   46.20
   2   5   1 1815.42   46.90
  -2   5  -1 1933.31   46.30
   2   5   1 1856.21   46.80
  -2   5  -1 1882.31   46.20
   3  -5   1 3195.88   77.09
   3  -5   1 3031.10   77.19
   3  -5   1 3151.18   77.69
  -3  -5  -1 3137.09   78.49
  -3  -5  -1 2999.90   77.79
   3   5   1 3216.68   78.99
  -3   5  -1 3207.18   77.09
   3   5   1 3095.29   77.69
  -3   5  -1 3200.48   77.59
   3   5   1 3134.89   78.09
   4  -5   1 4344.87  110.29
   4  -5   1 4619.94  111.19
   4  -5   1 4485.15  110.99
  -4  -5  -1 4463.15  111.69
   4  -5   1 4580.24  110.39
  -4  -5  -1 4343.47  110.99
   4   5   1 4494.25  111.29
  -4   5  -1 4606.14  111.29
   4   5   1 4425.16  111.79
   4   5   1 4587.04  111.49
   4   5   1 4309.47  110.79
  -4   5  -1 4595.04  110.39
   5  -5   1 1996.10   50.69
  -5  -5  -1 2051.39   52.39
   5  -5   1 1988.80   50.79
   5  -5   1 2054.59   51.29
   5  -5   1 2035.40   51.79
  -5  -5  -1 1970.40   51.59
   5   5   1 1929.01   52.49
   5   5   1 2004.00   52.09
   5   5   1 1974.70   51.29
  -5   5  -1 1994.60   51.49
  -5   5  -1 2027.80   50.79
   5   5   1 2068.49   51.79
   6  -5   1  444.66   13.50
   6  -5   1  467.35   15.80
   6  -5   1  426.76   14.20
  -6  -5  -1  449.56   14.60
  -6  -5  -1  445.36   15.20
   6  -5   1  473.45   14.10
  -6  -5  -1  454.75   15.70
  -6   5  -1  401.66   14.70
   6   5   1  435.76   14.30
  -6   5  -1  459.15   14.10
  -6   5  -1  434.96   14.90
   6   5   1  436.96   15.20
   6   5   1  446.86   16.30
   7  -5   1 1928.41   49.99
  -7  -5  -1 1871.71   51.09
   7  -5   1 1907.31   49.20
  -7  -5  -1 1914.51   50.09
  -7  -5  -1 1896.81   50.69
   7  -5   1 1874.71   49.70
   7   5   1 1841.02   51.89
  -7   5  -1 1925.21   49.50
  -7   5  -1 1905.81   50.59
  -7   5  -1 1901.01   49.20
   7   5   1 1860.11   50.79
  -7   5  -1 1893.41   50.39
  -8  -5  -1  438.06   18.70
  -8  -5  -1  469.15   18.40
  -8  -5  -1  491.05   18.00
   8  -5   1  463.45   15.80
   8  -5   1  434.96   16.70
   8   5   1  456.45   20.60
   8   5   1  480.15   18.70
  -8   5  -1  491.15   17.10
  -8   5  -1  486.95   16.30
  -8   5  -1  468.95   18.70
  -8   5  -1  449.95   18.10
  -9  -5  -1  979.90   31.60
  -9  -5  -1  944.71   35.70
  -9  -5  -1 1015.10   33.50
   9  -5   1  818.82   29.20
  -9  -5  -1  986.80   31.80
  -9   5  -1  977.90   31.00
  -9   5  -1  986.40   29.40
  -9   5  -1  984.30   31.50
   9   5   1  990.00   34.60
  -9   5  -1 1016.40   30.00
   9   5   1  978.80   32.30
  -9  -6   1    5.50    8.50
  -9  -6   1   -0.80    7.80
  -9  -6   1    7.30    8.70
  -9  -6   1   -0.80    9.70
   9   6  -1    3.50   11.20
  -9   6   1    7.40    8.30
  -8  -6   1   19.20    6.20
  -8  -6   1   -1.60    6.20
  -8  -6   1   -0.50    7.60
  -8  -6   1    3.50    6.90
  -8   6   1   -1.90    7.40
   8   6  -1    7.60    8.30
  -8   6   1    0.70    6.00
  -8   6   1   -0.10    5.70
   7  -6  -1   15.60    3.80
  -7  -6   1   16.00    4.90
  -7  -6   1   22.00    5.40
  -7  -6   1   22.60    5.70
   7   6  -1   21.90    6.30
  -7   6   1   17.10    4.20
  -7   6   1   12.00    4.80
  -7   6   1   11.10    5.90
   7   6  -1   17.90    6.60
  -7   6   1   23.20    5.10
  -6  -6   1    6.30    4.10
  -6  -6   1   14.10    3.90
  -6  -6   1   13.00    4.30
   6  -6  -1    9.80    2.80
   6   6  -1   17.30    5.30
  -6   6   1   14.00    3.70
  -6   6   1   13.00    3.10
  -6   6   1   13.30    4.10
   6   6  -1    7.50    4.60
  -6   6   1   16.20    4.70
  -5  -6   1  184.98    7.90
  -5  -6   1  173.68    7.90
   5  -6  -1  176.88    5.90
  -5  -6   1  166.58    7.20
   5  -6  -1  174.58    6.30
   5   6  -1  173.18    8.00
  -5   6   1  176.48    6.10
   5   6  -1  157.88    9.00
  -5   6   1  168.98    6.60
  -4  -6   1 1050.39   27.70
  -4  -6   1 1039.60   27.70
   4  -6  -1  992.10   26.00
  -4  -6   1  999.90   27.20
   4  -6  -1 1075.79   26.40
   4   6  -1 1010.90   28.40
   4   6  -1 1042.10   27.80
  -4   6   1 1036.70   26.10
  -4   6   1 1032.80   26.70
  -4   6   1 1040.60   27.70
  -3  -6   1  218.48    7.10
  -3  -6   1  225.38    7.70
  -3  -6   1  210.88    7.40
   3  -6  -1  228.28    6.50
   3   6  -1  221.18    8.10
   3   6  -1  232.98    7.70
  -3   6   1  213.78    7.60
  -3   6   1  225.28    6.50
  -3   6   1  228.28    6.60
  -2  -6   1   92.59    3.90
   2  -6  -1   97.09    3.10
  -2  -6   1   91.39    3.70
   2  -6  -1  100.49    3.20
  -2  -6   1   99.99    4.10
  -2   6   1   98.59    3.20
   2   6  -1   98.99    4.40
  -2   6   1   98.79    3.10
   2   6  -1   95.59    4.00
  -2   6   1   92.39    4.10
   1  -6  -1  467.35   11.90
  -1  -6   1  436.16   12.20
   1  -6  -1  478.25   11.90
  -1  -6   1  470.05   12.40
   1  -6  -1  434.16   12.70
  -1  -6   1  482.05   12.40
  -1   6   1  473.65   11.90
  -1   6   1  463.45   12.70
  -1   6   1  482.85   11.90
   1   6  -1  462.95   12.60
   1   6  -1  477.65   12.40
   0  -6  -1   89.69    2.90
   0  -6   1   91.69    3.10
   0  -6   1   94.69    3.40
   0  -6  -1   91.59    3.60
   0  -6  -1   95.29    3.00
   0  -6   1  100.69    3.20
   0  -6  -1   92.89    2.90
   0  -6  -1   91.69    3.30
   0  -6   1   91.79    2.90
   0  -6   1   95.19    2.90
   0   6   1   93.59    3.30
   0   6  -1   91.29    3.10
   0   6  -1   94.99    2.90
   0   6  -1   92.39    3.40
   0   6  -1   92.29    3.30
   0   6   1   92.59    3.00
   0   6   1   94.59    3.60
   0   6   1   91.79    2.90
   1  -6   1   15.50    1.60
  -1  -6  -1   21.00    1.80
  -1  -6  -1   16.70    1.60
  -1  -6  -1   21.20    2.00
   1  -6   1   18.70    1.60
   1  -6   1   19.90    1.90
  -1  -6  -1   17.20    1.60
   1   6   1   16.30    1.60
  -1   6  -1   15.60    1.60
   1   6   1   19.20    1.70
  -1   6  -1   15.60    1.40
   1   6   1   18.40    2.10
  -1   6  -1   19.00    1.90
   2  -6   1   66.19    2.70
  -2  -6  -1   63.09    3.40
   2  -6   1   61.19    3.00
  -2  -6  -1   57.49    2.90
   2  -6   1   58.59    2.60
  -2   6  -1   59.99    2.80
  -2   6  -1   57.19    2.70
  -2   6  -1   55.89    2.70
   2   6   1   56.69    2.80
   2   6   1   61.49    3.20
   2   6   1   55.79    3.50
  -3  -6  -1   71.89    4.20
   3  -6   1   67.39    3.10
   3  -6   1   80.99    3.10
  -3  -6  -1   61.29    3.60
   3  -6   1   69.89    3.70
   3   6   1   75.09    4.40
   3   6   1   72.89    4.20
  -3   6  -1   72.39    3.60
   3   6   1   72.49    3.70
   4  -6   1  343.37   10.00
   4  -6   1  341.07   10.00
  -4  -6  -1  359.16   11.60
  -4  -6  -1  332.67   10.80
   4  -6   1  351.56   10.80
   4   6   1  343.87   11.30
  -4   6  -1  350.06   10.70
   4   6   1  332.27   10.70
   4   6   1  329.97   11.70
  -4   6  -1  368.96   10.10
  -5  -6  -1  347.47   12.60
   5  -6   1  341.97   10.60
   5  -6   1  355.76   10.90
  -5  -6  -1  345.67   11.70
   5  -6   1  354.76   11.40
   5   6   1  349.27   13.10
  -5   6  -1  337.77   11.60
  -5   6  -1  374.56   11.00
   5   6   1  366.06   12.40
   5   6   1  340.17   11.50
  -6  -6  -1    4.70    3.70
  -6  -6  -1    6.60    4.40
  -6  -6  -1   13.20    4.40
   6  -6   1    9.10    3.00
   6  -6   1   10.40    3.60
   6  -6   1    8.80    3.30
   6   6   1   14.40    4.70
   6   6   1    3.60    3.60
   6   6   1    9.60    5.00
  -6   6  -1   10.50    3.80
  -6   6  -1   13.10    4.50
  -7  -6  -1   10.70    5.80
   7  -6   1    6.40    5.20
  -7  -6  -1    7.50    5.40
   7  -6   1    1.70    4.10
   7  -6   1   -1.90    4.90
  -7  -6  -1    4.20    4.90
  -7   6  -1   -4.40    5.00
  -7   6  -1    5.50    5.60
  -7   6  -1   12.80    5.60
  -7   6  -1    5.20    4.30
   7   6   1    4.50    5.60
   7   6   1   14.30    6.60
  -8  -6  -1    7.30    7.10
   8  -6   1   12.40    5.20
  -8  -6  -1   -7.50    6.10
   8  -6   1   -2.10    5.30
  -8  -6  -1    0.30    6.60
   8   6   1    6.20    8.60
  -8   6  -1    9.60    5.70
  -8   6  -1   10.50    7.10
  -8   6  -1    9.40    6.40
   8   6   1   10.10    7.40
  -9  -6  -1   20.20   10.30
  -9  -6  -1   21.40   11.10
  -9  -6  -1   17.80    8.30
  -9  -6  -1   21.60    9.50
  -9   6  -1   14.90   11.20
   9   6   1   20.80   10.40
  -9   6  -1   36.40    9.70
   9   6   1   29.60   11.80
  -9   6  -1   11.90    9.50
  -9  -7   1  446.06   23.00
  -9  -7   1  440.76   20.00
  -9  -7   1  439.16   22.40
  -9  -7   1  465.75   19.90
   9   7  -1  451.85   23.90
  -8  -7   1  855.11   25.50
  -8  -7   1  810.32   26.10
  -8  -7   1  771.12   26.20
  -8  -7   1  811.82   27.90
  -8   7   1  801.82   24.50
   8   7  -1  809.52   28.50
  -8   7   1  816.02   26.80
   7  -7  -1 1177.98   31.40
  -7  -7   1 1161.78   33.70
  -7  -7   1 1191.68   33.60
  -7  -7   1 1202.18   32.90
  -7   7   1 1222.98   32.20
  -7   7   1 1177.78   31.10
  -7   7   1 1173.68   32.10
   7   7  -1 1173.08   35.40
   7   7  -1 1146.79   33.80
  -7   7   1 1170.98   34.10
   6  -7  -1 2209.48   55.89
  -6  -7   1 2230.08   57.59
  -6  -7   1 2222.58   56.99
  -6  -7   1 2190.48   57.69
  -6   7   1 2232.18   56.19
  -6   7   1 2298.57   55.59
   6   7  -1 2168.88   58.89
   6   7  -1 2150.68   57.69
  -6   7   1 2236.78   56.39
  -6   7   1 2196.48   57.79
   5  -7  -1 1201.28   29.80
   5  -7  -1 1240.98   30.40
  -5  -7   1 1137.09   31.80
  -5  -7   1 1170.38   31.30
  -5  -7   1 1104.69   32.90
   5   7  -1 1166.18   32.90
   5   7  -1 1156.78   32.00
  -5   7   1 1202.48   30.00
  -5   7   1 1193.08   30.50
   4  -7  -1 1663.33   41.40
  -4  -7   1 1621.74   42.60
  -4  -7   1 1645.04   42.70
   4  -7  -1 1648.04   40.90
  -4  -7   1 1627.24   42.20
  -4   7   1 1681.03   41.00
   4   7  -1 1627.74   43.40
   4   7  -1 1644.74   42.80
  -4   7   1 1648.64   42.70
  -4   7   1 1679.93   41.40
   3  -7  -1 3255.17   77.99
  -3  -7   1 3015.10   78.69
  -3  -7   1 3264.07   79.19
  -3  -7   1 3115.69   78.99
   3   7  -1 3151.38   79.09
   3   7  -1 3151.18   79.59
  -3   7   1 3213.38   77.89
  -3   7   1 3231.78   79.09
  -2  -7   1 4316.17  111.79
  -2  -7   1 4412.76  111.99
   2  -7  -1 4691.13  111.09
  -2  -7   1 4588.54  112.19
   2  -7  -1 4718.83  111.29
  -2   7   1 4802.62  111.19
  -2   7   1 4448.65  112.09
  -2   7   1 4600.04  111.09
   2   7  -1 4418.96  111.99
   2   7  -1 4547.35  112.39
   1  -7  -1 2789.52   67.89
  -1  -7   1 2733.23   68.29
  -1  -7   1 2747.53   68.49
  -1  -7   1 2585.04   68.19
   1  -7  -1 2786.12   67.79
   1   7  -1 2810.32   68.29
  -1   7   1 2795.32   67.69
  -1   7   1 2922.31   67.99
   1   7  -1 2768.42   68.49
  -1   7   1 2767.02   68.59
   0  -7  -1 3337.77   84.39
   0  -7  -1 3699.43   85.59
   0  -7  -1 3517.45   84.39
   0  -7   1 3542.55   84.29
   0  -7   1 3439.16   84.79
   0  -7  -1 3483.55   84.69
   0  -7  -1 3379.46   84.29
   0  -7   1 3480.65   84.29
   0  -7   1 3540.75   84.59
   0  -7   1 3226.68   84.49
   0   7  -1 3443.66   84.49
   0   7  -1 3336.07   84.49
   0   7   1 3398.76   84.39
   0   7   1 3472.35   84.39
   0   7  -1 3524.65   84.29
   0   7   1 3410.26   84.89
  -1  -7  -1 3470.65   90.39
  -1  -7  -1 3789.52   90.89
   1  -7   1 3717.13   90.29
   1  -7   1 3778.42   90.29
   1  -7   1 3782.72   90.59
   1   7   1 3584.74   90.39
   1   7   1 3563.44   90.79
  -1   7  -1 3739.13   90.09
   1   7   1 3751.62   90.59
   2  -7   1 5577.44  139.69
   2  -7   1 6008.90  139.79
   2  -7   1 5878.81  140.29
  -2  -7  -1 5455.75  140.19
  -2  -7  -1 5685.53  140.69
   2   7   1 5598.24  140.29
  -2   7  -1 5894.01  139.69
  -2   7  -1 5868.31  139.79
  -2   7  -1 5868.81  139.69
   2   7   1 5583.94  140.09
   2   7   1 5504.65  140.59
  -3  -7  -1 3409.76   83.99
  -3  -7  -1 3225.58   83.29
   3  -7   1 3364.06   83.19
   3  -7   1 3429.56   82.29
   3  -7   1 3205.18   82.49
  -3   7  -1 3348.76   82.89
  -3   7  -1 3530.95   82.19
   3   7   1 3303.27   83.89
  -3   7  -1 3501.15   82.29
   3   7   1 3266.47   83.19
   3   7   1 3351.46   83.59
  -4  -7  -1 1279.77   33.70
   4  -7   1 1279.97   32.70
   4  -7   1 1233.48   32.10
   4  -7   1 1255.27   32.00
  -4  -7  -1 1222.08   33.00
   4   7   1 1212.08   32.80
  -4   7  -1 1299.37   32.70
  -4   7  -1 1289.57   31.90
   4   7   1 1240.68   33.90
   4   7   1 1286.17   33.50
  -5  -7  -1 2645.24   69.29
  -5  -7  -1 2739.13   70.19
   5  -7   1 2765.12   68.19
   5  -7   1 2706.83   68.99
   5   7   1 2663.43   69.09
  -5   7  -1 2754.42   69.09
  -5   7  -1 2948.21   71.29
   5   7   1 2714.63   70.49
   5   7   1 2704.23   69.89
  -6  -7  -1 1419.76   38.70
   6  -7   1 1466.85   37.50
  -6  -7  -1 1440.46   39.40
   6  -7   1 1476.05   38.90
   6  -7   1 1459.45   37.80
  -6  -7  -1 1423.46   39.80
  -6   7  -1 1485.55   37.80
   6   7   1 1433.16   40.40
   6   7   1 1457.75   39.50
   6   7   1 1433.96   38.50
  -6   7  -1 1431.86   38.70
   7  -7   1 1269.37   35.20
  -7  -7  -1 1321.77   37.10
  -7  -7  -1 1239.98   36.20
   7  -7   1 1291.67   34.30
  -7  -7  -1 1311.57   35.80
  -7   7  -1 1298.97   36.00
  -7   7  -1 1298.87   34.70
   7   7   1 1238.48   37.70
   7   7   1 1293.47   36.60
  -7   7  -1 1304.27   34.50
   8  -7   1  275.57   13.40
   8  -7   1  307.57   12.40
  -8  -7  -1  309.27   15.30
  -8  -7  -1  272.17   15.70
  -8  -7  -1  279.17   14.60
   8   7   1  292.67   17.80
  -8   7  -1  347.87   16.80
  -8   7  -1  250.87   14.00
  -8   7  -1  295.47   17.20
   8   7   1  322.07   15.70
  -8   7  -1  263.17   14.80
  -9  -7  -1  856.91   34.50
  -9  -7  -1  983.90   33.10
  -9  -7  -1  923.21   30.80
  -9  -7  -1 1002.80   30.10
  -9   7  -1  889.31   30.30
   9   7   1  923.91   31.60
   9   7   1  860.41   33.50
  -9  -8   1   10.00    8.50
  -9  -8   1   -4.00    8.60
  -9  -8   1  -21.70    8.20
  -9  -8   1    5.70   10.20
   9   8  -1    6.10   11.20
  -8  -8   1    8.90    7.40
  -8  -8   1    9.20    7.70
  -8  -8   1    6.90    7.70
  -8  -8   1    2.50    6.30
   8   8  -1   14.00    8.90
  -8   8   1    4.60    7.50
  -8   8   1    9.50    6.60
  -7  -8   1   56.89    6.20
  -7  -8   1   53.99    6.70
  -7  -8   1   58.29    7.00
   7  -8  -1   45.30    4.40
   7   8  -1   51.29    7.10
   7   8  -1   48.30    7.60
  -7   8   1   41.60    4.50
  -7   8   1   42.90    5.60
  -7   8   1   44.70    7.00
  -7   8   1   34.80    5.30
   6  -8  -1  110.89    5.90
  -6  -8   1  106.39    8.10
   6  -8  -1  120.39    6.60
  -6  -8   1  110.69    8.30
  -6  -8   1  116.09    7.50
   6   8  -1  119.09    9.70
  -6   8   1  122.29    6.90
  -6   8   1  109.09    6.70
   6   8  -1  104.49    8.30
  -6   8   1  107.39    6.40
  -6   8   1  125.19    8.70
   5  -8  -1   26.40    2.70
  -5  -8   1   26.60    4.20
  -5  -8   1   28.80    4.10
  -5  -8   1   24.30    3.60
   5  -8  -1   24.50    2.60
  -5   8   1   31.70    3.30
   5   8  -1   25.10    4.90
   5   8  -1   26.20    4.20
  -5   8   1   24.60    4.60
   4  -8  -1   36.70    2.80
  -4  -8   1   36.30    3.70
  -4  -8   1   40.10    4.40
  -4   8   1   37.60    2.90
  -4   8   1   37.40    4.30
  -3  -8   1   10.20    2.20
  -3  -8   1   11.20    2.20
   3  -8  -1   13.80    1.60
  -3  -8   1   11.10    2.00
  -3   8   1   12.40    1.60
  -3   8   1   11.40    1.70
   3   8  -1   12.40    2.60
  -3   8   1   17.90    2.10
   3   8  -1   13.80    2.40
   2  -8  -1  130.69    4.30
  -2  -8   1  126.29    4.90
  -2  -8   1  130.09    4.80
  -2  -8   1  133.19    5.10
  -2   8   1  135.09    5.20
  -2   8   1  132.39    4.20
   2   8  -1  126.79    5.00
   2   8  -1  127.99    5.40
  -1  -8   1  355.96   10.00
   1  -8  -1  340.47    8.90
   1  -8  -1  345.47    9.10
  -1  -8   1  347.17    9.60
  -1  -8   1  351.46    9.70
   1  -8  -1  350.86    9.40
   1   8  -1  352.26    9.80
  -1   8   1  348.97    9.40
   1   8  -1  344.87   10.00
  -1   8   1  336.67    8.90
  -1   8   1  348.07   10.00
   0  -8   1   31.60    2.10
   0  -8   1   30.80    1.90
   0  -8  -1   27.40    1.70
   0  -8   1   32.10    1.70
   0  -8   1   25.60    2.20
   0  -8  -1   27.10    1.60
   0  -8  -1   26.60    1.60
   0  -8  -1   25.40    2.00
   0  -8   1   27.30    1.60
   0   8   1   25.40    2.20
   0   8  -1   25.70    2.00
   0   8   1   25.40    2.20
   0   8   1   27.70    2.40
   0   8   1   25.50    1.70
  -1  -8  -1  120.99    4.70
  -1  -8  -1  127.89    4.40
   1  -8   1  123.09    4.40
   1  -8   1  134.29    4.60
   1  -8   1  131.49    4.20
  -1   8  -1  136.69    4.10
   1   8   1  127.69    5.00
   1   8   1  124.99    4.40
  -1   8  -1  127.89    4.20
   2  -8   1   61.59    2.80
  -2  -8  -1   53.19    3.60
  -2  -8  -1   53.59    3.00
   2  -8   1   59.69    3.40
   2  -8   1   60.69    3.30
   2   8   1   59.69    3.10
   2   8   1   54.69    3.30
  -2   8  -1   61.49    3.00
  -2   8  -1   57.39    2.90
   2   8   1   57.99    3.80
  -3  -8  -1  125.79    5.30
   3  -8   1  129.79    5.20
   3  -8   1  125.09    4.50
  -3  -8  -1  128.39    5.80
  -3   8  -1  128.39    5.00
   3   8   1  131.39    5.70
   3   8   1  130.59    5.20
   3   8   1  120.59    6.00
   4  -8   1    3.00    2.10
   4  -8   1    3.70    1.50
   4  -8   1    3.60    1.70
  -4  -8  -1    4.70    2.50
  -4   8  -1    3.10    1.80
   4   8   1    0.40    2.30
   4   8   1    4.50    2.90
  -4   8  -1    1.70    2.10
   5  -8   1    5.10    2.50
  -5  -8  -1    1.80    3.60
  -5  -8  -1    1.60    2.90
   5  -8   1    3.20    2.00
   5  -8   1   -0.60    2.40
   5   8   1   -2.20    2.80
   5   8   1    5.60    3.80
   5   8   1    5.20    3.90
  -5   8  -1   -0.70    2.50
  -5   8  -1   -1.50    2.70
  -6  -8  -1  155.58    9.30
  -6  -8  -1  152.18    8.50
   6  -8   1  165.48    8.20
  -6  -8  -1  168.38    9.70
   6  -8   1  161.58    6.90
  -6   8  -1  164.18    8.60
   6   8   1  167.38   10.70
  -6   8  -1  177.18    7.60
   6   8   1  167.98    9.50
   7  -8   1  108.09    7.70
  -7  -8  -1  118.19   10.80
  -7  -8  -1  121.99   10.10
   7  -8   1  116.29    8.70
  -7  -8  -1  110.29    9.60
  -7   8  -1  134.39    8.20
   7   8   1  153.58   12.40
  -7   8  -1  121.19    9.70
  -7   8  -1  118.29    8.20
   7   8   1  142.19   10.50
  -8  -8  -1   -6.30    6.90
   8  -8   1   -3.30    5.80
  -8  -8  -1    4.70    6.60
  -8  -8  -1    6.70    7.20
   8  -8   1    1.40    5.10
  -8   8  -1    2.50    5.70
   8   8   1    3.80    8.70
  -8   8  -1   -1.00    6.40
  -8   8  -1    1.30    6.80
  -8   8  -1    8.60    6.60
   8   8   1    4.30    7.30
  -9  -8  -1    0.40    8.50
  -9  -8  -1   -2.30    9.10
  -9  -8  -1    5.90    9.70
  -9  -8  -1    4.40    9.40
   9   8   1   16.60   11.70
  -9   8  -1   16.60    8.90
   9   8   1   -2.10    9.50
  -9  -9   1  530.65   29.50
  -9  -9   1  596.14   21.80
  -9  -9   1  564.64   25.60
  -9  -9   1  568.04   23.00
   9   9  -1  546.65   26.90
  -8  -9   1 1282.47   35.60
  -8  -9   1 1207.98   36.30
  -8  -9   1 1224.08   36.60
   8   9  -1 1228.58   38.80
  -8   9   1 1214.08   36.70
  -8   9   1 1256.77   34.40
   7  -9  -1  646.34   18.90
  -7  -9   1  651.03   21.70
  -7  -9   1  674.13   21.80
  -7  -9   1  660.63   20.80
   7   9  -1  693.53   22.10
  -7   9   1  645.84   19.70
  -7   9   1  648.04   18.60
   7   9  -1  677.13   23.70
  -7   9   1  669.33   19.50
  -7   9   1  631.54   21.80
  -6  -9   1 1963.70   52.19
  -6  -9   1 1977.70   51.39
   6  -9  -1 1970.80   50.09
  -6  -9   1 1961.80   52.19
   6  -9  -1 2028.50   49.40
  -6   9   1 1951.80   51.99
   6   9  -1 1925.91   52.19
  -6   9   1 2001.30   49.90
  -6   9   1 2025.80   50.19
   6   9  -1 1928.31   53.29
  -5  -9   1 1812.12   47.80
  -5  -9   1 1858.71   48.50
   5  -9  -1 1865.91   46.00
  -5  -9   1 1815.92   48.40
   5  -9  -1 1930.81   46.80
   5   9  -1 1817.12   49.40
  -5   9   1 1873.71   47.60
  -5   9   1 1953.80   47.40
   5   9  -1 1798.32   48.50
  -5   9   1 1789.22   48.90
  -4  -9   1 1858.81   47.80
   4  -9  -1 1869.11   46.30
  -4  -9   1 1866.31   47.80
   4   9  -1 1777.62   48.40
  -4   9   1 1898.21   46.10
  -4   9   1 1853.31   47.60
   4   9  -1 1819.52   47.80
   3  -9  -1 2730.73   64.99
  -3  -9   1 2709.13   66.29
  -3  -9   1 2565.94   65.99
  -3  -9   1 2499.05   65.69
   3   9  -1 2639.44   66.59
  -3   9   1 2588.34   64.89
  -3   9   1 2617.44   66.09
  -3   9   1 2650.33   64.79
   3   9  -1 2648.24   66.09
   2  -9  -1 1640.54   39.70
  -2  -9   1 1593.24   40.30
  -2  -9   1 1586.24   40.30
  -2  -9   1 1644.74   40.80
   2   9  -1 1500.95   41.60
  -2   9   1 1593.54   40.50
   2   9  -1 1574.04   40.40
   1  -9  -1 2503.65   63.19
  -1  -9   1 2531.65   63.99
   1  -9  -1 2628.44   63.79
  -1  -9   1 2614.24   64.39
  -1  -9   1 2430.86   63.99
   1   9  -1 2648.24   64.39
  -1   9   1 2537.75   63.29
   1   9  -1 2579.94   63.99
  -1   9   1 2659.03   63.79
  -1   9   1 2626.94   64.39
  -1   9   1 2696.13   63.29
   0  -9   1 5962.90  148.59
   0  -9   1 6268.47  147.99
   0  -9  -1 6009.60  147.99
   0  -9  -1 6182.18  147.99
   0  -9   1 6146.19  148.29
   0  -9  -1 5986.00  148.09
   0  -9   1 5686.43  148.09
   0  -9  -1 6099.39  148.49
   0  -9   1 6152.98  147.99
   0   9  -1 6145.09  148.29
   0   9   1 5938.61  148.09
   0   9   1 6039.00  148.69
   0   9   1 6288.57  148.09
  -1  -9  -1 1800.02   47.40
   1  -9   1 1904.31   47.40
  -1  -9  -1 1945.31   48.00
   1  -9   1 1980.30   47.70
   1  -9   1 1853.21   47.10
  -1   9  -1 1904.51   47.10
   1   9   1 1879.61   47.90
   1   9   1 1952.70   47.50
  -2  -9  -1 2029.00   51.69
   2  -9   1 2076.49   50.49
  -2  -9  -1 2058.49   51.49
   2  -9   1 2021.10   50.39
   2  -9   1 2045.30   50.99
   2   9   1 1982.80   51.79
   2   9   1 1966.40   51.39
  -2   9  -1 2066.69   50.49
   3  -9   1 5888.81  140.89
   3  -9   1 5693.33  139.99
  -3  -9  -1 5425.96  141.29
  -3  -9  -1 5893.41  141.69
   3   9   1 5593.64  140.69
  -3   9  -1 5883.21  140.39
   3   9   1 5817.12  141.29
   3   9   1 5603.84  141.59
   4  -9   1 1600.04   39.40
   4  -9   1 1534.75   38.40
   4  -9   1 1598.04   38.20
  -4  -9  -1 1494.45   39.60
  -4  -9  -1 1437.76   41.50
   4   9   1 1495.05   39.40
  -4   9  -1 1589.54   38.10
  -4   9  -1 1484.65   38.00
   4   9   1 1425.96   40.60
   4   9   1 1522.75   40.00
  -4   9  -1 1581.54   39.10
  -5  -9  -1 2400.16   63.39
   5  -9   1 2449.45   61.19
  -5  -9  -1 2452.25   62.69
   5  -9   1 2459.35   62.19
   5   9   1 2448.26   63.19
  -5   9  -1 2500.55   62.19
   5   9   1 2353.96   63.79
  -5   9  -1 2547.95   61.09
  -6  -9  -1  859.21   25.50
   6  -9   1  852.81   23.80
  -6  -9  -1  820.72   24.90
  -6  -9  -1  811.02   24.30
   6  -9   1  828.12   22.70
  -6   9  -1  871.81   22.90
   6   9   1  843.02   25.20
   6   9   1  823.92   26.20
  -6   9  -1  845.32   24.20
   7  -9   1 1247.78   32.90
   7  -9   1 1214.08   34.00
  -7  -9  -1 1232.48   35.50
  -7  -9  -1 1210.88   35.90
  -7  -9  -1 1304.57   35.00
  -7   9  -1 1268.27   33.10
  -7   9  -1 1233.28   34.60
   7   9   1 1210.18   37.10
   7   9   1 1214.98   35.60
  -8  -9  -1  571.84   21.30
  -8  -9  -1  559.94   21.90
  -8  -9  -1  622.34   23.00
   8  -9   1  571.54   19.50
   8   9   1  583.24   21.60
   8   9   1  590.64   24.00
  -8   9  -1  596.54   20.70
  -8   9  -1  564.04   19.90
  -8   9  -1  547.95   20.50
  -9  -9  -1  798.02   28.60
  -9  -9  -1  829.22   27.80
  -9  -9  -1  809.02   29.20
  -9   9  -1  781.42   27.80
   9   9   1  797.72   29.20
   9   9   1  856.21   32.60
  -9 -10   1   24.70    9.90
  -9 -10   1    3.90    8.00
  -9 -10   1   -7.60    8.60
  -9 -10   1   -5.80   10.60
   9  10  -1   24.10   12.20
  -8 -10   1   52.39    8.30
  -8 -10   1   51.19    7.80
  -8  10   1   44.40    9.00
  -7 -10   1    7.80    5.30
  -7 -10   1    9.00    5.60
   7 -10  -1    0.20    3.20
  -7 -10   1    3.10    5.30
  -7  10   1   12.60    7.50
  -7  10   1    2.70    4.60
   7  10  -1   13.00    6.80
   7  10  -1   13.30    6.20
   6 -10  -1    0.40    2.60
  -6 -10   1   -1.10    4.20
  -6 -10   1   -1.50    4.20
   6 -10  -1    4.60    2.20
  -6 -10   1   -0.10    3.60
   6  10  -1    7.60    5.00
   6  10  -1   -2.10    5.30
  -6  10   1   -3.30    3.10
  -6  10   1    6.70    2.80
  -6  10   1    1.10    4.80
  -5 -10   1    8.30    3.40
   5 -10  -1    3.80    2.00
  -5 -10   1   -0.30    2.80
  -5 -10   1    4.90    3.30
   5  10  -1    0.80    4.10
  -5  10   1    1.70    3.60
  -5  10   1    7.30    2.50
   5  10  -1    5.60    3.70
  -4 -10   1   27.90    3.20
   4 -10  -1   22.50    2.30
  -4 -10   1   29.50    3.90
  -4  10   1   27.10    2.70
   4  10  -1   29.00    4.30
   4  10  -1   30.00    4.10
  -4  10   1   29.40    3.60
   3 -10  -1  120.29    4.60
  -3 -10   1  123.49    5.70
  -3 -10   1  110.49    5.10
  -3 -10   1  116.19    5.40
   3  10  -1  127.29    5.70
  -3  10   1  120.09    5.60
   3  10  -1  117.29    6.20
  -2 -10   1  375.86   11.00
   2 -10  -1  390.06   10.60
  -2 -10   1  393.16   11.50
  -2  10   1  380.86   11.40
   2  10  -1  378.86   11.60
  -2  10   1  366.66   10.40
  -1 -10   1    6.80    1.40
   1 -10  -1    7.00    1.20
  -1 -10   1    6.50    1.60
   1 -10  -1    4.50    1.00
   1 -10  -1    4.90    1.20
  -1 -10   1    4.40    1.40
   1  10  -1    3.40    1.40
  -1  10   1    7.30    1.90
   1  10  -1    4.60    1.70
  -1  10   1    5.30    1.00
  -1  10   1    4.60    1.00
   0 -10   1   48.20    2.90
   0 -10   1   48.10    2.20
   0 -10  -1   48.60    2.40
   0 -10   1   51.39    2.50
   0 -10  -1   43.90    2.20
   0 -10  -1   42.40    2.80
   0 -10   1   45.70    2.30
   0  10   1   46.70    3.20
   0  10   1   47.60    2.40
   0  10   1   50.09    2.90
   0  10  -1   49.80    2.90
   1 -10   1  301.27    9.00
  -1 -10  -1  307.77    8.80
  -1 -10  -1  311.47    9.40
   1 -10   1  291.67    8.90
   1 -10   1  293.87    8.50
   1  10   1  303.27    9.40
  -1  10  -1  308.97    8.60
   1  10   1  306.97    8.90
   2 -10   1    3.00    1.70
   2 -10   1    0.80    1.40
  -2 -10  -1    2.00    1.50
  -2 -10  -1    1.80    1.70
   2 -10   1    4.00    1.70
  -2  10  -1    2.90    1.50
   2  10   1    0.80    1.80
   2  10   1    3.60    2.10
   3 -10   1   94.09    3.80
   3 -10   1   92.69    5.10
  -3 -10  -1   91.59    5.30
  -3 -10  -1   90.59    4.60
   3  10   1   99.39    5.70
  -3  10  -1   91.69    4.50
   3  10   1   89.39    5.10
  -4 -10  -1    1.70    2.40
   4 -10   1    1.70    1.60
  -4 -10  -1    1.40    2.50
   4 -10   1   -3.30    2.00
  -4  10  -1    3.20    2.60
   4  10   1   -0.10    3.00
   4  10   1    1.10    3.20
   5 -10   1   21.60    3.80
  -5 -10  -1   32.20    4.70
   5 -10   1   21.20    2.70
  -5 -10  -1   20.50    3.70
  -5  10  -1   23.60    2.90
   5  10   1   26.30    5.00
  -5  10  -1   23.90    3.70
   5  10   1   25.90    4.60
  -6 -10  -1    5.80    4.60
  -6 -10  -1   13.10    4.70
   6 -10   1   13.90    3.10
   6 -10   1    9.30    3.70
  -6 -10  -1   11.80    4.10
   6  10   1    2.30    5.40
  -6  10  -1    6.90    4.10
  -6  10  -1    7.60    3.30
   6  10   1    3.60    4.60
  -7 -10  -1    7.10    5.40
  -7 -10  -1    1.90    5.60
  -7 -10  -1    8.20    5.90
   7 -10   1    1.60    3.90
   7 -10   1    3.20    4.70
   7  10   1    8.80    6.20
   7  10   1    4.50    6.90
  -7  10  -1    0.20    4.50
  -7  10  -1    2.40    4.80
  -7  10  -1    5.30    5.50
  -8 -10  -1   63.69    9.50
   8 -10   1   55.69    7.00
  -8 -10  -1   68.49    8.40
  -8  10  -1   66.19    8.30
   8  10   1   59.49   11.50
  -8  10  -1   58.89    7.90
  -9 -10  -1   -7.70    8.80
  -9 -10  -1   16.40    9.90
  -9 -10  -1   22.90    9.10
   9  10   1   30.20   10.80
  -9  10  -1   15.30   10.40
   9  10   1    8.10   12.30
  -9 -11   1  281.27   17.40
  -9 -11   1  278.57   16.80
  -9 -11   1  261.97   17.60
  -9 -11   1  243.88   20.50
   9  11  -1  269.57   21.90
  -9  11   1  242.98   21.30
  -8 -11   1 1133.19   35.10
  -8 -11   1 1200.78   34.30
  -8 -11   1 1171.38   34.90
   8  11  -1 1166.18   37.40
  -8  11   1 1128.69   34.90
  -7 -11   1 1011.60   29.20
  -7 -11   1 1031.90   30.30
  -7 -11   1  995.40   30.10
  -7  11   1  998.10   29.90
   7  11  -1  977.20   32.00
  -7  11   1 1023.10   27.50
  -7  11   1 1016.20   30.50
   7  11  -1  991.10   30.40
  -6 -11   1 1424.96   39.30
   6 -11  -1 1414.76   36.90
  -6 -11   1 1428.46   39.40
  -6 -11   1 1434.86   38.60
  -6  11   1 1472.05   36.80
  -6  11   1 1417.26   39.10
   6  11  -1 1411.96   39.40
   6  11  -1 1444.06   40.80
  -5 -11   1 1883.01   49.40
  -5 -11   1 1903.81   50.09
  -5 -11   1 1864.31   49.90
   5 -11  -1 1960.00   48.20
  -5  11   1 1905.91   49.70
   5  11  -1 1857.61   49.99
  -5  11   1 1977.90   47.70
   5  11  -1 1887.71   50.99
   4 -11  -1 1935.31   47.30
  -4 -11   1 1836.82   48.30
  -4 -11   1 1890.81   48.80
  -4 -11   1 1877.61   48.90
   4  11  -1 1841.32   49.60
   4  11  -1 1868.61   48.80
  -4  11   1 1923.91   48.60
  -3 -11   1 2097.09   52.89
  -3 -11   1 1975.90   52.19
  -3 -11   1 2050.99   52.49
   3 -11  -1 2141.39   51.59
   3  11  -1 2049.59   52.59
  -3  11   1 2072.39   52.59
   3  11  -1 2063.69   53.19
  -2 -11   1 2051.49   52.79
  -2 -11   1 2080.79   52.79
   2 -11  -1 2141.99   52.29
  -2 -11   1 2107.79   53.29
   2  11  -1 2110.29   52.89
  -2  11   1 2095.79   53.19
   2  11  -1 2112.19   53.39
   1 -11  -1 2525.15   61.69
  -1 -11   1 2568.64   62.39
  -1 -11   1 2315.87   62.39
   1 -11  -1 2435.76   61.09
  -1 -11   1 2487.65   61.79
  -1  11   1 2493.75   61.19
   1  11  -1 2572.14   61.89
   1  11  -1 2535.85   62.29
  -1  11   1 2471.05   62.19
   0 -11  -1 1887.71   47.10
   0 -11  -1 1926.11   47.70
   0 -11   1 1828.62   47.20
   0 -11   1 1860.21   47.70
   0 -11  -1 1881.11   47.00
   0 -11   1 1938.81   47.00
   0  11   1 1937.71   47.10
   0  11  -1 1901.31   47.50
   0  11   1 1914.71   47.90
  -1 -11  -1 5911.81  150.08
   1 -11   1 6005.30  149.79
   1 -11   1 6232.08  150.38
   1  11   1 6125.89  150.18
  -1  11  -1 6165.88  149.88
   1  11   1 6350.36  151.68
   2 -11   1 2074.99   52.09
   2 -11   1 2142.59   52.69
  -2 -11  -1 1983.60   52.49
  -2 -11  -1 2117.49   53.29
   2  11   1 2060.39   53.19
  -2  11  -1 2162.28   52.09
   2  11   1 2089.19   52.69
   3 -11   1 2567.04   64.39
  -3 -11  -1 2608.74   65.19
  -3 -11  -1 2508.25   64.39
   3 -11   1 2552.44   63.39
  -3  11  -1 2612.24   63.79
   3  11   1 2549.65   64.69
   3  11   1 2515.95   65.19
   4 -11   1  975.90   26.10
   4 -11   1  998.30   25.10
  -4 -11  -1  948.21   26.40
  -4 -11  -1  957.20   27.10
   4  11   1  953.80   27.50
   4  11   1  986.20   26.90
   5 -11   1 3064.59   77.19
  -5 -11  -1 3071.49   77.79
   5 -11   1 3075.59   76.09
  -5 -11  -1 2999.10   78.49
  -5  11  -1 3177.68   75.89
  -5  11  -1 3079.29   77.09
   5  11   1 3036.00   79.19
   5  11   1 3023.90   78.29
   6 -11   1  580.64   17.70
   6 -11   1  564.24   16.20
  -6 -11  -1  575.34   19.30
  -6 -11  -1  574.44   18.90
  -6 -11  -1  551.84   18.30
   6  11   1  577.94   19.20
  -6  11  -1  552.74   20.10
   6  11   1  582.14   20.20
   7 -11   1 1546.05   40.20
  -7 -11  -1 1560.64   43.80
  -7 -11  -1 1621.34   42.80
   7 -11   1 1490.35   41.40
  -7 -11  -1 1539.85   43.10
   7  11   1 1521.25   43.30
   7  11   1 1526.95   44.90
  -7  11  -1 1543.25   42.00
  -7  11  -1 1569.04   40.40
  -8 -11  -1  746.73   26.20
  -8 -11  -1  740.53   25.40
   8  11   1  721.53   25.50
  -8  11  -1  706.73   24.10
  -9 -11  -1  535.35   24.20
  -9 -11  -1  504.35   23.10
  -9 -11  -1  584.44   22.60
   9  11   1  529.75   23.90
   9  11   1  538.65   27.10
  -9 -12   1    5.00   10.90
  -9 -12   1    2.90    8.90
  -9 -12   1   -4.80    8.20
  -9 -12   1    0.00    9.60
   9  12  -1   19.10   11.70
  -9  12   1   -0.40   10.90
  -8 -12   1   32.60    8.60
  -8 -12   1   36.70    8.40
   8  12  -1   40.10   10.10
  -8  12   1   27.50    9.00
  -7 -12   1   15.30    5.80
  -7 -12   1   21.90    6.40
  -7 -12   1   18.60    6.30
   7  12  -1   28.30    7.00
   7  12  -1   22.60    7.70
  -7  12   1   22.20    6.90
  -6 -12   1   41.10    5.10
   6 -12  -1   40.30    3.80
  -6 -12   1   42.70    5.80
  -6 -12   1   31.80    5.50
   6  12  -1   36.60    6.80
  -6  12   1   39.40    4.80
   6  12  -1   43.00    6.30
  -6  12   1   28.90    6.10
  -5 -12   1    6.50    3.70
   5 -12  -1    8.90    2.50
  -5 -12   1    6.50    3.80
  -5 -12   1    6.20    3.20
   5  12  -1    9.90    4.10
  -5  12   1    5.10    4.10
   5  12  -1    7.00    4.60
  -4 -12   1    1.60    2.80
   4 -12  -1   -0.30    1.80
  -4 -12   1   -0.80    2.50
  -4 -12   1    2.40    2.90
  -4  12   1    6.80    3.20
   4  12  -1    5.70    3.60
   4  12  -1    9.70    3.40
   3 -12  -1   32.40    3.30
  -3 -12   1   31.00    3.70
  -3 -12   1   30.70    3.60
  -3 -12   1   28.50    3.40
  -3  12   1   28.00    3.50
   3  12  -1   38.50    3.80
   3  12  -1   28.80    3.80
  -2 -12   1   98.29    4.50
   2 -12  -1  100.59    4.40
  -2 -12   1   91.99    4.40
  -2 -12   1  100.19    5.10
   2  12  -1   93.59    5.30
   2  12  -1   98.59    4.80
  -2  12   1   90.89    4.90
   1 -12  -1   21.50    1.90
  -1 -12   1   24.80    2.30
  -1 -12   1   23.30    2.60
   1 -12  -1   16.50    1.90
  -1 -12   1   23.00    2.20
   1  12  -1   22.60    2.30
  -1  12   1   20.90    2.70
   1  12  -1   19.80    2.50
  -1  12   1   16.10    1.70
  -1  12   1   17.70    1.70
   0 -12   1  369.26   10.70
   0 -12   1  364.26    9.80
   0 -12  -1  363.76   10.60
   0 -12  -1  351.46   10.00
   0 -12   1  355.66    9.80
   0 -12   1  359.56   10.20
   0  12  -1  354.86   10.40
   0  12   1  363.76   10.00
  -1 -12  -1   93.09    4.10
   1 -12   1   95.19    3.90
  -1 -12  -1   97.59    4.60
  -1  12  -1   94.29    4.00
   1  12   1   96.19    4.20
   1  12   1   98.89    4.90
  -2 -12  -1    2.30    1.90
   2 -12   1    2.80    2.10
   2 -12   1    1.70    1.60
  -2 -12  -1    3.80    1.70
   2  12   1    6.80    2.50
   2  12   1    6.40    2.20
  -2  12  -1    3.60    1.70
  -3 -12  -1   85.39    4.70
   3 -12   1   78.79    4.80
   3 -12   1   88.59    4.00
   3  12   1   80.89    6.70
   3  12   1   83.49    5.30
  -3  12  -1   80.19    4.50
   4 -12   1   30.70    3.50
   4 -12   1   31.10    3.00
  -4 -12  -1   40.30    4.60
  -4 -12  -1   28.00    3.70
   4  12   1   31.50    4.40
   4  12   1   28.20    4.40
  -4  12  -1   37.40    3.50
  -5 -12  -1    3.20    3.90
   5 -12   1    2.60    2.20
  -5 -12  -1    0.30    3.20
   5 -12   1    1.50    3.10
  -5  12  -1    8.60    3.40
   5  12   1    1.30    4.40
   5  12   1    6.30    4.10
   6 -12   1    2.40    2.60
  -6 -12  -1    1.50    4.10
  -6 -12  -1    2.10    5.20
   6 -12   1   -2.80    3.70
  -6 -12  -1    0.70    4.70
   6  12   1   -1.20    5.10
  -6  12  -1   -6.10    4.20
   6  12   1   -6.20    5.40
  -7 -12  -1    4.80    6.00
  -7 -12  -1   -5.00    5.90
   7 -12   1   -4.60    4.80
  -7 -12  -1   -0.10    5.40
   7 -12   1    2.80    5.00
   7  12   1   -0.80    7.10
  -7  12  -1   14.50    4.90
  -7  12  -1    1.40    5.80
   7  12   1    8.60    6.70
  -8 -12  -1    8.30    7.80
  -8 -12  -1   -3.30    8.30
  -8 -12  -1    0.90    7.40
   8  12   1   12.30    8.00
   8  12   1   11.70    9.40
  -8  12  -1    2.70    7.40
  -9 -12  -1    8.50   10.10
  -9 -12  -1    2.20    8.80
  -9 -12  -1   11.10   10.00
   9  12   1    0.90   12.60
   9  12   1   -2.80   10.50
  -9 -13   1  392.86   20.40
  -9 -13   1  372.86   19.00
  -9 -13   1  349.57   20.20
  -9  13   1  348.27   20.30
   9  13  -1  356.46   24.00
  -8 -13   1  726.03   25.60
  -8 -13   1  759.22   24.80
  -8 -13   1  670.23   25.00
  -8  13   1  725.83   25.10
   8  13  -1  733.53   28.00
  -7 -13   1  937.21   28.70
  -7 -13   1  927.61   28.70
  -7 -13   1  952.00   27.80
   7  13  -1  923.01   28.90
   7  13  -1  909.41   30.40
  -7  13   1  898.41   28.10
  -6 -13   1 1076.29   30.70
  -6 -13   1 1036.90   30.40
   6 -13  -1 1036.20   27.80
  -6 -13   1 1090.99   29.90
  -6  13   1 1039.80   30.10
   6  13  -1 1020.10   31.80
   6  13  -1 1050.19   30.60
  -5 -13   1 1547.75   41.60
  -5 -13   1 1519.15   41.40
  -5 -13   1 1548.35   40.90
   5  13  -1 1525.05   41.50
   5  13  -1 1533.45   42.60
  -5  13   1 1562.24   41.10
  -4 -13   1 1999.60   51.79
  -4 -13   1 1930.31   51.29
  -4 -13   1 1989.40   51.99
   4 -13  -1 2069.39   50.39
   4  13  -1 2008.00   51.89
  -4  13   1 2002.30   51.59
   4  13  -1 1988.10   52.79
   3 -13  -1 2562.24   63.19
  -3 -13   1 2543.55   64.39
  -3 -13   1 2521.15   63.99
  -3 -13   1 2422.86   63.69
  -3  13   1 2551.04   63.99
   3  13  -1 2560.24   64.09
  -2 -13   1 2316.37   58.99
  -2 -13   1 2339.47   58.39
   2 -13  -1 2374.56   57.99
  -2 -13   1 2265.07   58.29
  -2  13   1 2354.16   58.59
   2  13  -1 2319.47   58.49
   2  13  -1 2272.07   58.99
  -1 -13   1 4109.99  101.59
   1 -13  -1 4099.49  100.99
  -1 -13   1 3908.91  100.99
   1 -13  -1 4012.50  100.19
   1 -13  -1 4389.16  100.19
  -1 -13   1 4000.30  100.89
  -1  13   1 4149.08  100.09
   1  13  -1 4138.69  101.49
   1  13  -1 4034.70  100.89
  -1  13   1 4108.69  101.39
   0 -13   1  788.42   21.60
   0 -13  -1  817.42   20.90
   0 -13   1  788.12   20.60
   0 -13   1  815.92   20.60
   0 -13   1  799.42   21.60
   0  13   1  784.82   21.70
   0  13   1  806.62   20.80
   0  13  -1  839.62   21.40
  -1 -13  -1 3104.79   77.89
  -1 -13  -1 3194.18   78.59
   1 -13   1 3075.69   77.49
   1 -13   1 3137.59   78.19
   1  13   1 3134.09   78.79
   1  13   1 3178.58   77.89
  -1  13  -1 3159.28   77.69
  -2 -13  -1 1321.47   34.50
   2 -13   1 1283.87   33.90
   2 -13   1 1366.96   34.70
  -2 -13  -1 1369.66   35.30
   2  13   1 1319.47   34.70
  -2  13  -1 1376.06   34.00
   2  13   1 1313.17   35.40
   3 -13   1 3879.91   93.59
  -3 -13  -1 3790.42   95.29
  -3 -13  -1 3667.53   94.59
   3 -13   1 3871.71   94.59
   3  13   1 3654.53   95.89
   3  13   1 3781.82   95.49
  -3  13  -1 3907.01   93.89
  -4 -13  -1  667.83   20.40
  -4 -13  -1  630.64   20.20
   4 -13   1  696.13   18.00
   4 -13   1  700.43   19.40
   4  13   1  690.03   20.20
   4  13   1  638.54   20.60
  -4  13  -1  688.13   18.90
  -5 -13  -1 2061.09   54.19
   5 -13   1 2069.69   53.59
   5 -13   1 2099.59   52.19
  -5 -13  -1 2058.99   54.99
   5  13   1 2061.79   54.69
   5  13   1 2048.90   55.59
  -5  13  -1 2164.08   54.29
  -6 -13  -1  746.23   23.90
   6 -13   1  748.23   20.30
   6 -13   1  749.42   22.10
  -6 -13  -1  730.43   22.70
  -6 -13  -1  754.72   23.30
  -6  13  -1  742.73   22.10
   6  13   1  742.73   24.80
   6  13   1  760.32   23.60
   7 -13   1 1329.87   37.00
  -7 -13  -1 1343.07   39.40
  -7 -13  -1 1407.76   38.40
  -7 -13  -1 1371.26   38.90
   7  13   1 1348.37   40.60
   7  13   1 1323.67   38.90
  -7  13  -1 1331.87   37.20
  -8 -13  -1  400.06   17.80
  -8 -13  -1  371.76   17.90
  -8 -13  -1  364.46   19.70
  -8  13  -1  380.56   17.00
   8  13   1  369.86   20.90
   8  13   1  392.86   18.50
  -9 -13  -1  793.42   29.70
  -9 -13  -1  812.02   31.40
  -9 -13  -1  858.11   28.90
   9  13   1  825.52   33.70
   9  13   1  798.12   30.70
  -9 -14   1   36.40    9.70
  -9 -14   1   24.20   10.00
  -9 -14   1   34.10   10.90
   9  14  -1   24.60   13.20
  -9  14   1   34.70   11.60
  -8 -14   1    6.80    7.40
  -8 -14   1   11.70    8.50
   8  14  -1   15.80    9.70
  -8  14   1    5.30    8.20
  -7 -14   1   21.10    6.60
  -7 -14   1   19.70    6.70
  -7 -14   1   17.40    5.90
   7  14  -1   34.30    7.30
   7  14  -1   20.40    8.20
  -7  14   1   38.00    7.50
  -6 -14   1    2.90    4.90
  -6 -14   1    4.00    5.00
   6 -14  -1    1.00    3.00
  -6 -14   1    0.40    4.50
   6  14  -1   -3.80    5.40
  -6  14   1    1.80    5.40
   6  14  -1   12.00    5.90
  -5 -14   1    3.40    3.50
  -5 -14   1    0.40    3.70
   5 -14  -1    2.10    2.50
  -5 -14   1    1.30    3.70
   5  14  -1   -3.40    3.90
   5  14  -1    0.90    4.70
  -5  14   1    6.90    4.60
  -4 -14   1  175.88    8.60
   4 -14  -1  186.78    6.80
  -4 -14   1  172.18    7.90
  -4 -14   1  159.38    8.00
   4  14  -1  173.08    9.50
   4  14  -1  172.18    8.60
  -4  14   1  180.78    8.50
  -3 -14   1   33.70    3.90
  -3 -14   1   39.00    4.20
   3 -14  -1   32.90    3.80
   3  14  -1   39.00    5.90
  -3  14   1   39.30    4.00
   3  14  -1   32.10    4.30
  -2 -14   1    3.40    2.10
  -2 -14   1   -0.10    1.80
  -2 -14   1   -0.10    2.10
   2 -14  -1    1.20    1.80
  -2  14   1    1.50    2.30
   2  14  -1    3.10    2.60
   2  14  -1    0.90    2.20
   1 -14  -1    3.20    1.30
  -1 -14   1   -1.30    1.80
   1 -14  -1    4.50    1.70
  -1 -14   1    2.90    1.50
  -1 -14   1    1.40    1.60
   1  14  -1    0.40    2.10
  -1  14   1    1.40    1.20
  -1  14   1    1.80    2.10
   1  14  -1    0.40    1.70
   0 -14  -1  133.09    5.50
   0 -14   1  134.69    5.60
   0 -14   1  135.49    4.60
   0 -14  -1  131.19    4.80
   0 -14   1  129.59    5.30
   0  14   1  125.49    5.70
   0  14   1  134.79    4.80
   0  14  -1  129.69    5.40
   1 -14   1    1.80    1.90
  -1 -14  -1    1.70    1.90
  -1 -14  -1    2.40    1.60
   1 -14   1    2.90    1.60
   1  14   1    6.70    2.40
  -1  14  -1    1.10    1.70
   1  14   1    5.00    2.00
  -2 -14  -1    3.00    2.30
   2 -14   1    2.60    1.80
  -2 -14  -1    0.70    1.80
   2 -14   1    1.00    2.10
   2  14   1    2.80    2.80
  -2  14  -1    5.80    1.90
   2  14   1   -0.60    2.30
   3 -14   1    0.20    2.60
  -3 -14  -1    1.20    2.50
   3 -14   1   -0.40    1.90
  -3 -14  -1    1.90    2.40
  -3  14  -1    3.40    2.30
   3  14   1   -5.00    2.70
   3  14   1    1.50    3.30
  -4 -14  -1    7.70    3.30
   4 -14   1    8.40    3.10
   4 -14   1    7.20    2.00
  -4 -14  -1    8.70    3.50
   4  14   1    8.70    4.20
  -4  14  -1    6.50    2.90
   4  14   1   11.80    4.10
  -5 -14  -1   32.80    5.30
   5 -14   1   34.60    3.10
  -5 -14  -1   38.40    5.00
  -5 -14  -1   30.50    5.00
   5  14   1   33.10    5.70
  -5  14  -1   45.00    4.80
   5  14   1   32.80    5.80
  -6 -14  -1    5.40    4.70
  -6 -14  -1    0.70    5.00
   6 -14   1    1.70    2.90
   6 -14   1    1.50    4.40
  -6 -14  -1    8.50    4.70
  -6  14  -1   13.20    4.90
   6  14   1   -3.20    5.10
   6  14   1   -0.10    6.60
   7 -14   1   23.60    5.70
  -7 -14  -1   18.10    6.20
  -7 -14  -1   15.50    6.50
  -7 -14  -1    8.40    7.00
   7  14   1   16.00    7.30
   7  14   1    4.60    7.70
  -7  14  -1   19.70    6.60
  -8 -14  -1    2.80    8.30
  -8 -14  -1   14.30    8.00
  -8 -14  -1   -1.10    7.30
   8  14   1    3.00    8.50
   8  14   1    0.70   10.00
  -9 -14  -1    0.80    9.30
  -9 -14  -1    4.70   10.70
  -9 -14  -1   15.90   10.70
   9  14   1   -8.10   11.40
   9  14   1   23.10   13.30
  -9 -15   1  457.75   22.00
  -9 -15   1  403.46   21.90
  -9 -15   1  453.05   20.80
  -9  15   1  429.56   23.90
   9  15  -1  447.26   27.10
  -8 -15   1  519.05   20.20
  -8 -15   1  500.45   20.90
  -8 -15   1  458.75   21.00
   8  15  -1  491.35   23.80
  -8  15   1  528.05   22.70
  -7 -15   1  778.02   24.70
  -7 -15   1  802.72   25.80
  -7 -15   1  784.42   25.50
  -7  15   1  767.32   25.30
   7  15  -1  779.32   25.80
   7  15  -1  736.33   27.40
  -6 -15   1 1046.30   30.20
  -6 -15   1 1095.49   29.70
  -6 -15   1 1056.59   30.50
   6 -15  -1  884.61   27.30
   6  15  -1 1028.80   31.80
  -6  15   1 1044.70   29.90
   6  15  -1 1037.60   30.40
   5 -15  -1 1442.26   36.40
  -5 -15   1 1385.46   38.30
  -5 -15   1 1391.76   38.50
  -5 -15   1 1412.36   37.80
  -5  15   1 1434.56   38.20
   5  15  -1 1368.56   38.40
   5  15  -1 1372.26   39.50
  -4 -15   1 1460.05   38.20
  -4 -15   1 1422.76   38.50
  -4 -15   1 1430.76   37.80
   4  15  -1 1449.85   38.30
   4  15  -1 1449.06   39.30
  -4  15   1 1317.97   40.60
  -3 -15   1 2732.53   68.29
   3 -15  -1 2659.93   67.59
  -3 -15   1 2579.64   67.89
  -3 -15   1 2704.33   68.79
   3  15  -1 2754.42   68.39
   3  15  -1 2628.44   68.99
  -3  15   1 2796.42   68.29
  -2 -15   1 2025.30   51.99
  -2 -15   1 2058.79   52.69
   2 -15  -1 2023.80   50.79
  -2  15   1 1986.70   50.59
   2  15  -1 2083.19   52.79
  -2  15   1 2076.99   52.29
   2  15  -1 2088.69   52.09
  -1 -15   1 4031.90   98.59
   1 -15  -1 4001.90   98.69
  -1 -15   1 3924.31   98.69
  -1 -15   1 4014.20   99.39
   1 -15  -1 3849.71   98.29
   1  15  -1 4070.89   98.69
   1  15  -1 4018.10   99.19
  -1  15   1 3996.70   99.09
   0 -15   1 1727.73   44.00
   0 -15   1 1777.22   43.60
   0 -15  -1 1750.92   44.60
   0 -15  -1 1688.73   43.80
   0 -15   1 1726.03   44.70
   0  15   1 1775.22   44.90
   0  15  -1 1777.12   44.50
   0  15   1 1738.43   43.70
  -1 -15  -1 3632.94   93.09
   1 -15   1 3744.33   93.59
  -1 -15  -1 3724.53   93.89
   1  15   1 3831.72   93.39
  -1  15  -1 3783.32   93.09
   1  15   1 3864.01   94.19
  -2 -15  -1  181.18   11.40
  -2 -15  -1  201.98    7.60
   2 -15   1  218.88    7.20
   2 -15   1  228.58    8.10
  -2  15  -1  217.68    7.30
   2  15   1  213.38    7.90
  -3 -15  -1 2502.15   63.89
   3 -15   1 2555.44   62.79
   3 -15   1 2539.55   63.99
  -3 -15  -1 2476.15   64.69
   3  15   1 2475.45   64.89
   3  15   1 2558.14   64.19
  -4 -15  -1 1123.79   32.20
  -4 -15  -1 1153.98   31.40
   4 -15   1 1161.78   31.30
   4 -15   1 1147.09   30.30
   4  15   1 1133.99   32.70
   4  15   1 1149.48   31.80
  -4  15  -1 1189.28   30.50
  -5 -15  -1 1782.02   47.50
  -5 -15  -1 1725.53   48.00
   5 -15   1 1762.92   46.80
  -5 -15  -1 1778.72   47.00
   5 -15   1 1811.62   44.90
  -5  15  -1 1835.72   46.20
   5  15   1 1760.62   48.70
   5  15   1 1743.63   47.50
  -6 -15  -1  620.44   20.00
  -6 -15  -1  619.74   21.40
  -6 -15  -1  626.04   20.70
   6 -15   1  629.84   19.50
   6 -15   1  557.24   17.10
  -6  15  -1  605.94   19.30
   6  15   1  650.83   22.70
   6  15   1  639.44   21.10
  -7 -15  -1 1235.88   36.70
  -7 -15  -1 1262.17   36.10
  -7 -15  -1 1262.27   37.60
   7 -15   1 1198.98   34.80
   7  15   1 1223.98   37.00
  -7  15  -1 1257.87   35.20
   7  15   1 1324.67   39.10
  -8 -15  -1  309.07   16.40
  -8 -15  -1  321.17   18.20
  -8 -15  -1  297.47   17.20
   8  15   1  286.77   17.10
   8  15   1  276.17   20.80
  -9 -15  -1  755.02   31.00
  -9 -15  -1  828.92   30.30
  -9 -15  -1  869.31   29.80
   9  15   1  836.62   35.10
   9  15   1  794.52   31.00
  -9 -16   1    2.00   10.00
   9  16  -1    9.80   13.30
  -8 -16   1   17.10    9.00
  -8 -16   1    5.70    8.20
  -8 -16   1    7.50    7.70
   8  16  -1    4.90   10.20
  -8  16   1   13.30    9.50
  -7 -16   1   26.80   12.40
  -7 -16   1   47.30    7.80
  -7 -16   1   26.60    6.50
   7  16  -1   43.00   14.00
  -7  16   1   20.00    8.00
  -6 -16   1   -2.80    4.60
  -6 -16   1   -0.30    4.80
  -6 -16   1    3.10    5.10
   6  16  -1   15.30    6.00
  -6  16   1   -5.20    5.90
   6  16  -1   -0.30    6.70
  -5 -16   1    4.10    3.90
   5 -16  -1    2.40    2.80
  -5 -16   1   -2.40    3.80
  -5 -16   1    5.50    4.30
   5  16  -1    0.60    4.50
  -5  16   1    4.00    5.00
   5  16  -1    0.20    5.10
   4 -16  -1    2.30    2.70
  -4 -16   1    3.30    3.50
  -4 -16   1    2.00    3.10
  -4 -16   1    0.00    3.40
   4  16  -1    2.70    3.80
  -4  16   1   -1.80    3.70
   4  16  -1   -0.70    4.20
   3 -16  -1    4.40    2.60
  -3 -16   1    8.30    3.00
  -3 -16   1    3.10    3.00
  -3 -16   1    6.50    2.80
  -3  16   1    8.00    3.40
   3  16  -1    6.20    3.50
   3  16  -1    1.20    3.20
   2 -16  -1  485.75   13.70
  -2 -16   1  460.35   13.70
  -2 -16   1  462.95   13.80
  -2 -16   1  472.55   14.60
   2 -16  -1  444.66   12.60
   2  16  -1  427.06   15.90
   2  16  -1  470.05   14.00
  -2  16   1  475.05   14.30
   1 -16  -1   81.19    4.60
  -1 -16   1   80.39    4.10
  -1 -16   1   81.39    4.50
   1 -16  -1   85.09    3.80
   1  16  -1   85.79    5.40
  -1  16   1   73.39    5.20
   1  16  -1   95.29    4.60
   0 -16   1   71.19    4.50
   0 -16   1   61.09    3.20
   0 -16  -1   54.79    3.60
   0 -16   1   65.79    3.80
   0 -16  -1   62.69    4.30
   0  16  -1   67.39    4.40
   0  16   1   61.79    3.50
   0  16   1   55.99    4.80
  -1 -16  -1   26.50    2.80
   1 -16   1   23.90    2.90
  -1 -16  -1   28.70    3.30
   1 -16   1   35.40    3.20
   1  16   1   26.90    3.10
  -1  16  -1   35.00    3.60
   1  16   1   25.40    3.70
  -2 -16  -1   27.90    3.70
   2 -16   1   22.00    3.20
   2  16   1   28.20    4.10
   2  16   1   25.60    3.50
   3 -16   1    4.50    3.10
  -3 -16  -1    8.60    3.40
  -3 -16  -1   13.40    3.10
   3 -16   1   11.20    2.70
  -3  16  -1   13.80    2.80
   3  16   1   15.30    4.20
   3  16   1   11.20    3.70
   4 -16   1    7.90    3.50
  -4 -16  -1    5.90    3.70
  -4 -16  -1    8.00    3.30
   4  16   1    5.20    4.20
   4  16   1    1.70    4.40
  -4  16  -1   10.60    3.40
   5 -16   1   21.30    4.70
  -5 -16  -1   20.70    4.70
  -5 -16  -1   28.10    4.60
  -5 -16  -1   16.00    4.70
   5 -16   1   23.00    2.90
   5  16   1   18.30    5.90
   5  16   1   30.20    5.80
  -5  16  -1   19.80    4.50
  -6 -16  -1    0.60    4.70
   6 -16   1    2.40    5.00
  -6 -16  -1   -1.10    5.40
  -6 -16  -1   -1.90    5.20
   6  16   1    5.60    6.00
   6  16   1   -3.50    6.30
  -6  16  -1    0.70    5.00
  -7 -16  -1    1.90    7.00
   7 -16   1    7.10    5.50
   7  16   1   -3.70    9.70
  -7  16  -1    1.20    6.50
  -8 -16  -1   -8.10    7.60
  -8 -16  -1   -4.70    8.60
  -8 -16  -1   13.00    8.90
   8  16   1    6.50    9.20
   8  16   1   14.80   10.90
  -8 -17   1  593.44   22.30
  -8 -17   1  547.85   23.30
  -8 -17   1  571.54   23.10
   8  17  -1  587.24   26.30
  -8  17   1  546.95   23.10
  -7 -17   1  571.84   23.00
  -7 -17   1  609.74   21.70
  -7 -17   1  585.04   22.00
  -7  17   1  601.74   21.50
   7  17  -1  584.44   23.90
   7  17  -1  580.54   22.20
  -6 -17   1  582.24   20.40
  -6 -17   1  607.44   21.10
  -6 -17   1  630.84   20.20
   6  17  -1  625.54   22.80
  -6  17   1  631.94   20.90
   6  17  -1  588.34   20.90
   5 -17  -1 1324.87   34.40
  -5 -17   1 1346.07   36.50
  -5 -17   1 1298.47   36.70
  -5 -17   1 1291.47   35.80
  -5  17   1 1317.67   36.00
   5  17  -1 1280.07   37.80
   5  17  -1 1305.57   36.60
  -4 -17   1 1490.85   40.80
  -4 -17   1 1492.45   40.20
   4 -17  -1 1493.45   39.00
  -4 -17   1 1493.65   39.80
   4  17  -1 1523.25   41.50
  -4  17   1 1523.15   40.00
   4  17  -1 1476.05   40.30
  -3 -17   1 2740.23   69.09
   3 -17  -1 2672.63   68.59
  -3 -17   1 2753.52   69.19
  -3 -17   1 2741.23   69.79
   3  17  -1 2726.03   69.19
   3  17  -1 2680.03   70.09
  -3  17   1 2750.42   70.39
  -2 -17   1 1397.56   36.80
  -2 -17   1 1404.46   37.70
   2 -17  -1 1465.25   36.80
  -2 -17   1 1405.76   37.00
   2 -17  -1 1351.66   35.60
  -2  17   1 1413.66   37.20
   2  17  -1 1431.16   37.80
   2  17  -1 1441.16   37.00
   1 -17  -1 3085.09   76.99
   1 -17  -1 3034.20   75.99
  -1 -17   1 3078.69   77.69
  -1 -17   1 3063.39   76.49
  -1 -17   1 3050.59   76.79
  -1  17   1 3107.19   77.39
   1  17  -1 3052.59   77.49
   1  17  -1 3140.49   76.69
   0 -17   1 1077.39   26.70
   0 -17  -1 1039.30   28.00
   0 -17  -1 1033.60   27.10
   0 -17   1 1034.80   27.20
   0  17  -1 1031.60   27.70
   0  17   1 1052.19   28.30
   0  17   1 1027.10   26.90
   1 -17   1 3137.69   77.09
  -1 -17  -1 3109.69   77.39
   1 -17   1 3160.78   77.99
  -1  17  -1 3206.38   77.49
   1  17   1 2845.82   79.49
   1  17   1 3158.28   77.39
  -2 -17  -1 1586.74   41.50
  -2 -17  -1 1587.84   42.30
   2 -17   1 1595.44   40.90
   2 -17   1 1624.54   41.80
   2  17   1 1622.84   41.60
   2  17   1 1563.94   42.60
  -2  17  -1 1639.24   41.00
  -3 -17  -1 2127.99   55.69
   3 -17   1 2047.70   53.69
   3 -17   1 2144.19   54.89
  -3 -17  -1 2083.19   54.69
   3  17   1 2115.19   55.99
  -3  17  -1 2225.88   53.99
   3  17   1 2170.28   55.09
   4 -17   1  553.04   14.70
  -4 -17  -1  518.75   17.30
  -4 -17  -1  503.25   16.40
   4 -17   1  486.15   16.50
   4  17   1  511.35   18.00
  -4  17  -1  527.65   15.60
   4  17   1  531.55   17.20
  -5 -17  -1 1458.15   40.00
   5 -17   1 1475.55   37.00
   5 -17   1 1417.76   39.10
  -5 -17  -1 1451.65   40.60
  -5 -17  -1 1467.65   39.50
  -5  17  -1 1460.25   38.60
   5  17   1 1448.36   40.10
   5  17   1 1427.26   41.20
   6 -17   1  589.34   19.00
  -6 -17  -1  569.24   20.10
  -6 -17  -1  561.94   20.90
  -6 -17  -1  581.04   19.50
  -6  17  -1  586.94   18.80
   6  17   1  571.04   20.60
   6  17   1  588.94   23.40
  -7 -17  -1 1080.19   32.10
  -7 -17  -1 1051.39   32.70
   7  17   1 1072.49   35.40
   7  17   1 1043.70   33.00
  -8 -17  -1  300.07   17.20
  -8 -17  -1  301.57   17.60
  -8 -17  -1  301.87   18.90
   8  17   1  288.47   21.80
   8  17   1  310.17   18.60
  -8 -18   1   -5.90    8.90
  -8 -18   1   23.80    8.50
  -8 -18   1   13.20    9.10
   8  18  -1   -1.90   10.30
  -8  18   1   10.10   10.00
  -7 -18   1   14.60    7.40
  -7 -18   1   26.40    7.00
  -7 -18   1   15.50   10.10
  -7  18   1   24.60    8.00
   7  18  -1   23.60    9.40
   7  18  -1   26.00    8.40
  -6 -18   1   16.30    5.40
  -6 -18   1    9.70    5.80
  -6 -18   1    6.80    5.80
  -6  18   1    4.80    6.20
   6  18  -1   10.50    6.60
   6  18  -1    9.10    7.00
  -5 -18   1   64.19    6.70
  -5 -18   1   65.39    7.00
  -5 -18   1   54.29    5.90
   5 -18  -1   80.69    6.10
   5  18  -1   71.79    8.30
  -5  18   1   64.99    7.10
   5  18  -1   64.09    7.80
  -4 -18   1   43.30    5.40
   4 -18  -1   39.10    4.20
  -4 -18   1   44.90    5.50
  -4 -18   1   47.10    5.00
   4  18  -1   45.10    6.20
  -4  18   1   36.00    5.40
   4  18  -1   47.20    5.70
  -3 -18   1    1.70    3.30
  -3 -18   1    3.30    3.20
  -3 -18   1    0.20    2.90
   3 -18  -1   -0.30    3.00
  -3  18   1   -4.60    3.50
   3  18  -1    6.00    4.20
   3  18  -1    2.40    3.60
   2 -18  -1   40.10    3.40
   2 -18  -1   45.50    4.50
  -2 -18   1   43.00    4.60
  -2 -18   1   44.60    5.40
  -2 -18   1   42.40    4.10
  -2  18   1   38.10    5.00
   2  18  -1   41.00    4.80
   2  18  -1   52.29    5.00
  -1 -18   1    0.50    2.70
   1 -18  -1    6.50    2.50
  -1 -18   1   -0.60    1.90
   1 -18  -1    3.80    2.10
  -1 -18   1    3.20    2.40
   1  18  -1   11.20    3.40
  -1  18   1    3.30    3.10
   1  18  -1    6.60    2.50
   0 -18  -1  434.96   13.30
   0 -18  -1  425.76   12.30
   0 -18   1  414.56   12.50
   0 -18   1  418.26   13.40
   0 -18   1  428.16   11.80
   0  18   1  431.56   12.10
   0  18  -1  410.76   13.00
   1 -18   1    1.20    2.70
  -1 -18  -1   -1.40    2.10
   1 -18   1    4.90    2.20
  -1 -18  -1    1.10    2.70
  -1  18  -1    6.30    2.50
   1  18   1   -1.00    2.40
   1  18   1    2.20    3.50
   2 -18   1    1.10    2.30
  -2 -18  -1    1.50    2.90
  -2 -18  -1    4.10    2.70
   2  18   1    3.60    3.80
  -2  18  -1    7.90    2.50
   2  18   1    4.60    3.70
   3 -18   1   25.10    3.10
  -3 -18  -1   33.00    4.60
  -3 -18  -1   36.90    4.10
   3 -18   1   31.80    4.20
  -3  18  -1   31.10    3.70
   3  18   1   35.10    5.20
   3  18   1   29.00    4.70
  -4 -18  -1   15.20    4.30
   4 -18   1   14.30    4.40
  -4 -18  -1   12.00    4.30
  -4 -18  -1   13.40    3.90
   4 -18   1   13.40    2.80
  -4  18  -1   11.30    3.80
   4  18   1   17.60    4.80
   4  18   1   22.70    5.20
   5 -18   1    6.10    5.00
  -5 -18  -1   13.20    5.10
  -5 -18  -1    2.80    4.70
   5 -18   1    3.00    2.50
  -5 -18  -1    0.30    4.30
   5  18   1   -1.30    5.40
   5  18   1    0.30    5.50
  -6 -18  -1    9.30    5.90
   6 -18   1   13.10    5.50
  -6 -18  -1   -0.80    5.70
  -6 -18  -1    6.10    5.10
  -6  18  -1   -6.90    5.50
   6  18   1   12.00    7.40
   6  18   1    2.50    6.30
  -7 -18  -1    0.10    6.50
  -7 -18  -1    3.40    7.20
  -7 -18  -1   -6.20    7.10
   7  18   1    0.20    8.90
   7  18   1    3.70    8.20
  -8 -18  -1    5.40    9.00
  -8 -18  -1   21.20    9.40
  -8 -18  -1   -3.00    8.40
   8  18   1    8.00   11.80
   8  18   1    2.10   10.00
  -8 -19   1  552.24   24.10
  -8 -19   1  560.74   22.40
  -8 -19   1  516.25   23.00
   8  19  -1  577.24   26.80
  -7 -19   1  784.62   26.20
  -7 -19   1  789.92   25.40
  -7 -19   1  769.02   26.90
  -7  19   1  766.72   26.00
   7  19  -1  733.23   28.80
  -6 -19   1  828.22   25.90
  -6 -19   1  785.72   26.20
  -6 -19   1  842.62   27.30
   6  19  -1  779.32   27.80
  -6  19   1  817.42   25.40
   6  19  -1  791.82   26.30
  -5 -19   1 1118.19   33.00
   5 -19  -1 1129.89   30.30
  -5 -19   1 1106.99   32.10
  -5 -19   1 1119.49   31.70
   5  19  -1 1144.09   34.90
   5  19  -1 1072.59   32.30
  -5  19   1 1157.78   31.90
  -4 -19   1  579.24   19.40
  -4 -19   1  629.34   18.70
  -4 -19   1  611.14   19.00
   4 -19  -1  573.04   17.90
  -4  19   1  611.74   19.00
   4  19  -1  599.34   19.30
   4  19  -1  608.14   20.50
  -3 -19   1 1768.52   46.70
  -3 -19   1 1783.92   47.40
   3 -19  -1 1741.93   46.20
  -3 -19   1 1799.32   46.60
   3  19  -1 1796.32   47.80
  -3  19   1 1812.52   46.70
   3  19  -1 1786.22   46.80
  -2 -19   1 1357.46   35.60
  -2 -19   1 1349.27   36.50
   2 -19  -1 1360.26   35.50
   2 -19  -1 1308.37   34.20
  -2  19   1 1365.76   35.90
   2  19  -1 1328.77   36.60
   1 -19  -1 2951.90   72.89
  -1 -19   1 2880.01   74.59
   1 -19  -1 2957.40   73.99
  -1 -19   1 2919.01   73.79
  -1 -19   1 2905.71   73.39
  -1  19   1 2971.70   74.39
   1  19  -1 3046.40   73.59
   1  19  -1 2885.51   74.59
   0 -19  -1 1730.43   44.40
   0 -19  -1 1679.53   43.30
   0 -19   1 1722.33   43.60
   0 -19   1 1667.03   44.50
   0 -19   1 1734.03   42.90
   0  19  -1 1703.03   44.20
   0  19   1 1737.13   43.20
   0  19   1 1667.43   44.60
   1 -19   1 2407.26   61.09
   1 -19   1 2407.06   62.09
  -1 -19  -1 2453.65   62.49
   1  19   1 2432.26   62.69
  -1  19  -1 2409.16   61.49
   1  19   1 2506.45   61.49
  -2 -19  -1 1093.79   29.60
   2 -19   1 1124.99   29.00
  -2 -19  -1 1099.89   30.60
   2 -19   1 1116.59   30.10
   2  19   1 1071.49   29.70
  -2  19  -1 1108.39   29.10
   2  19   1 1080.99   31.00
  -3 -19  -1 1708.43   45.00
   3 -19   1 1623.34   43.80
  -3 -19  -1 1774.72   46.10
   3 -19   1 1714.33   45.30
   3  19   1 1754.22   45.30
  -3  19  -1 1741.53   44.10
   3  19   1 1698.03   46.40
  -4 -19  -1  877.61   25.60
   4 -19   1  823.02   25.50
   4 -19   1  916.51   23.50
  -4 -19  -1  887.51   26.40
  -4 -19  -1  859.01   25.20
   4  19   1  850.41   26.90
   4  19   1  881.01   25.80
  -4  19  -1  909.21   24.30
   5 -19   1 1362.26   38.10
  -5 -19  -1 1329.57   39.10
  -5 -19  -1 1394.76   38.20
  -5 -19  -1 1405.16   39.90
   5  19   1 1386.86   39.00
  -5  19  -1 1435.56   37.00
   5  19   1 1370.26   40.20
  -6 -19  -1  392.66   16.00
  -6 -19  -1  403.46   17.60
   6 -19   1  418.76   15.90
  -6 -19  -1  402.26   16.70
   6  19   1  426.96   17.60
  -6  19  -1  420.16   15.40
   6  19   1  393.36   18.90
  -7 -19  -1 1039.80   33.70
  -7 -19  -1 1056.69   33.00
  -7 -19  -1 1098.39   32.40
   7  19   1 1080.99   35.80
   7  19   1  994.70   33.40
  -8 -19  -1  177.78   16.20
  -8 -19  -1  210.78   15.90
  -8 -19  -1  202.48   18.20
   8  19   1  196.08   17.70
   8  19   1  193.98   21.30
  -8 -20   1  -10.80    9.50
  -8 -20   1    9.20    8.70
  -8 -20   1   14.50    9.80
   8  20  -1    9.80   12.20
  -7 -20   1   -5.60    6.50
  -7 -20   1   19.90    8.30
  -7 -20   1   11.70    7.80
  -7  20   1    4.90    8.10
   7  20  -1   19.80   10.00
  -6 -20   1    7.30    6.60
  -6 -20   1    0.60    6.20
  -6 -20   1    2.10    5.70
   6  20  -1    6.70    7.10
   6  20  -1    5.20    7.90
  -6  20   1   11.40    6.80
  -5 -20   1   69.19    6.70
  -5 -20   1   72.99    7.30
   5 -20  -1   72.39    6.70
  -5 -20   1   75.69    8.20
   5  20  -1   63.39    8.30
   5  20  -1   75.09    7.90
  -5  20   1   74.29    7.50
  -4 -20   1    0.40    4.10
   4 -20  -1   -1.10    3.70
  -4 -20   1    0.90    4.10
  -4 -20   1    3.10    3.70
  -4  20   1    7.30    4.90
   4  20  -1    5.30    4.80
   4  20  -1    5.10    5.20
  -3 -20   1   46.20    4.80
   3 -20  -1   41.70    4.60
  -3 -20   1   42.50    5.30
  -3 -20   1   49.50    5.20
  -3  20   1   39.10    5.40
   3  20  -1   48.30    5.30
   3  20  -1   43.70    5.90
  -2 -20   1   84.99    5.90
   2 -20  -1   78.59    6.00
  -2 -20   1   71.59    5.20
  -2 -20   1   85.19    6.60
   2 -20  -1   63.89    4.40
   2  20  -1   67.79    7.30
  -2  20   1   76.79    6.80
   2  20  -1   63.59    5.90
  -1 -20   1   12.00    3.40
  -1 -20   1    4.60    2.20
  -1 -20   1    6.90    2.90
   1 -20  -1    9.70    2.30
   1 -20  -1    6.90    2.90
  -1  20   1    4.40    3.40
   1  20  -1   10.40    3.70
   0 -20   1    1.10    2.80
   0 -20  -1    2.70    2.30
   0 -20   1    7.00    2.70
   0 -20   1   -1.50    1.90
   0 -20  -1    2.90    3.00
   0  20   1    2.70    3.00
   0  20   1    2.40    3.60
   0  20  -1    2.80    3.00
   1 -20   1    3.20    3.20
  -1 -20  -1    4.10    2.70
  -1 -20  -1    5.20    3.20
   1 -20   1    2.50    2.50
   1  20   1    3.90    3.90
   1  20   1    2.80    2.90
  -1  20  -1    1.20    3.00
  -2 -20  -1   70.09    6.40
   2 -20   1   65.49    4.90
  -2 -20  -1   69.49    5.60
   2 -20   1   70.29    6.50
   2  20   1   66.79    7.60
  -2  20  -1   70.29    5.60
   2  20   1   75.99    6.30
  -3 -20  -1    0.30    3.50
  -3 -20  -1   -0.50    3.30
   3 -20   1   -2.80    2.80
   3 -20   1   -3.20    3.90
   3  20   1    2.10    4.20
   3  20   1    7.00    4.90
  -3  20  -1    2.00    3.40
  -4 -20  -1    6.00    4.30
   4 -20   1    3.70    4.90
   4 -20   1    0.60    2.80
  -4 -20  -1    5.70    4.10
  -4 -20  -1   -1.20    3.80
   4  20   1    2.30    4.90
   4  20   1    8.60    5.50
  -4  20  -1    3.10    4.00
  -5 -20  -1    1.70    5.00
  -5 -20  -1   -2.00    4.60
  -5 -20  -1    1.60    5.30
   5 -20   1  -11.70    4.90
   5  20   1    5.60    6.60
  -5  20  -1    3.30    4.80
   5  20   1   -8.90    5.50
  -6 -20  -1   -7.50    5.90
  -6 -20  -1    8.50    6.50
  -6 -20  -1   -4.00    6.00
   6 -20   1   17.50    6.20
   6  20   1   25.00    7.60
   6  20   1    7.40    8.40
  -7 -20  -1    7.30    7.30
  -7 -20  -1    6.70    7.90
  -7 -20  -1    0.00    8.00
   7  20   1   -2.30    8.80
   7  20   1   -3.50    9.50
  -8 -20  -1    5.40   10.00
  -8 -20  -1   -5.40    9.90
  -8 -20  -1    7.90    9.00
   8  20   1   17.60   11.50
   8  20   1    2.40   12.60
  -8 -21   1  450.25   20.70
  -8 -21   1  419.36   21.50
  -8 -21   1  441.26   22.80
   8  21  -1  423.46   26.00
  -7 -21   1  648.94   25.30
  -7 -21   1  693.63   24.60
  -7 -21   1  658.63   23.50
  -7  21   1  649.43   24.30
   7  21  -1  667.63   27.60
  -6 -21   1  591.94   23.50
  -6 -21   1  642.24   21.00
   6  21  -1  589.64   25.70
  -6  21   1  626.24   21.30
   6  21  -1  579.54   29.50
  -5 -21   1 1044.70   30.40
  -5 -21   1 1035.80   31.50
  -5 -21   1 1040.40   30.80
  -5  21   1 1097.49   30.70
   5  21  -1 1050.29   32.80
   5  21  -1 1042.30   31.20
   4 -21  -1  670.93   22.90
  -4 -21   1  771.72   23.70
  -4 -21   1  768.32   22.70
  -4 -21   1  767.32   22.50
   4  21  -1  737.93   24.30
  -4  21   1  770.92   22.80
   4  21  -1  726.13   23.00
  -3 -21   1 1200.68   33.50
  -3 -21   1 1204.48   34.40
  -3 -21   1 1253.87   33.70
  -3  21   1 1264.17   33.90
   3  21  -1 1224.38   35.00
   3  21  -1 1244.08   33.80
   2 -21  -1  695.93   20.40
  -2 -21   1  675.23   19.70
  -2 -21   1  680.13   21.10
  -2 -21   1  692.23   20.10
  -2  21   1  692.23   20.70
   2  21  -1  664.43   21.20
   2  21  -1  702.03   20.10
  -1 -21   1 2116.69   55.09
   1 -21  -1 2124.19   54.49
  -1 -21   1 2149.28   53.59
   1 -21  -1 2125.69   53.19
  -1 -21   1 2105.79   54.09
  -1  21   1 2131.39   54.89
   1  21  -1 2044.70   54.79
   0 -21   1 1460.35   38.80
   0 -21  -1 1484.35   37.20
   0 -21  -1 1414.06   38.50
   0 -21  -1 1434.76   37.30
   0 -21   1 1488.95   36.80
   0 -21   1 1469.35   37.70
   0  21   1 1401.26   40.70
   0  21   1 1434.06   37.20
   0  21  -1 1430.96   38.30
  -1 -21  -1 2046.30   52.69
   1 -21   1 2010.80   53.49
   1 -21   1 2023.70   52.39
  -1 -21  -1 2106.99   53.89
  -1  21  -1 2089.19   52.99
   1  21   1 2057.49   53.99
   1  21   1 2098.89   52.59
  -2 -21  -1 1479.25   40.40
   2 -21   1 1515.95   38.70
   2 -21   1 1469.55   39.90
  -2 -21  -1 1471.55   39.20
   2  21   1 1459.05   40.80
   2  21   1 1473.65   39.30
  -2  21  -1 1548.74   39.10
   3 -21   1 1594.34   42.90
  -3 -21  -1 1645.74   42.50
  -3 -21  -1 1639.74   43.70
  -3 -21  -1 1576.04   42.50
   3 -21   1 1465.85   41.10
  -3  21  -1 1658.43   41.70
   3  21   1 1619.84   42.70
   3  21   1 1583.64   44.10
  -4 -21  -1  750.62   22.80
   4 -21   1  803.02   20.80
  -4 -21  -1  752.82   23.10
   4 -21   1  693.13   23.20
  -4 -21  -1  745.23   23.80
   4  21   1  752.92   23.40
   4  21   1  780.22   24.90
   5 -21   1 1226.88   36.50
  -5 -21  -1 1323.67   36.60
  -5 -21  -1 1314.87   37.80
  -5 -21  -1 1278.17   37.00
   5  21   1 1295.27   39.00
  -5  21  -1 1346.17   35.30
   5  21   1 1332.87   37.60
  -6 -21  -1  285.27   15.50
   6 -21   1  260.07   13.50
  -6 -21  -1  282.47   13.70
   6  21   1  281.37   17.60
  -7 -21  -1  823.92   27.30
  -7 -21  -1  790.22   28.60
  -7 -21  -1  800.92   28.00
   7  21   1  790.92   28.60
   7  21   1  853.21   31.90
  -8 -21  -1  155.08   16.40
  -8 -21  -1  207.48   17.40
  -8 -21  -1  213.58   19.60
   8  21   1  187.08   17.70
   8  21   1  215.08   19.80
  -7 -22   1   28.20    9.10
  -7 -22   1   18.50    8.70
  -7 -22   1   25.20    8.30
   7  22  -1   26.10   11.10
  -6 -22   1   32.90    6.90
  -6 -22   1   29.20    7.70
  -6 -22   1   25.70    7.40
   6  22  -1   32.40    8.60
  -6  22   1   30.30    8.10
   6  22  -1   28.50    9.30
  -5 -22   1    6.70    5.30
  -5 -22   1    1.40    5.50
  -5 -22   1   -0.60    4.90
   5  22  -1    3.90    6.20
   5  22  -1   -2.90    6.70
  -5  22   1    0.10    6.00
   4 -22  -1    5.10    4.90
  -4 -22   1    6.60    4.90
  -4 -22   1   -3.80    4.00
  -4 -22   1    1.70    4.70
   4  22  -1   -6.70    5.50
  -4  22   1   -0.10    5.40
   4  22  -1   -7.60    5.30
  -3 -22   1  109.39    8.20
  -3 -22   1   99.39    7.20
  -3 -22   1  106.49    7.60
   3 -22  -1   98.59    8.20
   3  22  -1  109.19    8.30
  -3  22   1  113.89    8.70
   3  22  -1  114.99    9.40
   2 -22  -1   26.70    4.50
  -2 -22   1   24.90    4.30
   2 -22  -1   26.70    3.20
  -2 -22   1   34.50    4.90
  -2 -22   1   30.00    4.30
   2  22  -1   26.60    4.70
   2  22  -1   29.20    5.40
  -2  22   1   30.50    5.00
  -1 -22   1  105.49    5.40
   1 -22  -1  101.99    5.40
  -1 -22   1   94.89    6.40
  -1 -22   1  106.39    7.30
   1 -22  -1  108.59    7.40
  -1  22   1   99.69    7.80
   1  22  -1  106.29    8.90
   0 -22  -1   27.10    4.40
   0 -22   1   24.60    2.90
   0 -22   1   26.00    3.80
   0 -22   1   27.80    4.40
   0 -22  -1   23.20    2.90
   0  22   1   23.70    3.40
   0  22  -1   24.00    4.20
   0  22   1   26.70    4.80
   1 -22   1    1.90    3.60
  -1 -22  -1    1.00    2.60
  -1 -22  -1    1.00    3.10
  -1 -22  -1    2.00    3.40
  -1  22  -1    6.50    3.50
   1  22   1    0.60    4.20
   1  22   1   -1.80    3.20
   2 -22   1   10.60    3.40
   2 -22   1    7.90    4.10
  -2 -22  -1    4.00    3.90
  -2 -22  -1    6.70    3.60
  -2 -22  -1    3.00    3.50
   2  22   1    7.30    4.30
   2  22   1    3.40    4.70
   3 -22   1   16.00    5.00
  -3 -22  -1   17.30    4.90
  -3 -22  -1   15.40    4.50
  -3 -22  -1   16.90    4.30
   3 -22   1   15.60    3.70
   3  22   1   27.00    6.30
   3  22   1   10.00    5.00
  -4 -22  -1   24.60    5.20
  -4 -22  -1   23.00    5.70
  -4 -22  -1   15.20    5.40
   4 -22   1   33.20    6.10
   4  22   1   26.10    6.90
  -4  22  -1   21.10    4.70
   4  22   1   24.40    6.00
   5 -22   1    2.60    6.10
  -5 -22  -1   -1.20    5.50
  -5 -22  -1   -1.60    5.00
  -5 -22  -1   -3.50    5.40
  -5  22  -1    6.60    5.20
   5  22   1    1.20    6.90
   5  22   1   -9.00    6.50
  -6 -22  -1    9.50    7.10
  -6 -22  -1   14.10    6.60
  -6 -22  -1    3.00    6.90
   6  22   1   -2.80    8.10
   6  22   1   12.70    9.20
  -7 -22  -1   -2.60    8.30
  -7 -22  -1   -2.10    8.70
  -7 -22  -1   -5.80    7.40
   7  22   1   -8.90   10.40
   7  22   1   -1.60   13.30
  -7 -23   1  617.44   24.40
  -7 -23   1  604.34   25.10
  -7 -23   1  649.54   23.40
   7  23  -1  645.44   28.10
  -6 -23   1  484.65   20.60
  -6 -23   1  494.65   19.60
  -6 -23   1  504.75   19.00
   6  23  -1  490.75   22.90
  -6  23   1  500.65   19.50
  -5 -23   1  786.32   24.40
  -5 -23   1  784.62   24.90
  -5 -23   1  770.62   25.80
   5  23  -1  762.42   27.10
   5  23  -1  773.22   25.40
  -5  23   1  797.22   24.50
  -4 -23   1  660.03   20.70
  -4 -23   1  674.63   20.70
   4 -23  -1  586.44   20.60
  -4 -23   1  636.14   21.60
   4  23  -1  643.54   22.70
  -4  23   1  646.74   20.90
   4  23  -1  670.63   21.30
  -3 -23   1 1257.27   34.40
  -3 -23   1 1263.57   35.60
   3 -23  -1 1204.08   34.50
  -3 -23   1 1262.37   34.60
  -3  23   1 1273.07   34.70
   3  23  -1 1264.57   34.60
   3  23  -1 1244.88   36.00
   2 -23  -1  971.60   25.90
  -2 -23   1  984.80   28.50
   2 -23  -1  972.90   27.70
  -2 -23   1  971.40   27.00
  -2 -23   1  991.10   27.40
   2  23  -1  935.71   28.60
  -2  23   1 1011.40   29.40
   1 -23  -1 1235.18   31.60
  -1 -23   1 1166.18   32.40
  -1 -23   1 1196.28   31.80
   1 -23  -1 1221.88   33.30
  -1 -23   1 1196.78   33.60
  -1  23   1 1218.08   33.40
   1  23  -1 1197.28   33.60
   0 -23  -1  898.31   24.80
   0 -23  -1  925.51   26.20
   0 -23  -1  938.81   24.20
   0 -23   1  884.41   25.00
   0 -23   1  896.91   26.30
   0  23   1  882.31   26.50
   0  23   1  921.61   24.30
   0  23  -1  920.01   26.10
   1 -23   1 1897.51   50.69
  -1 -23  -1 1951.80   51.09
  -1 -23  -1 1949.90   49.80
  -1 -23  -1 1912.51   49.50
   1 -23   1 1923.61   49.50
   1  23   1 1876.21   51.19
  -1  23  -1 1975.10   50.19
   1  23   1 1916.31   49.70
   2 -23   1 1006.60   28.80
  -2 -23  -1 1018.30   28.10
  -2 -23  -1  988.80   29.30
  -2 -23  -1 1014.30   28.00
   2  23   1 1000.40   28.10
  -2  23  -1 1029.20   27.90
   2  23   1  996.70   29.80
   3 -23   1 1672.33   45.20
  -3 -23  -1 1685.73   45.80
  -3 -23  -1 1663.93   44.60
   3 -23   1 1537.45   43.30
  -3 -23  -1 1691.43   44.60
   3  23   1 1681.23   46.50
   3  23   1 1719.93   45.20
  -3  23  -1 1735.33   43.90
  -4 -23  -1  722.13   22.70
  -4 -23  -1  751.22   24.10
   4 -23   1  697.23   23.20
  -4 -23  -1  723.73   22.80
   4  23   1  747.53   25.00
   4  23   1  703.63   23.20
  -4  23  -1  758.12   21.70
  -5 -23  -1  938.91   30.50
   5 -23   1  890.81   34.20
  -5 -23  -1  994.50   28.90
  -5 -23  -1  960.80   29.30
   5  23   1  967.20   31.60
   5  23   1  974.00   29.90
  -6 -23  -1  363.46   16.30
  -6 -23  -1  357.46   17.80
  -6 -23  -1  369.16   17.00
   6  23   1  365.76   18.30
   6  23   1  334.97   20.30
  -7 -23  -1  800.02   29.20
  -7 -23  -1  854.61   28.30
  -7 -23  -1  796.42   30.20
   7  23   1  846.22   30.00
   7  23   1  866.11   32.70
  -7 -24   1  -13.10    8.70
  -7 -24   1    9.30    8.30
  -7 -24   1    1.70    9.30
   7  24  -1   11.50   12.20
  -6 -24   1    3.00    7.40
  -6 -24   1   11.20    6.60
  -6 -24   1    0.40    7.00
  -6  24   1   14.80    8.30
   6  24  -1   -7.40    9.60
  -5 -24   1   26.50    6.80
  -5 -24   1   19.40    6.30
  -5 -24   1   28.80    7.00
  -5  24   1    8.80    6.50
   5  24  -1   37.50   13.60
  -4 -24   1   13.40    5.30
   4 -24  -1   12.30    6.10
  -4 -24   1    4.50    4.70
  -4 -24   1   11.80    5.40
   4  24  -1   14.40    7.00
   4  24  -1    7.90    6.40
  -4  24   1   10.40    6.10
  -3 -24   1   39.70    5.60
   3 -24  -1   47.40    6.30
  -3 -24   1   40.50    5.40
  -3 -24   1   51.29    6.80
   3  24  -1   46.50    6.60
  -3  24   1   42.00    6.30
   3  24  -1   49.99    7.20
   2 -24  -1   29.30    5.20
  -2 -24   1   23.40    5.00
  -2 -24   1   21.00    6.50
  -2 -24   1   21.60    4.50
   2 -24  -1   20.10    3.50
  -2  24   1   28.00    8.00
   2  24  -1   23.80    5.60
  -1 -24   1   67.69    6.50
  -1 -24   1   72.99    5.20
  -1 -24   1   70.59    7.60
   1 -24  -1   73.39    5.40
   1 -24  -1   77.99    7.40
   1  24  -1   71.09    6.90
  -1  24   1   84.69    8.30
   0 -24   1   95.09    4.90
   0 -24  -1   93.89    6.50
   0 -24   1   95.49    6.60
   0 -24   1  103.09    7.90
   0 -24  -1   86.39    7.70
   0 -24  -1   92.29    5.10
   0  24  -1   90.29    8.20
   0  24   1   92.09    8.90
   0  24   1   86.79    5.80
   1 -24   1   76.79    7.60
  -1 -24  -1   75.69    6.50
   1 -24   1   82.29    6.60
  -1 -24  -1   92.29    8.00
  -1 -24  -1   87.29    6.40
  -1  24  -1   96.99    7.80
   1  24   1   74.29    7.40
   1  24   1   91.79    8.90
   2 -24   1   30.20    5.40
  -2 -24  -1   31.80    5.00
  -2 -24  -1   27.10    5.50
   2 -24   1   28.70    4.50
  -2 -24  -1   27.70    4.70
   2  24   1   38.30    5.60
   2  24   1   35.70    6.50
  -2  24  -1   34.00    5.10
  -3 -24  -1   -0.70    4.60
  -3 -24  -1    5.60    4.30
   3 -24   1    8.40    5.40
   3 -24   1   -1.80    3.70
   3  24   1   -1.60    5.80
   3  24   1   -4.90    5.10
  -3  24  -1    5.80    4.50
  -4 -24  -1   19.50    5.60
   4 -24   1   15.80    6.30
  -4 -24  -1   15.10    5.10
  -4 -24  -1   20.80    6.30
   4  24   1   13.90    6.90
   4  24   1   -0.70    7.00
  -4  24  -1   17.20    5.20
  -5 -24  -1    6.90    6.30
  -5 -24  -1    1.80   10.40
  -5 -24  -1    9.40    6.40
   5 -24   1    8.40    7.10
   5  24   1    0.20    7.60
   5  24   1   -0.50    8.60
  -6 -24  -1   28.00    7.50
  -6 -24  -1   22.80    8.40
  -6 -24  -1   16.90    8.10
   6  24   1   17.20   10.70
   6  24   1   29.80    9.10
  -7 -24  -1   -0.90    8.50
  -7 -24  -1    2.30    9.50
  -7 -24  -1  -13.30    8.80
   7  24   1   -6.20   11.70
   7  24   1   24.70   11.10
  -7 -25   1  374.26   20.50
  -7 -25   1  382.66   19.60
  -7 -25   1  413.06   21.90
   7  25  -1  397.06   25.10
  -6 -25   1  590.44   23.70
  -6 -25   1  592.64   22.90
  -6 -25   1  618.24   22.40
   6  25  -1  600.94   26.40
  -5 -25   1  787.12   25.60
  -5 -25   1  795.92   25.20
  -5 -25   1  782.52   26.50
   5  25  -1  781.82   28.40
  -5  25   1  812.32   25.50
  -4 -25   1  757.32   23.40
  -4 -25   1  741.63   23.30
  -4 -25   1  748.53   24.50
   4  25  -1  712.53   25.70
  -4  25   1  737.43   23.60
  -3 -25   1 1044.10   29.80
  -3 -25   1 1015.90   30.90
  -3 -25   1 1048.10   29.60
   3 -25  -1 1002.10   29.90
  -3  25   1 1064.39   30.20
   3  25  -1 1067.49   31.80
  -2 -25   1  777.62   22.70
   2 -25  -1  768.12   23.20
  -2 -25   1  788.12   24.10
  -2 -25   1  783.12   22.20
   2 -25  -1  677.93   20.90
  -2  25   1  773.92   23.50
   2  25  -1  775.12   24.40
  -1 -25   1 1205.88   33.30
   1 -25  -1 1221.38   34.00
   1 -25  -1 1236.28   32.40
  -1 -25   1 1212.78   34.50
  -1  25   1 1228.28   34.90
   1  25  -1 1241.08   34.70
   0 -25  -1  847.22   25.20
   0 -25   1  812.62   22.60
   0 -25   1  838.22   24.00
   0 -25  -1  869.11   23.00
   0 -25  -1  878.41   24.10
   0 -25   1  849.61   25.60
   0  25  -1  881.41   25.50
   0  25   1  861.11   23.20
   0  25   1  836.92   25.90
   1 -25   1 1185.98   32.40
  -1 -25  -1 1200.08   32.70
  -1 -25  -1 1210.88   32.30
   1 -25   1 1179.08   33.80
  -1 -25  -1 1210.08   34.20
   1  25   1 1195.28   34.60
  -1  25  -1 1220.18   33.30
   1  25   1 1245.18   32.50
   2 -25   1  668.83   19.50
   2 -25   1  642.14   21.00
  -2 -25  -1  650.13   21.40
  -2 -25  -1  650.03   20.00
  -2 -25  -1  666.93   19.80
   2  25   1  646.64   19.90
  -2  25  -1  663.53   20.10
   2  25   1  618.24   21.80
  -3 -25  -1 1491.45   40.40
  -3 -25  -1 1486.05   40.40
   3 -25   1 1474.75   41.30
  -3 -25  -1 1470.35   41.70
   3  25   1 1472.85   42.60
  -3  25  -1 1513.55   39.80
   3  25   1 1482.15   40.60
   4 -25   1  456.45   18.70
  -4 -25  -1  489.75   17.50
  -4 -25  -1  494.05   18.90
  -4 -25  -1  513.35   18.00
  -4  25  -1  510.95   16.90
   4  25   1  465.25   20.60
   4  25   1  513.95   18.80
  -5 -25  -1 1065.39   33.40
   5 -25   1  985.70   32.60
  -5 -25  -1 1071.79   32.80
  -5 -25  -1 1099.99   31.80
   5  25   1 1080.79   33.60
   5  25   1 1098.79   35.40
  -6 -25  -1  277.97   15.00
  -6 -25  -1  236.98   16.50
  -6 -25  -1  242.08   15.80
   6  25   1  258.57   20.40
   6  25   1  265.57   16.60
  -7 -25  -1  661.93   26.40
  -7 -25  -1  655.43   27.30
  -7 -25  -1  689.93   25.20
   7  25   1  643.34   27.30
   7  25   1  682.13   31.20
  -6 -26   1   33.80    8.10
  -6 -26   1   18.10    8.80
  -6 -26   1   29.80    8.90
   6  26  -1   30.00   11.80
  -5 -26   1   27.20    7.40
  -5 -26   1   18.40    6.40
   5  26  -1   30.30    9.80
  -5  26   1   16.50   14.30
  -4 -26   1   38.20    7.30
  -4 -26   1   21.50    6.10
  -4 -26   1   39.90    6.70
   4  26  -1   43.60    8.70
  -4  26   1   43.10    7.40
   3 -26  -1   21.60    6.10
  -3 -26   1   14.80    5.00
  -3 -26   1   15.40    5.30
  -3 -26   1   31.20    6.30
  -3  26   1   11.70    6.40
   3  26  -1   14.10    6.90
  -2 -26   1    9.40    4.20
  -2 -26   1   11.40    4.60
   2 -26  -1    6.70    5.20
  -2 -26   1    4.40    4.70
  -2  26   1   14.60    6.00
   2  26  -1   10.10    6.10
  -1 -26   1   71.89    7.10
  -1 -26   1   67.39    5.90
   1 -26  -1   72.49    8.30
   1 -26  -1   60.89    6.50
  -1 -26   1   70.89    8.50
  -1  26   1   57.09    7.00
   1  26  -1   74.69    7.80
   0 -26  -1   -2.90    4.40
   0 -26  -1   -2.50    3.70
   0 -26   1   13.00    4.80
   0 -26   1    2.10    3.80
   0  26   1    2.00    5.50
   0  26   1    5.50    3.90
   0  26  -1   12.30    5.40
  -1 -26  -1   46.20    5.30
  -1 -26  -1   41.50    4.80
   1 -26   1   47.00    6.40
  -1 -26  -1   46.90    6.30
   1 -26   1   45.80    5.10
   1  26   1   36.00    7.00
   1  26   1   42.90    5.50
  -1  26  -1   44.70    5.80
   2 -26   1    4.70    4.70
  -2 -26  -1    9.40    4.50
  -2 -26  -1    3.90    4.20
  -2 -26  -1   -1.50    6.50
   2 -26   1   12.70    5.40
   2  26   1    6.50    5.00
   2  26   1    1.30    6.10
  -2  26  -1   -0.40    4.90
   3 -26   1    2.80    6.00
  -3 -26  -1    2.20    5.20
  -3 -26  -1    3.80    4.80
  -3 -26  -1    8.40    5.40
   3  26   1    1.00    5.70
   3  26   1   -1.90    6.80
  -3  26  -1    6.10    5.20
  -4 -26  -1   34.10    8.70
  -4 -26  -1   20.50    6.00
  -4 -26  -1   21.10    6.30
   4 -26   1   34.90    7.60
   4  26   1   35.60    8.00
   4  26   1   10.00   12.60
  -5 -26  -1   -6.30    6.40
   5 -26   1   -2.40    7.10
  -5 -26  -1    0.00    6.00
  -5 -26  -1    1.30    6.60
   5  26   1   -3.80    8.30
   5  26   1   12.00    9.70
  -6 -26  -1   62.99   10.10
  -6 -26  -1   71.29   10.70
  -6 -26  -1   50.29    8.80
   6  26   1   73.19   11.30
   6  26   1   72.69   12.80
  -6 -27   1  478.85   21.10
  -6 -27   1  482.45   20.10
  -6 -27   1  453.25   22.50
   6  27  -1  460.85   24.70
  -5 -27   1  751.92   26.70
  -5 -27   1  709.23   25.00
  -5 -27   1  750.42   24.90
   5  27  -1  732.13   28.30
  -5  27   1  782.92   31.00
  -4 -27   1  858.41   26.30
  -4 -27   1  839.42   27.90
  -4 -27   1  841.82   26.20
  -4  27   1  833.22   26.50
  -3 -27   1  825.32   24.60
  -3 -27   1  801.22   24.70
  -3 -27   1  808.32   26.30
   3 -27  -1  774.32   28.40
   3  27  -1  806.92   27.10
  -3  27   1  850.61   25.60
  -2 -27   1  904.81   25.80
  -2 -27   1  918.81   26.60
   2 -27  -1  878.31   27.10
  -2 -27   1  886.41   28.00
  -2  27   1  924.41   27.60
   2  27  -1  927.01   28.50
  -1 -27   1 1113.99   30.80
   1 -27  -1 1079.99   31.60
  -1 -27   1 1088.59   32.80
  -1 -27   1 1097.09   29.80
   1 -27  -1 1122.79   30.00
   1  27  -1 1116.79   32.50
  -1  27   1 1086.09   32.10
   0 -27   1  561.64   19.20
   0 -27  -1  556.04   17.20
   0 -27   1  539.05   17.40
   0 -27  -1  536.45   18.80
   0  27   1  554.34   19.80
   0  27  -1  568.14   19.20
   1 -27   1 1151.68   33.50
  -1 -27  -1 1208.88   32.20
  -1 -27  -1 1143.69   31.60
  -1 -27  -1 1161.78   33.70
   1 -27   1 1168.68   31.90
  -1  27  -1 1140.29   32.70
   1  27   1 1213.88   34.70
   1  27   1 1145.29   31.70
  -2 -27  -1  486.95   16.70
  -2 -27  -1  482.45   18.80
  -2 -27  -1  523.95   17.30
   2 -27   1  541.75   18.80
   2 -27   1  533.25   17.00
   2  27   1  477.65   17.20
   2  27   1  514.05   20.10
  -2  27  -1  537.95   17.70
  -3 -27  -1  965.00   30.30
  -3 -27  -1  990.30   28.70
   3 -27   1  968.40   29.90
  -3 -27  -1  979.60   28.70
  -3  27  -1  994.10   28.20
   3  27   1  959.10   31.40
   3  27   1  978.50   29.00
  -4 -27  -1  351.56   16.60
   4 -27   1  351.56   17.10
  -4 -27  -1  363.06   15.50
   4  27   1  379.46   19.60
   4  27   1  350.26   16.40
  -5 -27  -1  999.80   31.80
  -5 -27  -1 1016.10   32.80
  -5 -27  -1 1033.30   31.20
   5  27   1 1040.80   35.20
   5  27   1  994.40   32.20
  -6 -27  -1  215.48   15.00
  -6 -27  -1  187.88   15.70
  -6 -27  -1  214.78   17.30
   6  27   1  205.58   21.40
   6  27   1  185.18   16.90
  -6 -28   1   16.30    8.40
  -6 -28   1    7.50    9.60
  -6 -28   1   12.80    9.20
   6  28  -1    1.10   11.90
  -5 -28   1   18.00    8.20
  -5 -28   1    6.00    6.80
  -5 -28   1   27.70    8.30
   5  28  -1   25.40   10.30
  -4 -28   1    8.30    5.90
  -4 -28   1    3.40    6.30
  -4 -28   1  -10.10    6.50
   4  28  -1    7.20    8.70
  -4  28   1   -0.80    7.50
  -3 -28   1   11.40    6.40
  -3 -28   1    9.60    5.40
   3 -28  -1   18.40    7.00
  -3 -28   1   13.70    5.40
   3  28  -1   18.70    8.00
  -3  28   1    5.20    7.40
  -2 -28   1    1.30    5.70
   2 -28  -1   -2.70    5.70
  -2 -28   1    7.00    5.00
  -2 -28   1    8.50    5.00
   2  28  -1   -0.40    6.60
  -2  28   1   -7.10    6.10
  -1 -28   1   14.40    5.10
   1 -28  -1    7.80    5.40
   1 -28  -1    8.40    4.90
  -1 -28   1   13.50    5.90
  -1  28   1   21.60    6.70
   1  28  -1    3.50    6.50
   0 -28   1   11.80    4.50
   0 -28   1   10.70    5.50
   0 -28  -1    2.20    4.30
   0 -28  -1    4.40    5.40
   0  28  -1    0.80    5.90
   0  28   1   -3.00    6.20
   1 -28   1   34.10    6.50
  -1 -28  -1   13.90    4.30
  -1 -28  -1   23.00    5.20
   1 -28   1   14.90    4.60
  -1 -28  -1   20.80    6.10
   1  28   1   15.40    7.60
  -1  28  -1   14.90    5.90
   1  28   1   26.00    5.60
  -2 -28  -1    1.50    4.90
   2 -28   1    9.70    5.20
   2 -28   1    3.50    6.10
  -2 -28  -1    6.60    5.50
  -2 -28  -1   -4.90    5.00
  -2  28  -1    0.20    5.80
   2  28   1    5.50    7.40
   2  28   1    8.20    5.70
  -3 -28  -1    6.40    7.60
   3 -28   1   17.30    7.30
  -3 -28  -1   18.80    6.20
  -3 -28  -1   12.00    6.00
   3  28   1    3.30    6.30
   3  28   1    3.90   11.70
  -3  28  -1   12.00    8.20
  -4 -28  -1   54.59    8.40
  -4 -28  -1   62.29    8.10
  -4 -28  -1   64.29    8.70
   4 -28   1   55.09    9.10
   4  28   1   51.39   10.60
   4  28   1   70.59    9.20
  -5 -28  -1   -3.30    6.80
  -5 -28  -1    8.10    8.20
  -5 -28  -1    3.00    7.80
   5  28   1   -1.20    8.60
   5  28   1  -12.10   10.50
  -6 -28  -1   20.20    8.60
  -6 -28  -1   -1.00    9.30
  -6 -28  -1   17.10    9.40
   6  28   1   22.70   10.90
   6  28   1    5.50   12.70
  -5 -29   1  541.15   20.90
  -5 -29   1  538.45   21.20
  -5 -29   1  561.24   23.10
   5  29  -1  513.05   25.10
  -4 -29   1  703.63   23.20
  -4 -29   1  682.33   25.00
  -4 -29   1  667.33   22.80
   4  29  -1  682.63   26.60
  -4  29   1  683.73   23.90
   3 -29  -1  943.41   30.40
  -3 -29   1  878.21   32.50
  -3 -29   1  982.20   30.40
  -3 -29   1  922.01   27.90
  -3  29   1  989.70   29.50
   3  29  -1  960.70   31.60
   2 -29  -1  615.54   21.20
  -2 -29   1  584.54   29.00
  -2 -29   1  637.64   20.40
  -2 -29   1  617.54   19.30
   2  29  -1  602.34   22.60
  -2  29   1  603.54   21.50
  -1 -29   1  898.21   28.80
  -1 -29   1  940.11   27.10
   1 -29  -1  918.41   29.20
  -1  29   1  941.81   29.10
   1  29  -1  926.81   28.90
   0 -29   1  709.83   21.70
   0 -29  -1  733.63   23.50
   0 -29  -1  690.73   21.20
   0 -29   1  704.33   23.60
   0  29   1  704.03   24.10
   0  29  -1  714.53   23.40
   1 -29   1  839.92   26.80
   1 -29   1  852.81   24.70
  -1 -29  -1  837.02   26.80
  -1 -29  -1  823.42   24.90
   1  29   1  869.91   28.10
  -1  29  -1  845.12   26.10
   2 -29   1  395.36   17.00
  -2 -29  -1  384.16   15.10
  -2 -29  -1  388.36   16.90
  -2  29  -1  409.26   15.80
   2  29   1  393.76   15.30
   2  29   1  410.86   19.00
   3 -29   1  870.11   28.40
  -3 -29  -1  888.01   26.80
  -3 -29  -1  898.71   27.10
  -3 -29  -1  863.51   28.80
   3  29   1  875.51   27.10
   3  29   1  856.21   30.10
  -4 -29  -1  189.18   14.40
  -4 -29  -1  183.98   12.50
  -4 -29  -1  175.68   12.50
   4 -29   1  175.48   15.20
   4  29   1  168.58   13.70
   4  29   1  205.68   17.40
  -5 -29  -1  934.41   29.50
  -5 -29  -1  893.21   28.90
  -5 -29  -1  845.32   30.50
   5  29   1  872.61   29.80
   5  29   1  840.52   32.80
  -5 -30   1  -17.40    7.90
  -5 -30   1    0.50    7.50
  -5 -30   1    1.60    8.10
   5  30  -1    2.40   10.60
  -4 -30   1    7.90    7.50
  -4 -30   1    6.40    6.70
   4  30  -1   -3.10    9.40
  -4  30   1    7.30   10.80
  -3 -30   1   12.30    7.10
  -3 -30   1   -0.40    5.60
  -3 -30   1    9.90    6.50
   3  30  -1    2.10    8.40
  -3  30   1   30.70    8.60
  -2 -30   1   46.60    6.80
   2 -30  -1   38.50    7.40
  -2 -30   1   43.30    7.70
   2  30  -1   39.60    8.70
  -2  30   1   60.39    8.30
   1 -30  -1   10.50    6.50
  -1 -30   1    9.80    5.40
  -1  30   1   14.70    7.30
   1  30  -1    8.50    7.20
   0 -30   1    6.40    6.30
   0 -30  -1    7.90    5.20
   0 -30  -1    5.40    6.10
   0 -30   1    4.30    5.00
   0  30   1  -15.40    6.50
   0  30  -1    2.50    7.00
  -1 -30  -1   -0.60    5.10
   1 -30   1    3.80    5.30
   1 -30   1   10.80    6.60
  -1 -30  -1    4.10    6.00
  -1  30  -1   16.60    7.10
   1  30   1   20.30    8.10
  -2 -30  -1   62.79    7.20
  -2 -30  -1   60.29    8.40
   2 -30   1   60.59    8.50
   2  30   1   50.39    7.60
  -2  30  -1   42.90    7.50
  -3 -30  -1   16.00    6.50
  -3 -30  -1   13.20    6.40
   3 -30   1   17.60    7.80
  -3 -30  -1   14.40    7.50
   3  30   1   15.70    7.80
   3  30   1   11.80    9.00
  -4 -30  -1   -3.80    6.80
  -4 -30  -1    0.60    7.20
   4 -30   1   -5.20    8.20
  -4 -30  -1    1.10    7.40
   4  30   1   -3.30    9.70
   4  30   1    4.10    8.30
  -5 -30  -1   34.40    8.80
  -5 -30  -1   -6.50    8.10
  -5 -30  -1    2.00    8.80
   5  30   1   14.30   12.20
   5  30   1   10.60   10.90
  -4 -31   1  508.75   22.60
  -4 -31   1  554.94   20.30
  -4 -31   1  551.14   20.80
   4  31  -1  516.85   24.60
  -3 -31   1  592.34   21.00
  -3 -31   1  578.64   23.00
   3  31  -1  586.34   24.00
  -3  31   1  573.64   22.10
   2 -31  -1  608.44   22.70
  -2 -31   1  656.23   23.90
  -2  31   1  667.53   23.30
   2  31  -1  686.33   27.30
  -1 -31   1  858.51   25.90
   1 -31  -1  834.22   27.40
  -1 -31   1  870.61   28.20
  -1  31   1  862.01   28.40
   1  31  -1  849.52   28.30
   0 -31   1  600.64   19.40
   0 -31   1  516.65   28.80
   0 -31  -1  592.64   21.50
   0 -31  -1  558.54   18.50
   0  31  -1  613.84   21.80
   0  31   1  597.14   22.50
  -1 -31  -1  670.73   29.00
  -1 -31  -1  747.03   22.60
   1 -31   1  647.34   22.30
   1 -31   1  758.02   25.30
   1  31   1  732.43   30.60
  -1  31  -1  809.42   33.70
  -2 -31  -1  274.07   15.60
   2 -31   1  259.97   15.80
  -2 -31  -1  275.37   13.50
   2  31   1  255.97   17.50
  -3 -31  -1  791.12   28.20
  -3 -31  -1  825.52   25.40
  -3 -31  -1  814.52   26.10
   3 -31   1  818.62   27.60
   3  31   1  800.32   29.80
   3  31   1  798.62   26.20
  -4 -31  -1  182.68   16.40
  -4 -31  -1  156.68   13.50
  -4 -31  -1  200.48   13.10
   4  31   1  180.88   15.10
   4  31   1  164.58   18.90
  -4 -32   1   59.69    9.10
  -4 -32   1   60.49   10.30
  -4 -32   1   73.19    9.20
   4  32  -1   58.39   12.00
  -3 -32   1    5.30    7.10
  -3 -32   1    8.00    8.10
   3  32  -1    2.20    9.80
  -3  32   1  -10.10    8.70
  -2 -32   1   15.30    6.60
  -2 -32   1   14.70    7.70
   2 -32  -1    9.80    7.50
   2  32  -1    8.10    9.00
  -2  32   1    1.40   10.10
   1 -32  -1    3.90    7.00
  -1 -32   1   -1.90    7.10
  -1 -32   1    8.80    5.80
  -1  32   1    3.50    8.10
   1  32  -1    4.70    8.00
   0 -32   1   85.49    9.60
   0 -32   1   93.39    9.80
   0  32  -1   76.19   10.20
  -1 -32  -1    7.40    7.40
  -1 -32  -1    1.80    6.10
   1 -32   1    0.90    7.40
   1  32   1   -4.40    8.50
  -1  32  -1   16.20    9.10
   2 -32   1   12.30    9.10
  -2 -32  -1   14.60    7.90
   2  32   1   17.20    9.50
  -3 -32  -1   24.80    8.80
   3 -32   1   24.20   10.70
  -3 -32  -1   21.20    7.30
   3  32   1   19.70   10.80
  -4 -32  -1   64.19    9.10
  -4 -32  -1   66.09   11.00
  -4 -32  -1   67.19    9.80
   4  32   1   64.49   10.90
   4  32   1   49.80   12.50
  -3 -33   1  863.31   30.30
  -3 -33   1  871.71   28.10
   3  33  -1  862.71   31.60
  -2 -33   1  564.54   22.90
   2 -33  -1  536.75   27.60
  -2 -33   1  563.04   20.30
   2  33  -1  542.35   23.40
  -2  33   1  497.35   26.80
  -1 -33   1  494.15   20.90
  -1 -33   1  483.05   19.50
   1 -33  -1  453.65   22.00
   1  33  -1  461.25   27.80
  -1  33   1  527.95   24.40
   0 -33   1  305.37   14.00
   0 -33   1  329.67   17.20
   0 -33  -1  304.47   16.60
   0  33   1  350.36   19.30
   0  33  -1  299.57   18.80
   1 -33   1  913.11   30.00
  -1 -33  -1  906.81   30.00
  -1 -33  -1  894.01   27.30
   1  33   1  892.51   31.50
  -2 -33  -1  375.96   16.30
  -2 -33  -1  402.86   19.00
   2 -33   1  383.16   19.30
   2  33   1  369.76   21.10
  -3 -33  -1  638.14   22.30
   3 -33   1  605.14   24.20
  -3 -33  -1  579.74   24.70
   3  33   1  618.24   27.20
  -2 -34   1   89.19   11.00
  -2 -34   1   67.69    8.80
   2  34  -1   80.89   11.80
  -2  34   1   70.29   11.60
  -1 -34   1    7.80    8.00
  -1 -34   1   10.50    6.70
   1 -34  -1   12.20    8.20
  -1  34   1   11.40    9.80
   1  34  -1   -3.00    9.30
   0 -34   1   18.70    8.90
   0 -34  -1   22.30    8.60
   0  34   1   33.50   10.80
  -1 -34  -1    9.30    9.00
   1 -34   1   19.50    8.90
   1  34   1   12.50   10.60
   2 -34   1   79.49   10.90
  -2 -34  -1   94.69   11.20
  -2 -34  -1  108.09   11.90
   2  34   1   90.19   13.20
   0 -35   1  370.56   19.80
   0 -35  -1  373.76   19.50
   0  35   1  429.96   32.30
 -10   0   2   60.69   13.80
 -10   0   2   31.30   11.60
  -9   0   2 1588.44   47.70
  -9   0   2 1600.84   45.30
  -9   0   2 1601.84   43.40
  -8   0   2   52.19    8.90
  -8   0   2   54.89    6.60
  -8   0   2   55.09    6.50
   8   0  -2   49.30    9.70
  -8   0   2   60.79    8.00
  -7   0   2 2345.97   58.49
  -7   0   2 2271.57   60.99
   7   0  -2 2302.07   61.69
  -7   0   2 2236.08   59.49
  -7   0   2 2290.67   58.99
  -6   0   2   41.90    5.10
   6   0  -2   35.30    5.80
  -6   0   2   22.90    3.40
  -6   0   2   38.20    3.90
  -6   0   2   33.90    5.50
   5   0  -2 2979.20   76.39
  -5   0   2 2960.00   75.29
  -5   0   2 3048.60   74.29
  -5   0   2 2963.20   76.09
  -4   0   2   40.30    2.90
  -4   0   2   47.80    3.20
   4   0  -2   42.40    4.60
  -4   0   2   44.90    3.50
  -4   0   2   36.90    4.20
  -3   0   2 4366.26  103.09
  -3   0   2 4101.99  103.09
  -3   0   2 4155.38  103.59
   2   0  -2  535.65   15.00
   2   0  -2  604.34   14.10
  -2   0   2  511.15   14.80
  -2   0   2  575.84   13.90
  -2   0   2  542.95   14.40
  -2   0   2  498.85   13.90
   1   0  -2 4808.02  113.29
  -1   0   2 4598.84  113.69
   1   0  -2 4736.83  113.69
   1   0  -2 4533.95  113.29
  -1   0   2 4512.25  113.79
  -1   0   2 4763.12  113.99
  -1   0   2 4569.64  113.29
   1   0  -2 4695.23  113.89
   0   0   2  180.58    5.00
   0   0  -2  181.28    5.00
   0   0  -2  181.58    5.20
   0   0   2  172.18    5.00
   0   0   2  172.68    5.00
   0   0  -2  176.18    5.00
   0   0  -2  175.18    5.00
  -1   0  -2  689.03   17.10
   1   0   2  681.63   17.20
   1   0   2  659.93   16.90
  -1   0  -2  660.63   16.90
   2   0   2  747.23   19.50
  -2   0  -2  755.52   19.30
   2   0   2  732.63   19.40
   2   0   2  790.02   19.80
   2   0   2  753.32   19.40
   3   0   2 5383.66  134.19
   3   0   2 5555.44  134.49
   3   0   2 5398.46  134.29
   3   0   2 5556.54  134.59
   4   0   2  316.37   10.20
   4   0   2  305.77    9.60
   4   0   2  310.67    9.90
   4   0   2  317.77   11.10
   5   0   2 2341.77   61.69
   5   0   2 2432.46   61.69
   5   0   2 2451.85   61.29
   6   0   2  249.08    9.70
  -6   0  -2  245.38   10.00
   6   0   2  240.28   10.40
   6   0   2  234.08   11.40
  -6   0  -2  257.87   11.20
   6   0   2  239.38   10.30
   7   0   2 1890.61   50.79
  -7   0  -2 1922.61   50.69
  -7   0  -2 1956.20   51.89
   7   0   2 1912.21   50.09
  -7   0  -2 1881.01   51.29
  -7   0  -2 1904.31   50.29
   7   0   2 1912.81   50.79
   7   0   2 1925.31   51.89
  -8   0  -2  328.57   16.10
   8   0   2  322.37   15.20
  -8   0  -2  313.77   16.30
   8   0   2  313.87   13.90
  -8   0  -2  352.96   15.70
   8   0   2  319.57   15.00
  -8   0  -2  332.37   15.90
   8   0   2  333.27   17.50
   9   0   2  920.71   30.10
  -9   0  -2  860.01   30.80
   9   0   2  911.71   32.40
  -9   0  -2  897.81   33.80
  -9   0  -2  932.91   29.60
   9   0   2  934.11   28.50
  -9   0  -2  964.80   29.30
 -10   0  -2   93.09   12.90
 -10   0  -2   87.99   13.80
 -10   0  -2  128.69   13.30
  10   0   2  104.69   15.50
 -10  -1   2   18.10   11.40
 -10  -1   2    7.50   13.70
 -10   1   2    3.10   12.50
 -10   1   2  -10.00   10.10
  -9  -1   2   -5.00   14.00
  -9  -1   2   22.30    7.40
  -9  -1   2   17.50   10.20
  -9   1   2   -0.40   10.60
  -9   1   2   25.80    8.60
   9   1  -2   10.40   11.30
  -8  -1   2   18.50    5.80
  -8  -1   2   20.70    8.10
  -8  -1   2   12.50    7.10
  -8  -1   2   18.10    5.60
  -8   1   2   20.50    5.60
  -8   1   2   15.10    6.00
  -8   1   2   19.20    6.90
   8   1  -2   31.60    8.90
  -8   1   2   19.40    7.80
  -7  -1   2    2.60    5.10
  -7  -1   2    4.80    4.30
  -7  -1   2    0.10    4.30
   7  -1  -2    2.00    6.50
  -7  -1   2    9.00    5.70
  -7   1   2    5.90    4.00
  -7   1   2   -3.10    5.80
   7   1  -2    3.10    6.30
  -7   1   2    5.70    5.00
  -7   1   2    3.80    6.80
  -6  -1   2   16.50    3.60
  -6  -1   2   25.00    4.80
   6  -1  -2   22.60    5.50
  -6  -1   2   29.00    4.50
  -6  -1   2   31.60    5.20
  -6   1   2   24.60    5.00
  -6   1   2   26.20    4.30
   6   1  -2   18.70    5.20
  -6   1   2   23.50    3.60
  -6   1   2   28.70    3.50
  -5  -1   2   16.60    3.90
  -5  -1   2   12.30    2.70
  -5  -1   2    7.30    2.40
   5  -1  -2   10.00    3.90
  -5  -1   2   10.20    3.40
  -5   1   2   11.50    3.70
   5   1  -2   13.20    4.20
  -5   1   2   11.20    2.50
  -5   1   2   12.40    2.40
  -5   1   2   14.70    3.10
  -4  -1   2   -2.40    1.50
   4  -1  -2   -0.60    2.30
  -4  -1   2    0.80    1.90
  -4  -1   2    3.30    2.40
  -4  -1   2    1.70    1.60
   4   1  -2   -0.30    2.50
  -4   1   2   -0.80    2.10
  -4   1   2   -0.30    1.40
  -4   1   2    1.30    2.00
  -4   1   2    2.20    1.50
  -3  -1   2  180.88    5.70
  -3  -1   2  172.38    6.10
  -3  -1   2  178.88    5.60
  -3  -1   2  182.18    5.60
  -3  -1   2  175.88    7.40
   3  -1  -2  162.48    5.40
  -3   1   2  166.28    5.40
  -3   1   2  180.88    5.40
   3   1  -2  170.38    7.50
  -3   1   2  173.08    5.30
  -3   1   2  179.98    5.90
   3   1  -2  177.98    5.80
  -3   1   2  183.28    5.30
  -2  -1   2   46.70    2.10
   2  -1  -2   43.90    3.10
  -2  -1   2   43.30    2.40
  -2  -1   2   45.30    2.80
   2  -1  -2   48.00    1.90
   2  -1  -2   45.50    1.90
  -2  -1   2   45.80    2.10
  -2   1   2   46.20    1.80
   2   1  -2   42.20    2.20
  -2   1   2   45.20    2.80
  -2   1   2   46.00    1.80
  -2   1   2   44.60    1.90
  -2   1   2   43.50    2.40
   2   1  -2   44.60    3.00
   2   1  -2   47.40    2.20
   1  -1  -2 2024.30   51.09
  -1  -1   2 1980.30   51.29
   1  -1  -2 2138.89   50.99
  -1  -1   2 2037.90   51.69
  -1  -1   2 2092.69   51.59
   1  -1  -2 2154.68   51.59
  -1  -1   2 2095.89   51.29
   1  -1  -2 2183.28   52.29
  -1  -1   2 2165.38   51.79
   1   1  -2 2161.98   51.29
   1   1  -2 2118.69   51.69
  -1   1   2 2049.49   51.59
  -1   1   2 2025.80   51.09
  -1   1   2 2197.88   50.99
   1   1  -2 2012.50   51.29
   1   1  -2 2077.49   51.79
  -1   1   2 2030.70   51.79
   0  -1   2    4.80    1.00
   0  -1   2    4.30    0.80
   0  -1  -2    5.00    1.00
   0  -1  -2    5.20    0.70
   0  -1  -2    3.80    0.70
   0  -1  -2    3.30    0.90
   0  -1   2    4.40    0.90
   0   1  -2    3.20    0.80
   0   1  -2    2.80    0.90
   0   1  -2    4.20    0.80
   0   1   2    4.90    1.00
   0   1   2    4.50    0.70
   0   1   2    5.00    1.10
   0   1   2    3.30    0.70
   0   1  -2    4.80    0.90
  -1  -1  -2 1828.62   43.10
   1  -1   2 1694.63   42.30
   1  -1   2 1757.72   42.70
   1  -1   2 1774.62   42.90
   1  -1   2 1606.64   42.60
  -1  -1  -2 1743.63   42.50
   1   1   2 1696.23   42.60
  -1   1  -2 1750.12   42.60
  -1   1  -2 1684.03   42.20
   1   1   2 1724.83   42.70
   2  -1   2   12.50    1.60
  -2  -1  -2   11.60    1.50
   2  -1   2   15.80    1.70
   2  -1   2   13.50    1.40
   2  -1   2   13.80    1.50
   2   1   2   13.30    1.60
   2   1   2   12.60    1.60
  -2   1  -2   12.00    1.50
   2   1   2   16.90    2.00
   2   1   2   14.10    1.50
  -2   1  -2   11.80    1.40
   3  -1   2   56.49    3.20
   3  -1   2   61.09    3.60
   3  -1   2   63.09    3.30
   3  -1   2   60.69    3.40
   3   1   2   61.79    4.00
   3   1   2   58.39    3.70
   3   1   2   64.99    3.40
   3   1   2   59.99    3.30
   4  -1   2   29.00    3.30
   4  -1   2   27.60    3.10
   4  -1   2   28.40    3.40
   4  -1   2   27.70    2.70
   4   1   2   29.70    3.60
   4   1   2   24.10    2.90
   4   1   2   30.20    3.20
   4   1   2   23.10    2.60
  -5  -1  -2    5.10    3.60
   5  -1   2    6.20    3.20
   5  -1   2   12.40    3.10
   5  -1   2    7.90    3.00
   5  -1   2    1.80    2.40
   5   1   2   -0.50    3.20
   5   1   2    6.60    3.00
   5   1   2   11.10    3.50
  -6  -1  -2    3.80    4.00
   6  -1   2    7.70    3.90
   6  -1   2   12.50    3.60
   6  -1   2    5.90    4.30
  -6  -1  -2    4.40    3.70
   6  -1   2    5.60    4.40
   6   1   2    8.00    4.40
  -6   1  -2    1.90    3.50
   6   1   2    2.70    3.60
   6   1   2    0.60    3.60
   6   1   2    5.90    4.90
  -6   1  -2    3.70    4.10
  -6   1  -2    5.50    4.30
   7  -1   2   -1.90    4.60
  -7  -1  -2    1.10    5.70
  -7  -1  -2    6.90    4.90
  -7  -1  -2    3.60    5.60
  -7  -1  -2    1.10    5.20
   7  -1   2    5.90    4.40
   7  -1   2    8.80    6.20
   7  -1   2   12.50    5.70
  -7   1  -2   -0.60    5.00
   7   1   2    0.40    4.90
  -7   1  -2    1.70    5.10
   7   1   2   12.00    6.20
   7   1   2    9.30    5.50
   7   1   2    5.70    4.60
  -7   1  -2    3.60    5.70
  -7   1  -2    6.50    5.60
   8  -1   2   -7.10    6.70
   8  -1   2   -1.30    5.60
   8  -1   2    6.80    8.30
   8  -1   2    4.10    6.00
  -8  -1  -2    2.00    7.10
  -8  -1  -2    8.60    7.00
  -8  -1  -2    2.30    7.30
  -8  -1  -2    7.80    6.20
  -8   1  -2    3.50    6.80
   8   1   2   13.90    6.50
  -8   1  -2    6.30    6.70
   8   1   2    4.70    8.00
   8   1   2   10.60    7.50
  -8   1  -2   -4.10    6.60
  -8   1  -2   15.90    6.20
   8   1   2    5.80    6.00
   9  -1   2   -9.50   10.40
   9  -1   2   -1.90    8.90
  -9  -1  -2   13.40    9.10
   9  -1   2   -5.50    7.60
   9  -1   2  -11.40    7.00
  -9  -1  -2    7.40    7.50
  -9  -1  -2   -0.60    8.80
  -9  -1  -2   -5.90    8.30
  -9   1  -2    1.60    8.10
  -9   1  -2    1.90    8.20
   9   1   2   -9.60    9.00
  -9   1  -2   12.90    8.80
   9   1   2   -7.60   10.60
  -9   1  -2   -6.80    7.00
 -10  -1  -2  -29.60   10.60
 -10  -1  -2   12.60   12.50
  10   1   2   -3.20   13.40
 -10   1  -2    9.30   12.60
 -10   1  -2   20.00   11.50
 -10  -2   2   27.50   11.50
 -10  -2   2   24.60   13.10
 -10   2   2   41.20   11.40
 -10   2   2   31.90   13.30
  -9  -2   2 1397.66   39.00
  -9  -2   2 1356.06   43.80
  -9  -2   2 1387.26   43.10
   9   2  -2 1416.46   44.00
  -9   2   2 1431.96   43.20
  -9   2   2 1414.56   40.70
  -8  -2   2   70.59    8.60
  -8  -2   2   66.29    9.30
  -8  -2   2   58.59    6.70
  -8  -2   2   61.99    7.00
  -8   2   2   64.79    8.10
   8   2  -2   69.09    9.80
  -8   2   2   57.09    6.60
  -8   2   2   72.39    9.30
  -8   2   2   54.59    6.40
  -7  -2   2 2246.68   59.79
  -7  -2   2 2273.97   57.29
  -7  -2   2 2236.28   58.39
  -7  -2   2 2181.28   57.59
  -7   2   2 2223.28   57.09
  -7   2   2 2225.48   59.59
  -7   2   2 2236.88   56.69
  -7   2   2 2211.88   57.99
   7   2  -2 2234.08   60.39
  -6  -2   2   38.20    5.60
  -6  -2   2   43.50    4.30
  -6  -2   2   39.60    5.00
   6  -2  -2   43.10    6.10
  -6  -2   2   34.00    4.00
  -6   2   2   38.50    3.70
  -6   2   2   33.70    5.30
  -6   2   2   38.90    4.80
  -6   2   2   48.10    5.00
   6   2  -2   48.30    6.10
  -5  -2   2 3243.08   83.49
  -5  -2   2 3423.06   83.19
  -5  -2   2 3271.47   84.39
   5  -2  -2 3351.26   84.69
  -5  -2   2 3297.67   82.79
  -5   2   2 3285.67   84.29
  -5   2   2 3342.97   82.49
   5   2  -2 3337.87   84.79
  -5   2   2 3367.26   82.69
  -5   2   2 3382.16   83.29
  -4  -2   2  144.49    6.70
  -4  -2   2  152.98    6.10
  -4  -2   2  166.58    5.80
   4  -2  -2  160.28    7.10
  -4  -2   2  140.49    5.40
  -4   2   2  144.59    5.70
  -4   2   2  136.99    5.00
  -4   2   2  151.58    6.70
   4   2  -2  144.09    7.10
  -4   2   2  158.18    5.30
  -3  -2   2 4504.25  106.59
  -3  -2   2 4294.87  107.59
  -3  -2   2 4171.78  107.79
  -3  -2   2 4231.28  106.49
  -3   2   2 4275.37  106.09
  -3   2   2 4443.06  106.09
  -3   2   2 4347.86  106.29
  -3   2   2 4517.55  106.09
   3   2  -2 4303.57  107.69
  -3   2   2 4305.87  106.69
  -2  -2   2  149.49    5.00
  -2  -2   2  142.79    4.60
  -2  -2   2  162.88    4.70
  -2  -2   2  148.99    5.30
   2  -2  -2  136.99    4.20
   2   2  -2  139.99    4.90
  -2   2   2  151.28    4.80
  -2   2   2  139.69    4.20
  -2   2   2  151.78    5.30
   2   2  -2  163.48    4.80
   2   2  -2  147.59    5.50
   1  -2  -2 1988.30   51.49
  -1  -2   2 2008.40   50.89
  -1  -2   2 2021.30   50.79
   1  -2  -2 2013.90   50.19
   1  -2  -2 2139.79   50.79
  -1  -2   2 2083.29   50.59
  -1  -2   2 1965.60   50.49
  -1  -2   2 2195.78   50.99
   1   2  -2 2113.19   50.59
   1   2  -2 2051.49   50.99
  -1   2   2 2059.09   50.79
   1   2  -2 2103.69   51.39
   1   2  -2 2018.60   50.59
  -1   2   2 2035.00   51.09
   0  -2   2  664.83   16.30
   0  -2   2  652.43   16.50
   0  -2  -2  678.43   16.30
   0  -2   2  690.03   16.60
   0  -2  -2  653.83   16.60
   0  -2  -2  634.24   16.20
   0  -2  -2  616.74   16.60
   0  -2   2  638.14   16.50
   0  -2   2  591.24   16.30
   0   2  -2  685.33   16.60
   0   2  -2  646.94   16.20
   0   2   2  627.94   16.70
   0   2   2  614.74   16.20
   0   2   2  675.53   16.30
   0   2  -2  666.13   16.50
   0   2   2  634.14   16.60
  -1  -2  -2 5527.45  141.79
  -1  -2  -2 5752.92  141.59
  -1  -2  -2 5902.21  141.49
  -1   2  -2 5641.34  141.89
   1   2   2 5695.63  141.59
   1   2   2 5966.20  141.79
  -1   2  -2 6077.09  141.79
  -1   2  -2 5995.30  141.49
   1   2   2 5671.53  141.59
   2  -2   2  361.36   10.50
   2  -2   2  383.46   10.60
   2  -2   2  386.56   10.10
   2  -2   2  386.46   10.20
   2   2   2  367.56   10.50
   2   2   2  371.76   10.50
   2   2   2  381.06   10.40
  -2   2  -2  375.56   10.10
   3  -2   2 3316.47   80.09
   3  -2   2 3209.78   79.99
   3  -2   2 3229.88   79.99
   3  -2   2 3212.18   80.39
   3   2   2 3206.38   80.29
   3   2   2 3251.17   80.49
  -4  -2  -2  418.46   13.20
   4  -2   2  421.76   12.60
   4  -2   2  410.56   12.20
   4  -2   2  417.96   12.50
   4  -2   2  416.66   12.10
   4   2   2  421.26   12.60
   4   2   2  411.46   12.30
   4   2   2  429.96   12.70
   4   2   2  406.86   12.90
   5  -2   2 3402.46   85.39
   5  -2   2 3450.75   85.09
   5  -2   2 3398.76   84.69
   5  -2   2 3433.46   85.49
  -5  -2  -2 3426.66   86.19
   5   2   2 3408.86   85.59
   5   2   2 3346.17   85.59
   5   2   2 3376.46   85.89
   5   2   2 3351.76   84.89
   6  -2   2  365.86   13.10
   6  -2   2  358.06   13.80
   6  -2   2  368.76   12.90
   6  -2   2  366.86   12.30
  -6  -2  -2  367.26   14.20
  -6  -2  -2  388.96   12.90
  -6   2  -2  372.76   13.30
   6   2   2  359.76   14.30
   6   2   2  373.86   13.30
   6   2   2  362.96   13.30
   6   2   2  361.06   12.60
   7  -2   2 1588.44   44.50
   7  -2   2 1690.93   45.60
  -7  -2  -2 1666.13   45.70
  -7  -2  -2 1648.83   44.80
   7  -2   2 1662.93   43.80
  -7  -2  -2 1620.84   44.30
   7  -2   2 1678.53   44.50
   7   2   2 1667.63   44.10
   7   2   2 1679.03   46.10
  -7   2  -2 1705.73   45.30
  -7   2  -2 1647.14   45.00
   7   2   2 1654.43   44.90
   7   2   2 1671.43   45.00
  -7   2  -2 1631.34   45.40
  -7   2  -2 1671.63   44.10
  -8  -2  -2  185.08   12.60
  -8  -2  -2  206.88   12.10
  -8  -2  -2  186.98   13.90
  -8  -2  -2  176.68   13.30
   8  -2   2  191.98   12.30
   8  -2   2  183.08   11.10
   8  -2   2  194.08   12.10
   8  -2   2  201.98   15.00
   8   2   2  170.68   12.60
  -8   2  -2  165.38   11.30
   8   2   2  180.88   12.90
  -8   2  -2  196.28   13.70
   8   2   2  195.38   11.60
  -8   2  -2  190.28   12.10
   8   2   2  180.18   15.10
  -8   2  -2  169.18   13.30
   9  -2   2 1154.08   36.40
   9  -2   2 1145.09   32.50
  -9  -2  -2 1070.49   35.50
  -9  -2  -2 1105.69   35.40
   9  -2   2 1101.49   33.90
  -9  -2  -2 1102.39   35.70
   9  -2   2 1083.79   33.60
  -9   2  -2 1099.49   33.50
  -9   2  -2 1098.39   34.70
  -9   2  -2 1135.49   32.90
  -9   2  -2 1064.89   34.50
   9   2   2 1130.69   37.20
 -10  -3   2    0.00   12.30
 -10  -3   2    8.90   11.10
  10   3  -2    0.50   14.10
 -10   3   2    9.80   11.40
 -10   3   2  -10.30   11.60
  -9  -3   2    7.70    9.80
  -9  -3   2   18.50    9.10
  -9  -3   2   -1.40    7.30
   9   3  -2   14.30   10.90
  -9   3   2   -1.10    9.80
  -9   3   2   -3.10    7.90
  -8  -3   2    3.90    6.90
  -8  -3   2    3.90    5.60
  -8  -3   2  -13.10    7.10
  -8  -3   2    6.50    5.50
  -8   3   2    8.10    6.30
  -8   3   2    3.50    5.20
  -8   3   2    0.50    7.80
   8   3  -2   -2.80    8.10
  -7  -3   2   28.50    4.80
  -7  -3   2   17.20    6.20
  -7  -3   2   22.10    5.90
  -7  -3   2   27.70    5.30
   7   3  -2   27.90    7.10
  -7   3   2   30.20    4.30
  -7   3   2   29.50    4.70
  -7   3   2   34.80    6.60
  -7   3   2   32.70    5.50
  -6  -3   2    1.00    3.90
  -6  -3   2    6.30    4.50
  -6  -3   2   -1.10    3.20
  -6  -3   2    3.50    3.40
  -6   3   2    6.00    3.00
  -6   3   2    6.40    4.40
   6   3  -2    4.10    4.60
  -6   3   2    3.60    2.70
  -6   3   2    3.80    3.70
  -5  -3   2   13.40    3.40
  -5  -3   2   18.00    2.80
  -5  -3   2   16.10    4.00
  -5  -3   2   11.80    2.80
  -5   3   2   12.80    2.30
   5   3  -2    9.40    4.10
  -5   3   2   14.20    3.00
  -5   3   2    9.00    2.50
  -5   3   2   12.10    3.80
  -4  -3   2  163.58    6.40
  -4  -3   2  164.18    6.20
  -4  -3   2  158.98    5.80
  -4   3   2  145.99    5.30
  -4   3   2  157.28    5.30
  -4   3   2  156.08    5.20
  -4   3   2  161.58    5.90
   4   3  -2  160.18    7.40
  -4   3   2  152.98    6.90
  -3  -3   2  102.29    4.10
  -3  -3   2  102.49    4.50
  -3  -3   2   91.99    3.90
  -3   3   2  101.99    3.40
  -3   3   2   97.29    3.20
  -3   3   2   95.29    3.30
  -3   3   2   98.49    4.00
   3   3  -2   91.99    5.00
  -3   3   2   92.49    3.30
  -3   3   2  103.89    5.50
   2  -3  -2  176.48    5.60
  -2  -3   2  184.98    5.60
  -2  -3   2  181.58    5.90
  -2  -3   2  178.98    5.60
   2   3  -2  190.28    6.30
  -2   3   2  182.78    5.60
   2   3  -2  187.38    5.80
  -2   3   2  184.88    6.60
  -1  -3   2   15.40    1.40
   1  -3  -2   10.00    0.90
   1  -3  -2   13.40    1.40
  -1  -3   2   14.40    1.50
   1  -3  -2   12.00    1.60
  -1  -3   2   13.10    1.40
  -1  -3   2   11.30    1.20
   1   3  -2   13.90    1.60
  -1   3   2   14.40    1.60
   1   3  -2   11.70    1.50
   1   3  -2   13.40    1.40
  -1   3   2   11.40    1.50
   1   3  -2    9.40    1.30
   0  -3   2    8.50    0.90
   0  -3  -2   10.90    1.00
   0  -3  -2   11.00    1.30
   0  -3  -2    9.70    1.40
   0  -3  -2   10.90    1.10
   0  -3   2   11.20    1.20
   0  -3   2   11.60    1.00
   0  -3   2   11.20    1.20
   0  -3   2   13.00    1.40
   0   3  -2   10.30    1.10
   0   3   2    9.70    1.20
   0   3   2   10.50    1.10
   0   3  -2   11.90    1.20
   0   3   2    9.60    1.40
   0   3   2   10.20    0.90
   0   3  -2   11.60    1.20
   0   3  -2   13.50    1.30
  -1  -3  -2  246.08    7.10
   1  -3   2  257.17    7.30
   1  -3   2  267.67    7.20
   1   3   2  258.17    7.40
  -1   3  -2  274.87    7.10
  -1   3  -2  265.47    7.40
   1   3   2  253.47    7.20
  -1   3  -2  255.17    7.20
   1   3   2  258.17    7.40
   2  -3   2  183.98    5.80
   2  -3   2  198.38    5.70
   2  -3   2  196.88    5.60
   2  -3   2  204.98    6.30
   2   3   2  190.88    6.10
  -2   3  -2  178.78    5.90
   2   3   2  190.58    6.00
   2   3   2  186.98    6.20
   3  -3   2  285.67    8.70
  -3  -3  -2  289.27    9.50
   3  -3   2  291.37    9.10
   3  -3   2  288.87    8.60
   3  -3   2  301.67    8.80
   3   3   2  287.97    8.80
   3   3   2  287.47    9.30
   3   3   2  308.97    9.30
   3   3   2  309.97   10.00
   4  -3   2  120.99    5.00
   4  -3   2  113.69    5.60
   4  -3   2  121.49    5.60
  -4  -3  -2  125.29    6.20
   4  -3   2  121.79    5.60
   4   3   2  113.99    5.30
  -4   3  -2  127.39    5.40
   4   3   2  116.79    6.00
   4   3   2  117.59    5.60
   4   3   2  117.39    5.70
  -5  -3  -2    2.60    3.30
   5  -3   2    3.90    2.70
   5  -3   2   -2.80    2.50
   5  -3   2   -0.10    2.40
   5  -3   2   -0.60    2.90
   5   3   2   -1.80    2.70
   5   3   2    0.00    3.10
   5   3   2    0.60    2.70
  -5   3  -2    2.40    2.90
   5   3   2    5.00    3.30
   6  -3   2   -3.30    3.20
   6  -3   2   -9.50    3.70
  -6  -3  -2    6.90    4.30
   6  -3   2    2.50    3.50
  -6  -3  -2    2.00    3.70
   6  -3   2   -5.60    4.30
  -6   3  -2    4.10    3.80
   6   3   2   -1.90    3.60
   6   3   2    4.30    4.80
   6   3   2    5.90    3.70
  -6   3  -2   -2.10    4.00
   6   3   2   -0.80    4.10
   7  -3   2    6.70    4.30
   7  -3   2   -2.30    6.30
  -7  -3  -2   13.40    5.60
   7  -3   2   12.40    5.30
  -7  -3  -2    3.00    5.60
   7  -3   2    4.90    4.90
  -7  -3  -2    5.60    4.80
   7   3   2    2.30    5.90
  -7   3  -2   -3.90    5.20
   7   3   2   10.60    5.60
   7   3   2    7.00    5.10
  -7   3  -2    3.30    6.40
  -7   3  -2   -7.70    5.40
  -7   3  -2   18.20    5.20
   7   3   2    6.30    4.60
  -8  -3  -2   -0.80    7.20
  -8  -3  -2    6.40    6.40
   8  -3   2    7.70    5.70
  -8  -3  -2   -3.20    6.70
   8  -3   2   -4.40    5.70
  -8  -3  -2    2.40    6.90
   8  -3   2   -3.70    6.40
   8  -3   2    4.50    8.10
  -8   3  -2   -2.40    7.00
  -8   3  -2   -3.50    6.70
   8   3   2   -4.80    5.90
  -8   3  -2    9.50    7.10
  -8   3  -2   -1.80    5.80
   8   3   2    4.60    8.20
   8   3   2   -8.00    7.00
   9  -3   2   -4.80    6.60
   9  -3   2   -2.40    8.20
   9  -3   2    4.20    7.40
  -9  -3  -2   16.10    9.40
  -9  -3  -2    6.80    8.80
  -9   3  -2   -3.90    8.00
   9   3   2    4.10   13.70
   9   3   2    8.50    9.40
  -9   3  -2   18.90   10.40
  -9   3  -2   -2.20    8.20
  -9   3  -2   11.80    8.90
  -9  -4   2 1182.38   38.80
  -9  -4   2 1125.59   35.20
  -9  -4   2 1224.78   36.90
  -9  -4   2 1245.08   34.80
  -9   4   2 1237.18   37.40
  -9   4   2 1202.48   38.50
   9   4  -2 1235.38   40.30
  -8  -4   2   17.60    6.00
  -8  -4   2   28.10    6.30
  -8  -4   2   22.60    7.30
  -8  -4   2    7.80    7.60
  -8   4   2   26.20    7.00
  -8   4   2   26.70    5.50
  -8   4   2   17.60    8.10
   8   4  -2   20.60    8.60
  -7  -4   2 2360.76   60.39
  -7  -4   2 2361.36   61.49
  -7  -4   2 2348.57   60.89
  -7  -4   2 2313.37   62.69
  -7   4   2 2348.36   62.29
  -7   4   2 2315.97   59.49
  -7   4   2 2385.96   60.59
   7   4  -2 2322.47   63.19
  -7   4   2 2362.76   59.69
  -6  -4   2  170.38    8.70
  -6  -4   2  161.18    9.60
  -6  -4   2  160.38   10.00
  -6  -4   2  146.09    7.80
  -6   4   2  168.58    7.90
  -6   4   2  177.98    7.30
  -6   4   2  162.28    9.50
  -6   4   2  165.58    6.80
   6   4  -2  167.38   10.50
  -5  -4   2 3759.92   93.59
  -5  -4   2 3788.52   93.29
  -5  -4   2 3645.24   93.89
   5   4  -2 3582.64   94.99
  -5   4   2 3783.72   92.69
  -5   4   2 3789.82   92.39
  -5   4   2 3890.91   96.59
  -5   4   2 3776.52   93.29
   4  -4  -2   91.19    3.40
  -4  -4   2   89.69    4.50
  -4  -4   2   76.09    4.10
  -4  -4   2   77.79    4.70
  -4   4   2   84.89    5.20
  -4   4   2   89.49    3.70
  -4   4   2   86.89    3.70
   4   4  -2   83.39    6.10
  -4   4   2   74.19    3.40
  -4   4   2   91.79    4.90
  -3  -4   2 3349.17   79.79
  -3  -4   2 3153.38   79.99
  -3  -4   2 3154.28   79.59
  -3   4   2 3229.08   79.49
   3   4  -2 3187.18   80.59
  -3   4   2 3243.38   80.59
  -3   4   2 3203.58   78.79
  -3   4   2 3267.37   78.79
  -2  -4   2  235.98    7.20
  -2  -4   2  264.57    7.40
   2  -4  -2  242.98    7.10
  -2  -4   2  245.38    7.50
  -2   4   2  250.07    7.10
  -2   4   2  238.78    7.80
   2   4  -2  251.37    7.90
   1  -4  -2 8392.46  205.38
   1  -4  -2 9000.20  206.58
   1   4  -2 8292.87  205.48
  -1   4   2 8413.06  205.88
  -1   4   2 8376.56  205.38
   1   4  -2 7968.70  205.38
   1   4  -2 8594.94  205.58
   0  -4  -2  990.50   27.30
   0  -4   2 1104.39   26.30
   0  -4  -2 1090.19   26.60
   0  -4  -2 1010.00   26.20
   0  -4   2 1088.19   26.70
   0  -4  -2 1110.49   26.40
   0  -4  -2 1052.49   26.60
   0  -4   2 1009.20   26.50
   0  -4   2 1073.79   26.50
   0   4   2 1058.79   26.60
   0   4  -2 1114.89   26.50
   0   4   2 1116.39   26.40
   0   4  -2 1020.40   27.00
   0   4   2 1012.00   26.30
  -1  -4  -2 7038.40  159.78
  -1  -4  -2 6083.49  159.08
   1  -4   2 6527.45  159.28
  -1  -4  -2 6163.78  159.28
  -1   4  -2 6739.13  159.78
  -1   4  -2 6734.23  159.18
   1   4   2 6491.15  159.48
   1   4   2 6437.06  159.28
   2  -4   2  387.26    9.80
   2  -4   2  373.46    9.90
   2  -4   2  381.66   10.60
   2  -4   2  362.06   10.20
   2   4   2  364.76   10.60
  -2   4  -2  381.66    9.90
   2   4   2  360.76   10.70
   2   4   2  362.26   10.30
  -2   4  -2  375.36    9.70
   3  -4   2 3942.71   96.99
   3  -4   2 4087.49   97.19
  -3  -4  -2 3911.01   98.19
   3  -4   2 3984.00   97.69
   3  -4   2 3809.42   97.09
  -3   4  -2 4019.00   96.99
   3   4   2 3940.81   97.79
   3   4   2 3946.51   97.79
   3   4   2 3893.21   97.39
   3   4   2 3951.30   97.89
   4  -4   2  531.95   15.10
   4  -4   2  527.45   14.70
   4  -4   2  519.65   15.20
  -4  -4  -2  550.24   16.10
   4  -4   2  537.45   14.70
  -4   4  -2  527.65   14.90
   4   4   2  520.15   15.40
   4   4   2  516.45   15.80
   4   4   2  523.95   15.40
   4   4   2  513.65   15.00
   5  -4   2 3687.63   89.29
  -5  -4  -2 3477.05   89.09
   5  -4   2 3583.74   89.29
   5  -4   2 3695.23   88.79
   5  -4   2 3615.24   88.59
  -5  -4  -2 3491.75   91.19
   5   4   2 3322.87   91.09
   5   4   2 3473.35   88.89
  -5   4  -2 3616.04   88.99
   5   4   2 3642.04   89.59
   5   4   2 3542.65   89.49
  -6  -4  -2  355.26   12.80
   6  -4   2  350.86   13.30
  -6  -4  -2  372.56   14.00
   6  -4   2  363.46   12.90
   6  -4   2  362.36   12.10
   6   4   2  362.06   13.20
   6   4   2  369.06   14.30
   6   4   2  356.56   13.40
   6   4   2  368.96   12.60
  -6   4  -2  342.87   14.10
  -6   4  -2  361.96   12.60
  -7  -4  -2 1982.10   53.99
  -7  -4  -2 1992.80   53.19
   7  -4   2 1936.81   52.69
   7  -4   2 1992.30   52.39
  -7  -4  -2 2004.80   52.89
   7  -4   2 2062.79   53.69
   7  -4   2 1977.60   51.79
   7   4   2 2003.40   54.49
  -7   4  -2 2030.50   52.99
  -7   4  -2 2057.19   52.39
   7   4   2 2001.20   53.19
   7   4   2 1988.40   53.39
  -7   4  -2 1980.10   52.09
   7   4   2 2014.10   52.59
  -7   4  -2 1983.90   54.09
   8  -4   2  276.97   16.40
  -8  -4  -2  297.07   14.10
  -8  -4  -2  285.17   15.70
   8  -4   2  294.27   13.90
  -8  -4  -2  282.07   14.60
   8  -4   2  274.67   13.70
   8  -4   2  284.57   12.90
  -8   4  -2  270.67   13.20
   8   4   2  284.57   15.00
   8   4   2  292.57   17.20
   8   4   2  277.47   13.60
  -8   4  -2  288.77   15.30
  -8   4  -2  302.87   14.10
  -8   4  -2  290.57   15.20
  -9  -4  -2  889.21   27.50
   9  -4   2  843.72   25.80
   9  -4   2  795.52   26.90
  -9  -4  -2  774.12   31.80
  -9  -4  -2  827.32   28.20
  -9   4  -2  840.42   26.90
  -9   4  -2  807.52   26.30
   9   4   2  785.52   37.20
  -9   4  -2  837.42   28.10
  -9   4  -2  798.92   30.60
   9   4   2  811.32   28.60
  -9  -5   2    9.40    9.00
  -9  -5   2   19.50    7.20
  -9  -5   2    6.80    8.00
  -9  -5   2    1.40    9.80
  -9   5   2   24.20    8.50
  -9   5   2   -8.40    9.60
   9   5  -2   19.90   11.30
  -8  -5   2   -0.40    6.70
  -8  -5   2   -2.60    7.30
  -8  -5   2    6.40    5.90
  -8  -5   2   -5.40    6.00
  -8   5   2   -3.00    7.60
   8   5  -2   -2.70    8.00
  -8   5   2    2.90    6.90
  -7  -5   2   12.00    5.40
  -7  -5   2   -9.50    5.50
  -7  -5   2    9.20    6.50
  -7  -5   2    0.50    4.60
  -7   5   2    3.30    4.80
  -7   5   2   10.80    3.80
  -7   5   2    7.60    4.00
  -7   5   2   -1.50    5.80
   7   5  -2    4.10    6.40
  -6  -5   2    3.20    4.60
  -6  -5   2    4.60    3.30
  -6  -5   2    7.50    4.10
  -6  -5   2    6.40    3.80
   6   5  -2    1.90    4.80
  -6   5   2    8.10    2.80
  -6   5   2    9.00    4.60
  -6   5   2    7.30    3.90
  -5  -5   2   25.80    3.50
   5  -5  -2   24.70    3.00
  -5  -5   2   34.80    4.20
  -5   5   2   30.50    3.40
  -5   5   2   25.20    2.80
  -5   5   2   27.80    4.30
  -5   5   2   29.40    3.20
   5   5  -2   24.10    4.70
  -4  -5   2  112.59    5.30
  -4  -5   2  110.59    5.60
  -4  -5   2  124.29    5.20
   4  -5  -2  116.29    4.00
  -4   5   2  115.89    4.90
  -4   5   2  123.89    4.40
  -4   5   2  117.49    6.80
   4   5  -2  111.49    6.40
  -4   5   2  117.49    4.10
  -3  -5   2  170.68    6.50
  -3  -5   2  168.78    6.00
  -3  -5   2  166.68    6.20
  -3   5   2  171.68    5.60
   3   5  -2  167.38    6.80
  -3   5   2  167.38    6.60
  -2  -5   2  115.49    4.40
   2  -5  -2  109.99    3.90
  -2  -5   2  115.09    4.20
  -2  -5   2  113.09    4.30
   2   5  -2  112.49    4.80
  -2   5   2  118.09    4.80
  -2   5   2  119.59    4.00
  -1  -5   2    2.90    1.30
  -1  -5   2    0.00    0.90
  -1  -5   2    1.40    0.90
  -1  -5   2    2.00    1.00
   1  -5  -2    2.60    1.10
   1   5  -2    2.80    1.20
   1   5  -2    0.50    2.00
  -1   5   2    1.00    1.10
  -1   5   2    1.80    1.40
   0  -5  -2   55.99    2.30
   0  -5   2   59.99    2.30
   0  -5   2   59.09    2.50
   0  -5  -2   51.99    2.90
   0  -5  -2   58.09    2.70
   0  -5   2   54.89    2.60
   0  -5   2   58.89    2.20
   0  -5  -2   60.89    2.50
   0  -5  -2   58.59    2.10
   0   5  -2   57.59    2.70
   0   5   2   54.99    2.10
   0   5  -2   62.49    2.40
   0   5   2   51.19    2.90
   0   5  -2   57.99    2.20
   0   5   2   58.89    2.50
   0   5   2   57.59    2.30
   1  -5   2    3.80    1.30
  -1  -5  -2    3.20    1.20
   1  -5   2    5.50    1.00
   1  -5   2    4.20    1.20
   1   5   2    3.50    1.00
  -1   5  -2    4.70    1.00
   1   5   2    5.50    1.40
   1   5   2    3.30    1.10
   1   5   2    2.00    1.10
  -1   5  -2    3.30    1.30
   2  -5   2  188.48    5.80
   2  -5   2  180.98    5.30
  -2  -5  -2  190.18    6.60
   2  -5   2  188.38    6.20
  -2   5  -2  185.78    5.40
   2   5   2  181.38    6.40
   2   5   2  176.78    6.10
   2   5   2  179.48    5.90
   2   5   2  181.78    6.20
  -3  -5  -2    2.30    1.90
   3  -5   2   -0.20    1.60
   3  -5   2    0.00    1.40
   3  -5   2    2.10    1.30
   3  -5   2   -0.70    1.60
   3   5   2    3.70    2.10
   3   5   2    1.80    1.70
   3   5   2    2.20    1.90
  -3   5  -2    1.20    1.60
   3   5   2    1.80    1.60
  -3   5  -2    1.10    1.40
  -4  -5  -2    6.70    2.60
   4  -5   2    5.20    2.30
   4  -5   2    5.70    1.80
   4  -5   2    6.20    2.30
  -4  -5  -2    8.60    2.40
   4  -5   2    7.30    2.10
   4   5   2    7.70    2.60
  -4   5  -2   10.50    2.30
   4   5   2    7.20    2.30
   4   5   2    6.10    2.60
   4   5   2    5.10    2.40
  -5  -5  -2   89.99    7.00
   5  -5   2   94.49    6.30
  -5  -5  -2   96.09    6.00
   5  -5   2   92.29    6.10
   5  -5   2   91.19    5.20
   5  -5   2  106.19    5.50
   5   5   2  105.49    6.20
  -5   5  -2   89.99    5.90
   5   5   2  101.19    7.10
   5   5   2   93.39    6.50
   5   5   2  108.39    6.70
   6  -5   2   24.70    4.40
  -6  -5  -2   17.80    4.90
   6  -5   2   20.70    3.80
   6  -5   2   21.00    3.90
  -6  -5  -2   24.30    4.40
   6   5   2   25.60    5.10
   6   5   2   23.00    4.30
  -6   5  -2   14.20    4.70
   6   5   2   15.30    5.20
   6   5   2    9.80    4.30
  -7  -5  -2   -3.20    5.60
   7  -5   2    1.60    4.30
  -7  -5  -2    4.70    5.10
   7  -5   2    0.60    5.00
  -7  -5  -2    3.80    5.60
   7  -5   2   -4.30    4.90
   7  -5   2    6.00    6.50
  -7   5  -2    7.90    5.00
   7   5   2    7.00    6.50
  -7   5  -2   -2.60    4.50
   7   5   2    0.60    4.60
  -7   5  -2    6.70    5.40
   7   5   2    9.20    5.80
  -8  -5  -2   14.90    7.70
   8  -5   2   19.50    5.70
   8  -5   2   23.50    6.40
   8  -5   2   19.50    7.00
  -8  -5  -2   17.90    6.90
  -8  -5  -2   19.00    7.30
   8   5   2   23.50    8.00
  -8   5  -2   11.60    9.70
  -8   5  -2   22.90    6.90
   8   5   2   20.10    8.50
  -8   5  -2   16.80    7.20
   8   5   2   18.10    6.50
  -8   5  -2   13.10    6.70
  -9  -5  -2    3.30    8.90
  -9  -5  -2    6.50   10.00
   9  -5   2    6.00    6.90
  -9  -5  -2   -6.20    9.10
   9  -5   2    8.50    7.70
  -9  -5  -2   18.90    8.50
  -9   5  -2    7.20    8.70
  -9   5  -2   15.00   10.00
  -9   5  -2   -6.60    7.30
   9   5   2   -1.50   11.10
  -9   5  -2    1.80    8.80
   9   5   2    0.10    9.50
  -9  -6   2 1273.47   35.60
  -9  -6   2 1205.98   37.40
  -9  -6   2 1194.88   36.00
  -9  -6   2 1211.68   39.40
  -9   6   2 1221.08   35.50
  -9   6   2 1203.68   38.60
   9   6  -2 1224.78   40.50
  -8  -6   2    9.10    7.10
  -8  -6   2   -1.50    6.70
  -8  -6   2    1.20    7.70
  -8  -6   2   11.30    9.80
  -8   6   2    3.70    6.20
   8   6  -2   25.70    8.50
  -8   6   2   18.10    7.90
  -7  -6   2 2012.70   52.89
  -7  -6   2 1971.10   53.69
  -7  -6   2 1957.60   56.49
  -7  -6   2 2057.99   53.39
   7   6  -2 2023.30   55.69
  -7   6   2 2063.79   51.89
  -7   6   2 2068.49   51.29
  -7   6   2 2032.70   52.49
  -7   6   2 2024.60   54.59
  -6  -6   2   75.49    6.50
  -6  -6   2   82.99    7.20
  -6  -6   2  102.19    7.20
  -6   6   2   85.29    6.60
   6   6  -2   67.79    7.30
  -6   6   2   85.69    5.40
  -6   6   2   88.09    8.10
  -5  -6   2 3189.38   79.49
  -5  -6   2 3038.20   79.79
   5  -6  -2 3265.47   77.99
  -5  -6   2 3070.59   79.09
  -5   6   2 3147.69   78.69
   5   6  -2 3112.69   81.29
  -5   6   2 3183.08   77.89
  -5   6   2 3320.77   78.79
  -5   6   2 3113.09   80.19
  -4  -6   2  247.28    8.50
   4  -6  -2  270.47    7.30
  -4  -6   2  259.47    8.80
  -4  -6   2  255.47    9.10
  -4   6   2  258.87    8.10
  -4   6   2  253.97    9.40
  -4   6   2  265.17    7.60
  -4   6   2  255.27    7.50
   4   6  -2  263.47   10.00
  -3  -6   2 6289.87  152.18
  -3  -6   2 5933.51  151.78
  -3  -6   2 6075.99  152.18
   3   6  -2 6267.77  152.88
  -3   6   2 6347.67  151.48
  -3   6   2 6248.27  152.48
  -2  -6   2  393.56   11.40
  -2  -6   2  427.16   11.50
  -2  -6   2  391.76   11.20
   2  -6  -2  391.66   10.80
  -2   6   2  399.96   11.80
  -2   6   2  415.06   10.90
   2   6  -2  410.76   11.80
  -1  -6   2 7104.29  173.18
   1  -6  -2 6987.50  172.98
   1  -6  -2 7111.99  172.48
  -1   6   2 7417.56  172.58
  -1   6   2 7021.30  172.88
  -1   6   2 6912.81  173.58
   0  -6  -2  108.69    3.50
   0  -6  -2  119.89    3.90
   0  -6   2  117.89    4.10
   0  -6   2  112.79    3.70
   0  -6  -2  130.19    3.80
   0  -6  -2  109.49    4.10
   0   6   2  117.49    3.90
   0   6   2  104.99    4.40
   0   6  -2  113.99    3.60
   0   6   2  119.49    3.90
   0   6   2  112.49    3.50
   0   6  -2  118.19    3.70
   1  -6   2 7181.98  178.08
   1  -6   2 7508.15  178.48
   1   6   2 7175.78  178.18
  -1   6  -2 7750.72  177.58
   1   6   2 6972.80  178.38
   1   6   2 7200.28  177.98
   2  -6   2 1256.77   32.60
  -2  -6  -2 1332.57   33.50
   2  -6   2 1293.97   32.10
   2  -6   2 1311.57   33.10
  -2   6  -2 1331.17   32.10
   2   6   2 1239.88   32.90
   2   6   2 1232.98   32.70
   2   6   2 1260.27   33.20
   2   6   2 1369.36   33.20
   3  -6   2 6984.70  174.48
  -3  -6  -2 6948.40  175.08
  -3  -6  -2 7226.38  175.78
   3  -6   2 7319.27  174.18
  -3   6  -2 7158.78  174.08
   3   6   2 6963.20  174.88
   3   6   2 7143.69  175.28
   3   6   2 7064.69  175.28
   3   6   2 7077.59  175.48
  -3   6  -2 7348.46  174.38
  -3   6  -2 7286.27  174.28
   4  -6   2  431.86   12.30
   4  -6   2  443.26   12.50
   4  -6   2  432.26   13.20
  -4  -6  -2  438.56   14.00
  -4  -6  -2  442.66   13.30
   4   6   2  433.76   13.50
   4   6   2  441.06   13.60
   4   6   2  446.46   13.10
   4   6   2  423.86   13.80
  -4   6  -2  439.86   12.60
  -5  -6  -2 2503.95   65.79
  -5  -6  -2 2621.14   66.89
   5  -6   2 2582.04   64.99
   5  -6   2 2651.93   64.99
   5  -6   2 2640.64   65.89
  -5   6  -2 2625.84   65.29
   5   6   2 2598.64   66.19
   5   6   2 2570.24   65.59
   5   6   2 2537.35   66.79
   5   6   2 2564.54   66.19
   6  -6   2  353.76   11.80
  -6  -6  -2  364.36   13.10
  -6  -6  -2  363.66   14.20
   6  -6   2  361.26   13.00
   6  -6   2  362.16   12.00
   6   6   2  362.16   12.70
   6   6   2  322.07   13.30
  -6   6  -2  345.27   13.80
   6   6   2  357.56   14.50
  -6   6  -2  367.56   12.10
   6   6   2  352.46   13.50
  -7  -6  -2 2037.70   53.09
   7  -6   2 1955.70   52.79
   7  -6   2 2018.40   52.19
  -7  -6  -2 2025.60   53.49
   7  -6   2 1993.50   51.79
  -7  -6  -2 1989.40   54.19
  -7   6  -2 2005.30   52.79
   7   6   2 2002.70   52.69
  -7   6  -2 2045.20   52.19
   7   6   2 1983.40   53.59
   7   6   2 1952.20   54.69
  -8  -6  -2  310.97   15.30
  -8  -6  -2  270.27   15.90
   8  -6   2  275.87   13.80
   8  -6   2  281.97   12.50
  -8  -6  -2  290.17   14.80
   8  -6   2  287.77   15.60
  -8   6  -2  264.97   13.40
   8   6   2  313.07   17.40
  -8   6  -2  279.37   15.10
   8   6   2  310.37   15.70
  -8   6  -2  280.97   13.00
  -8   6  -2  293.57   14.50
   9  -6   2 1115.39   34.10
  -9  -6  -2 1093.89   36.90
  -9  -6  -2 1140.09   36.40
  -9  -6  -2 1137.59   35.70
  -9  -6  -2 1225.18   35.00
  -9   6  -2 1110.29   33.90
  -9   6  -2 1080.19   35.20
   9   6   2 1141.69   38.60
   9   6   2 1140.49   35.70
  -9   6  -2 1146.29   35.20
  -9  -7   2   14.50    9.20
  -9  -7   2   -1.60    7.70
  -9  -7   2    8.00   10.10
  -9   7   2   18.80   10.30
   9   7  -2    2.10   11.00
  -8  -7   2   -7.90    7.00
  -8  -7   2    5.80    8.20
  -8  -7   2   -3.90    6.20
  -8  -7   2    0.10    5.90
   8   7  -2   -3.00    8.10
  -8   7   2   -1.50    6.00
  -8   7   2    0.00    7.70
  -7  -7   2    2.60    4.60
  -7  -7   2    9.80    5.60
  -7  -7   2   -3.30    5.90
  -7  -7   2   -0.30    4.90
  -7   7   2    1.80    4.90
  -7   7   2   -4.00    3.50
  -7   7   2   -1.80    4.10
  -7   7   2    4.80    6.20
   7   7  -2    4.90    6.50
   6  -7  -2   17.70    2.60
  -6  -7   2   20.30    4.60
  -6  -7   2   14.70    4.80
  -6  -7   2   14.20    4.00
  -6   7   2   14.50    4.00
   6   7  -2   11.70    5.30
  -6   7   2   20.20    3.20
  -6   7   2   21.00    5.10
  -6   7   2   22.10    2.90
   5  -7  -2  123.39    4.80
  -5  -7   2  123.99    6.40
  -5  -7   2  122.99    7.00
  -5   7   2  119.09    5.40
  -5   7   2  117.19    7.60
  -5   7   2  124.39    4.70
   5   7  -2  122.09    8.30
  -5   7   2  127.69    5.80
  -4  -7   2   76.79    4.50
  -4  -7   2   76.59    4.70
   4  -7  -2   78.79    3.10
  -4   7   2   72.19    5.40
  -4   7   2   73.29    4.00
  -4   7   2   79.89    3.50
  -3  -7   2    3.30    1.70
  -3  -7   2    5.60    1.90
  -3  -7   2    4.80    1.80
  -3   7   2    3.80    1.50
  -3   7   2    4.90    2.10
   3   7  -2    6.70    2.40
  -2  -7   2  725.73   18.90
  -2  -7   2  706.53   19.10
   2  -7  -2  666.83   19.10
  -2  -7   2  719.93   19.20
  -2   7   2  744.73   19.60
  -2   7   2  731.33   18.50
   2   7  -2  738.33   19.60
  -1  -7   2  445.76   12.00
   1  -7  -2  419.66   11.60
  -1  -7   2  426.36   11.70
   1  -7  -2  429.26   11.20
  -1  -7   2  440.76   11.80
  -1   7   2  427.06   12.40
   1   7  -2  443.06   12.10
  -1   7   2  444.96   11.30
  -1   7   2  437.36   11.50
   0  -7   2   34.00    1.90
   0  -7  -2   37.00    2.30
   0  -7  -2   33.70    2.20
   0  -7  -2   30.00    2.00
   0  -7   2   33.70    2.10
   0  -7   2   41.40    2.10
   0  -7   2   36.70    2.30
   0  -7  -2   33.00    1.70
   0  -7  -2   33.70    1.80
   0   7  -2   37.40    2.00
   0   7  -2   33.30    1.90
   0   7   2   34.90    2.70
   0   7   2   31.30    2.30
   0   7   2   29.80    2.00
  -1  -7  -2   21.40    1.90
   1  -7   2   22.50    2.40
   1  -7   2   21.60    2.10
  -1  -7  -2   19.00    2.30
   1  -7   2   19.70    1.70
  -1   7  -2   21.20    1.60
   1   7   2   28.20    2.70
   1   7   2   19.60    2.10
   1   7   2   19.70    1.90
   2  -7   2   19.20    2.30
  -2  -7  -2   23.90    2.60
   2  -7   2   23.10    2.40
   2  -7   2   18.60    1.50
  -2  -7  -2   25.20    2.40
   2   7   2   21.90    2.50
   2   7   2   22.00    2.50
  -2   7  -2   24.80    1.90
   2   7   2   24.00    2.60
   2   7   2   22.30    2.30
   3  -7   2   22.10    2.60
  -3  -7  -2   26.40    3.00
   3  -7   2   22.90    2.60
  -3  -7  -2   20.10    2.90
   3  -7   2   27.50    2.20
  -3   7  -2   20.70    2.00
   3   7   2   20.90    2.60
  -3   7  -2   26.10    2.20
   3   7   2   22.10    2.80
   3   7   2   22.90    3.00
  -3   7  -2   14.40    2.10
   3   7   2   24.10    2.60
   4  -7   2    6.80    2.40
  -4  -7  -2    6.90    3.00
   4  -7   2    6.30    1.90
   4  -7   2    3.50    1.80
   4   7   2    0.20    2.70
   4   7   2    6.20    2.80
  -4   7  -2    5.50    2.10
  -5  -7  -2    9.70    3.30
   5  -7   2   16.20    3.40
   5  -7   2   14.70    2.80
  -5  -7  -2   20.20    4.20
   5  -7   2   17.30    2.80
   5   7   2   13.10    4.20
  -5   7  -2   19.10    3.30
   5   7   2   12.80    3.90
   5   7   2   11.50    3.30
   5   7   2   24.70    4.40
   6  -7   2   31.40    4.00
  -6  -7  -2   24.40    4.80
  -6  -7  -2   33.70    5.50
   6  -7   2   26.50    4.70
   6  -7   2   32.40    4.20
   6   7   2   34.60    5.80
   6   7   2   40.90    5.10
  -6   7  -2   33.70    4.40
   6   7   2   37.10    6.20
  -6   7  -2   27.40    4.70
   7  -7   2   -1.00    4.40
  -7  -7  -2    1.90    5.60
   7  -7   2    7.60    5.20
  -7  -7  -2    6.30    5.20
   7  -7   2   -4.10    4.80
  -7  -7  -2    3.10    5.50
   7   7   2    2.00    5.60
  -7   7  -2   -2.00    5.30
   7   7   2    3.00    6.60
   7   7   2    4.00    5.10
  -7   7  -2   10.10    5.20
   8  -7   2  -12.20    6.60
  -8  -7  -2    7.40    7.00
   8  -7   2   -3.60    5.30
   8  -7   2    4.30    6.00
  -8  -7  -2   -7.90    6.40
  -8  -7  -2   -1.70    7.50
  -8   7  -2    7.40    6.60
  -8   7  -2   -6.60    6.90
   8   7   2   -3.80    8.60
  -8   7  -2    2.40    5.70
  -8   7  -2  -12.20    6.40
   8   7   2    6.10    7.50
  -9  -7  -2   -8.20    8.80
   9  -7   2    2.50    7.80
  -9  -7  -2   13.10    8.60
  -9  -7  -2   21.10   10.00
   9   7   2   22.50   11.80
  -9   7  -2  -11.50    8.90
  -9   7  -2   10.50    9.30
   9   7   2   26.00   10.10
  -9  -8   2 1202.88   38.90
  -9  -8   2 1177.18   34.80
  -9  -8   2 1157.48   35.20
  -9  -8   2 1164.88   36.50
  -9   8   2 1155.98   37.60
   9   8  -2 1175.68   39.90
  -8  -8   2   19.80    7.50
  -8  -8   2   14.30    6.50
  -8  -8   2    1.70    8.20
   8   8  -2   21.90    8.70
  -8   8   2    8.60    7.80
  -8   8   2   16.20    6.70
  -7  -8   2 1895.41   49.80
  -7  -8   2 1856.91   50.09
  -7  -8   2 1866.61   50.69
  -7   8   2 1881.71   51.19
   7   8  -2 1861.71   52.49
  -7   8   2 1933.71   49.00
  -6  -8   2   41.50    4.90
  -6  -8   2   37.70    5.50
  -6  -8   2   45.70    5.20
   6  -8  -2   52.09    4.10
  -6   8   2   41.90    4.10
  -6   8   2   45.30    4.90
   6   8  -2   41.30    6.40
  -6   8   2   47.20    5.90
  -6   8   2   54.09    5.60
   5  -8  -2 3215.88   78.39
  -5  -8   2 3203.38   80.29
  -5  -8   2 3101.19   79.79
  -5  -8   2 3119.19   80.49
  -5   8   2 3146.89   80.79
  -5   8   2 3231.78   79.09
  -5   8   2 3288.57   78.79
   5   8  -2 3144.29   81.59
  -4  -8   2  249.08    8.80
  -4  -8   2  233.38    8.70
   4  -8  -2  258.57    7.00
  -4  -8   2  224.28    8.40
  -4   8   2  245.68    7.70
  -4   8   2  234.18    9.20
   4   8  -2  248.68    9.90
   4   8  -2  244.38    9.00
  -3  -8   2 6672.23  160.48
  -3  -8   2 6458.35  160.38
  -3  -8   2 6176.78  159.98
   3   8  -2 6492.15  160.98
  -3   8   2 6711.03  159.38
  -3   8   2 6629.24  160.68
  -2  -8   2  161.58    5.80
  -2  -8   2  161.58    5.90
  -2  -8   2  172.18    6.10
  -2   8   2  160.88    6.40
  -2   8   2  178.08    5.40
   2   8  -2  165.48    6.30
   1  -8  -2 8736.23  212.38
   1  -8  -2 8539.75  212.68
  -1   8   2 8618.34  213.38
   1   8  -2 8715.03  213.08
  -1   8   2 9159.38  212.48
  -1   8   2 8586.64  212.38
   0  -8  -2 1119.49   27.40
   0  -8   2 1046.30   27.50
   0  -8   2 1094.09   26.90
   0  -8  -2 1111.19   27.20
   0  -8   2 1089.19   26.90
   0  -8  -2 1038.80   27.10
   0  -8  -2 1018.90   26.80
   0   8  -2 1105.19   27.00
   0   8   2 1036.20   27.70
   0   8   2 1088.59   27.30
   0   8   2 1057.29   26.80
   0   8   2 1060.39   27.10
   0   8  -2 1083.59   27.00
   1  -8   2 9386.46  230.68
  -1  -8  -2 9509.05  230.88
   1  -8   2 9620.54  230.78
  -1   8  -2 9999.00  229.78
   1   8   2 9241.38  230.28
   1   8   2 9218.28  230.98
   1   8   2 9178.08  230.48
   2  -8   2  256.07    7.90
  -2  -8  -2  263.57    8.70
   2  -8   2  283.07    8.50
   2   8   2  237.38    8.60
   2   8   2  271.17   10.40
   3  -8   2 4659.53  116.89
   3  -8   2 4862.61  116.29
   3  -8   2 4785.32  117.59
  -3  -8  -2 4498.35  117.39
  -3  -8  -2 4748.73  118.19
  -3   8  -2 4961.00  116.69
  -3   8  -2 5004.10  116.19
  -3   8  -2 4830.62  116.49
   3   8   2 4697.83  118.09
   3   8   2 4568.24  117.29
   3   8   2 4701.53  117.69
   4  -8   2  554.64   15.30
  -4  -8  -2  547.65   17.10
   4  -8   2  555.74   14.80
   4  -8   2  574.24   16.20
  -4  -8  -2  554.94   16.20
   4   8   2  546.25   16.40
   4   8   2  482.85   17.80
  -4   8  -2  584.64   15.40
   4   8   2  548.55   16.00
   5  -8   2 3582.14   92.69
   5  -8   2 3764.62   91.09
   5  -8   2 3680.73   90.69
  -5  -8  -2 3580.44   91.79
  -5  -8  -2 3620.54   92.69
   5   8   2 3648.93   91.49
  -5   8  -2 3777.42   90.99
   5   8   2 3618.84   92.19
   5   8   2 3587.44   92.79
  -6  -8  -2  471.35   17.00
   6  -8   2  483.55   16.00
   6  -8   2  472.85   14.60
   6  -8   2  479.65   14.60
  -6  -8  -2  470.65   15.90
   6   8   2  464.35   17.70
   6   8   2  476.85   16.60
  -6   8  -2  492.55   14.70
   6   8   2  478.85   15.80
  -6   8  -2  498.15   15.50
   7  -8   2 1396.76   39.30
   7  -8   2 1417.16   38.10
  -7  -8  -2 1410.46   40.90
  -7  -8  -2 1485.25   39.80
  -7  -8  -2 1400.06   40.10
   7  -8   2 1460.45   38.30
   7   8   2 1460.95   39.40
   7   8   2 1382.56   41.60
  -7   8  -2 1493.05   38.30
   7   8   2 1433.36   40.40
  -7   8  -2 1451.35   39.20
   8  -8   2  157.08   11.70
  -8  -8  -2  163.68   14.20
   8  -8   2  173.68   10.30
  -8  -8  -2  166.98   12.90
  -8  -8  -2  168.68   12.40
   8   8   2  160.88   13.40
  -8   8  -2  153.58   11.00
  -8   8  -2  129.39   10.80
  -8   8  -2  148.99   12.30
  -8   8  -2  159.58   13.60
   8   8   2  162.98   16.10
  -9  -8  -2 1324.47   40.10
  -9  -8  -2 1360.66   42.20
  -9  -8  -2 1409.76   39.80
  -9   8  -2 1266.97   39.70
   9   8   2 1286.77   40.50
   9   8   2 1280.77   43.20
  -9  -9   2   11.20    8.00
  -9  -9   2    2.40    7.50
  -9  -9   2    7.70    9.50
  -9  -9   2   -2.20   13.00
  -9   9   2   -1.10   10.40
   9   9  -2    5.40   11.10
  -8  -9   2    3.40    6.10
  -8  -9   2    8.60    8.70
  -8  -9   2   -8.10    6.20
  -8   9   2   -0.40    6.30
  -8   9   2   13.70    8.20
  -7  -9   2   29.20    6.10
  -7  -9   2   32.60    5.80
  -7  -9   2   23.80    6.30
  -7   9   2   31.00    7.00
  -7   9   2   26.20    5.10
   7   9  -2   17.20    7.30
  -6  -9   2   39.90    5.20
   6  -9  -2   40.50    3.90
  -6  -9   2   46.60    5.90
  -6  -9   2   46.40    5.20
  -6   9   2   52.49    5.70
   6   9  -2   48.10    6.80
  -6   9   2   39.10    3.80
  -6   9   2   42.70    6.00
  -5  -9   2    4.40    3.60
   5  -9  -2    1.80    1.80
  -5  -9   2    7.70    3.30
  -5  -9   2    8.60    3.30
  -5   9   2    6.70    4.00
  -5   9   2   10.60    2.80
   5   9  -2    5.80    4.20
  -4  -9   2  122.29    5.90
  -4  -9   2  124.69    6.20
  -4  -9   2  115.89    6.20
   4  -9  -2  126.79    4.20
  -4   9   2  124.59    5.00
  -4   9   2  115.79    6.60
   4   9  -2  109.29    6.50
   4   9  -2  132.99    7.30
  -4   9   2  119.99    4.90
  -3  -9   2  237.38    8.40
  -3  -9   2  234.48    8.00
  -3  -9   2  247.08    8.30
   3   9  -2  245.28    9.10
  -3   9   2  247.58    6.80
  -3   9   2  238.48    8.80
  -3   9   2  241.88    7.30
  -2  -9   2  155.48    6.20
  -2  -9   2  152.48    5.80
   2  -9  -2  135.79    5.00
   2  -9  -2  147.39    4.60
  -2  -9   2  150.58    5.40
  -2   9   2  152.28    4.60
  -2   9   2  150.68    4.90
  -1  -9   2    2.10    1.30
  -1  -9   2    8.00    1.50
   1  -9  -2    0.80    1.00
  -1  -9   2    3.30    1.40
  -1   9   2    1.00    1.10
  -1   9   2    2.40    1.80
  -1   9   2    0.50    1.20
   1   9  -2    0.40    1.40
   0  -9  -2  425.36   11.50
   0  -9   2  452.85   11.60
   0  -9  -2  443.56   11.60
   0  -9   2  437.66   11.90
   0  -9  -2  452.25   12.10
   0  -9   2  424.66   12.10
   0  -9   2  439.76   12.30
   0   9  -2  397.66   12.10
   0   9   2  435.56   12.60
   0   9   2  440.86   11.80
   0   9  -2  465.25   11.80
   1  -9   2    3.40    1.50
   1  -9   2    1.10    1.30
  -1  -9  -2    0.20    1.40
   1  -9   2    3.10    1.10
  -1  -9  -2    1.80    1.30
   1  -9   2    3.00    1.30
   1   9   2    3.60    1.40
   1   9   2    1.90    1.70
  -1   9  -2    5.30    1.00
   1   9   2    2.40    1.50
  -1   9  -2    2.50    1.00
  -2  -9  -2   60.89    3.50
   2  -9   2   65.99    4.40
   2  -9   2   65.69    3.40
  -2  -9  -2   63.89    4.00
   2   9   2   59.29    4.30
   2   9   2   71.59    3.60
   2   9   2   67.89    3.80
   3  -9   2   10.80    2.40
  -3  -9  -2   13.80    2.80
  -3  -9  -2   10.80    2.30
   3  -9   2    8.60    1.80
   3   9   2   14.20    2.90
  -3   9  -2    9.60    1.80
  -3   9  -2    6.20    2.00
   3   9   2    9.90    2.50
   3   9   2   10.10    2.30
   4  -9   2   52.69    3.70
  -4  -9  -2   39.80    4.40
   4  -9   2   46.80    4.40
  -4  -9  -2   45.80    5.30
   4  -9   2   49.10    3.00
   4   9   2   45.10    4.50
   4   9   2   41.20    4.70
  -4   9  -2   49.90    3.70
   4   9   2   44.00    4.60
   5  -9   2   14.80    2.70
   5  -9   2    9.10    2.60
  -5  -9  -2   11.20    3.60
  -5  -9  -2   13.70    4.30
  -5   9  -2    7.30    2.90
   5   9   2   13.90    4.60
   5   9   2   14.60    3.50
  -5   9  -2   15.80    2.90
   5   9   2   15.10    4.30
  -6  -9  -2   11.80    5.00
   6  -9   2   24.10    3.70
   6  -9   2   23.70    3.70
  -6  -9  -2   22.40    4.50
   6  -9   2   27.20    4.80
   6   9   2   25.00    4.70
  -6   9  -2   16.40    3.90
   6   9   2   25.30    6.00
   6   9   2   24.00    5.50
  -6   9  -2   22.40    4.50
   7  -9   2   19.00    5.60
  -7  -9  -2   28.10    6.60
  -7  -9  -2   38.30    6.20
   7  -9   2   25.10    4.90
  -7  -9  -2   27.90    6.60
   7  -9   2   38.40    5.90
   7   9   2   36.80    7.90
  -7   9  -2   24.40    5.40
  -7   9  -2   23.20    6.50
   7   9   2   47.40    7.10
   8  -9   2    3.20    5.40
  -8  -9  -2   -7.70    7.80
  -8  -9  -2   -8.90    7.00
  -8  -9  -2  -11.50    9.90
   8  -9   2    2.20    5.80
  -8   9  -2   -7.20    5.90
   8   9   2   -3.30    9.30
  -8   9  -2    6.50    7.00
   8   9   2   12.90    9.10
  -9  -9  -2    2.00    8.90
  -9  -9  -2    7.50    9.50
  -9  -9  -2    1.90    9.20
   9   9   2   15.10   12.20
   9   9   2   20.20   10.40
  -9   9  -2   -0.20   15.40
  -9 -10   2 1166.28   34.30
  -9 -10   2 1105.89   38.30
  -9 -10   2 1100.69   35.70
   9  10  -2 1138.39   39.80
  -9  10   2 1119.99   36.70
  -8 -10   2    6.10    6.50
  -8 -10   2   -0.30    7.40
  -8 -10   2   -3.20    7.70
  -8 -10   2    9.90    6.70
  -8  10   2   -6.00    8.10
   8  10  -2    5.80    8.70
  -7 -10   2 1624.14   44.70
  -7 -10   2 1633.14   44.20
  -7 -10   2 1630.04   45.20
  -7  10   2 1629.24   45.40
  -7  10   2 1679.03   42.90
   7  10  -2 1638.54   46.90
   6 -10  -2   22.30    3.60
  -6 -10   2   19.60    4.90
  -6 -10   2   15.40    4.50
  -6 -10   2   12.00    4.30
   6  10  -2    5.60    5.40
  -6  10   2   17.80    4.00
  -6  10   2   23.40    3.40
  -6  10   2   19.00    5.40
  -5 -10   2 3701.03   95.29
   5 -10  -2 3845.22   93.09
  -5 -10   2 3657.33   95.29
  -5 -10   2 3834.32   95.29
  -5  10   2 4046.00   94.99
  -5  10   2 3742.33   95.59
   5  10  -2 3677.43   96.49
  -4 -10   2  149.39    7.00
  -4 -10   2  138.49    6.50
   4 -10  -2  155.28    5.00
   4  10  -2  148.39    8.10
  -4  10   2  156.48    5.60
  -4  10   2  153.28    7.40
   4  10  -2  145.99    7.30
   3 -10  -2 5374.46  126.79
   3 -10  -2 4905.21  126.79
  -3 -10   2 5154.68  128.39
  -3 -10   2 5008.80  128.19
  -3 -10   2 4992.40  127.89
  -3  10   2 5396.56  126.99
  -3  10   2 5364.26  126.69
   3  10  -2 5237.58  128.89
  -3  10   2 5280.97  128.59
   3  10  -2 5178.98  128.39
   2 -10  -2  813.92   20.10
  -2 -10   2  771.62   21.00
  -2 -10   2  757.12   20.90
  -2 -10   2  805.22   21.30
   2 -10  -2  753.02   20.30
   2  10  -2  771.52   21.50
  -2  10   2  812.12   20.10
  -2  10   2  788.62   21.60
  -2  10   2  802.32   20.00
   1 -10  -2 8263.17  206.28
   1 -10  -2 8666.43  207.38
   1 -10  -2 8487.75  206.28
   1 -10  -2 8572.94  206.88
  -1 -10   2 8291.97  207.68
  -1  10   2 8809.42  206.98
   1  10  -2 8488.05  207.48
  -1  10   2 8245.67  207.88
  -1  10   2 8547.94  206.68
   0 -10  -2   38.40    2.30
   0 -10   2   49.30    2.60
   0 -10   2   49.90    2.80
   0 -10  -2   51.99    2.90
   0 -10   2   44.40    2.80
   0 -10   2   46.70    3.10
   0 -10   2   47.00    2.40
   0  10  -2   44.90    2.80
   0  10   2   45.70    2.60
   0  10   2   50.39    3.60
   0  10  -2   45.40    2.50
   1 -10   2 6076.99  149.88
  -1 -10  -2 6190.58  150.58
   1 -10   2 5993.40  150.38
  -1 -10  -2 5824.92  149.88
   1 -10   2 6092.69  149.59
  -1  10  -2 6427.76  149.09
   1  10   2 6066.39  150.68
   1  10   2 6068.69  149.79
   1  10   2 6285.17  150.18
  -1  10  -2 6220.98  149.29
   2 -10   2  480.85   13.80
   2 -10   2  514.45   14.40
   2 -10   2  519.05   13.20
  -2 -10  -2  523.15   14.80
  -2 -10  -2  492.55   14.10
   2  10   2  496.85   14.20
   2  10   2  473.75   14.60
   2  10   2  497.75   14.00
  -2  10  -2  502.05   13.00
   3 -10   2 5205.18  127.79
   3 -10   2 5273.87  128.99
   3 -10   2 5191.28  128.19
  -3 -10  -2 5132.29  128.89
  -3 -10  -2 5156.28  129.69
  -3  10  -2 5332.97  127.79
   3  10   2 5238.28  129.69
   3  10   2 5138.49  129.09
  -3  10  -2 5255.17  127.89
   3  10   2 5257.17  128.69
   4 -10   2  619.74   17.00
   4 -10   2  629.24   18.00
   4 -10   2  623.14   16.20
  -4 -10  -2  619.04   18.10
  -4 -10  -2  623.84   18.90
  -4  10  -2  616.04   16.90
   4  10   2  598.54   18.40
   4  10   2  599.14   19.00
  -4  10  -2  647.64   16.20
   4  10   2  608.44   17.80
   5 -10   2 2214.38   53.79
   5 -10   2 2169.18   54.29
   5 -10   2 2100.39   55.59
  -5 -10  -2 2137.89   56.59
  -5 -10  -2 2098.49   55.59
  -5  10  -2 2282.27   53.79
   5  10   2 2134.49   56.09
   5  10   2 2102.79   56.79
  -5  10  -2 2133.49   54.69
   5  10   2 2116.89   55.29
   6 -10   2  204.48    7.90
   6 -10   2  188.48    8.10
   6 -10   2  189.48    9.90
  -6 -10  -2  197.98    9.80
  -6 -10  -2  203.28   11.10
  -6  10  -2  212.38    8.20
   6  10   2  210.48   12.20
   6  10   2  189.18   10.60
   6  10   2  184.78    9.60
  -6  10  -2  191.58    9.10
   7 -10   2 2081.89   55.79
  -7 -10  -2 2163.48   56.39
   7 -10   2 2138.49   54.49
  -7 -10  -2 2075.09   56.79
  -7 -10  -2 2123.89   57.59
  -7  10  -2 2097.09   55.29
   7  10   2 2121.89   58.39
   7  10   2 2074.69   56.99
  -7  10  -2 2200.18   54.49
   8 -10   2  134.99   11.60
   8 -10   2  105.69   10.20
  -8 -10  -2  137.39   13.50
  -8 -10  -2  131.29   14.20
   8  10   2  159.18   15.90
  -8  10  -2  146.89   12.20
   8  10   2  159.68   15.80
  -8  10  -2  147.99   10.80
  -9 -10  -2  831.42   28.90
  -9 -10  -2  789.72   29.80
  -9 -10  -2  764.22   27.90
   9  10   2  787.42   29.30
   9  10   2  808.22   32.60
  -9 -11   2   -2.20    9.50
  -9 -11   2   -0.60   11.60
  -9 -11   2   11.10    8.10
  -9 -11   2   -6.50   10.50
  -9  11   2   17.10   10.80
   9  11  -2  -13.40   11.20
  -8 -11   2   -4.50    6.50
  -8 -11   2   -0.50    7.30
  -8 -11   2   -9.10    6.50
  -8  11   2  -14.50    8.00
   8  11  -2    3.20    9.10
  -7 -11   2    7.90    5.20
  -7 -11   2    8.20    5.80
  -7 -11   2    7.00    5.60
  -7  11   2    1.60    5.30
  -7  11   2    8.40    6.80
   7  11  -2   -0.90    7.40
  -6 -11   2   24.60    5.40
  -6 -11   2   25.00    4.70
   6 -11  -2   32.60    3.60
  -6 -11   2   24.50    5.00
  -6  11   2   32.10    5.80
  -6  11   2   31.70    4.20
  -6  11   2   25.60    3.70
   6  11  -2   26.80    6.20
  -5 -11   2    6.10    3.50
   5 -11  -2    6.60    2.00
  -5 -11   2   12.80    3.50
  -5 -11   2    9.90    3.90
  -5  11   2   -1.50    4.00
   5  11  -2    5.20    4.50
  -5  11   2   11.80    2.90
   5  11  -2   13.60    4.40
   4 -11  -2   97.99    3.80
  -4 -11   2   97.09    6.10
  -4 -11   2  101.29    5.60
  -4 -11   2  102.39    6.20
  -4  11   2   95.69    4.40
   4  11  -2  103.99    7.00
   4  11  -2   95.89    6.30
  -4  11   2   90.99    4.30
  -4  11   2   87.09    8.80
   3 -11  -2   14.20    1.70
  -3 -11   2   15.00    2.70
  -3 -11   2   14.10    2.40
  -3 -11   2   18.50    2.90
   3 -11  -2   12.20    1.60
  -3  11   2   13.90    3.00
  -3  11   2   15.10    2.10
   3  11  -2   16.60    3.00
   3  11  -2   11.40    3.10
   2 -11  -2   75.39    3.40
   2 -11  -2   67.39    3.20
  -2 -11   2   75.39    4.00
  -2 -11   2   69.59    3.80
  -2 -11   2   77.99    4.30
  -2  11   2   76.09    3.40
  -2  11   2   75.89    4.90
   2  11  -2   71.29    4.60
  -2  11   2   72.19    3.10
   1 -11  -2   98.49    3.20
  -1 -11   2  103.69    4.60
   1 -11  -2   96.59    3.90
  -1 -11   2  106.89    4.20
   1 -11  -2   95.99    3.20
   1 -11  -2   96.49    3.90
  -1 -11   2  101.29    4.20
  -1  11   2  102.89    3.70
  -1  11   2   89.89    4.90
   1  11  -2   98.19    4.60
   0 -11   2    4.20    1.60
   0 -11  -2    2.50    1.40
   0 -11   2    3.70    1.40
   0 -11   2    4.80    1.20
   0 -11  -2    4.70    1.20
   0 -11   2    3.80    1.40
   0  11  -2    5.40    1.50
   0  11   2    1.40    1.90
   0  11   2    5.60    1.50
   0  11  -2    5.20    1.50
  -1 -11  -2    1.40    1.30
   1 -11   2    4.30    1.80
   1 -11   2    3.50    1.50
   1  11   2    6.70    1.80
   1  11   2    4.30    2.00
  -1  11  -2    5.30    1.30
   2 -11   2  127.59    5.10
  -2 -11  -2  135.19    6.00
   2 -11   2  136.39    5.80
   2 -11   2  131.59    5.10
  -2 -11  -2  128.39    5.20
   2  11   2  134.79    5.30
  -2  11  -2  138.69    4.50
   2  11   2  133.09    5.70
   2  11   2  126.39    6.20
  -3 -11  -2    2.20    2.30
  -3 -11  -2   -0.50    2.00
   3 -11   2   -5.80    2.00
   3  11   2   -1.20    2.70
  -3  11  -2   -2.30    2.50
  -3  11  -2    1.30    1.70
   3  11   2   -1.00    2.00
   3  11   2   -5.60    2.40
  -4 -11  -2  151.48    8.20
   4 -11   2  162.98    6.20
  -4 -11  -2  160.88    7.20
   4 -11   2  160.68    7.40
  -4  11  -2  171.48    6.30
   4  11   2  163.88    8.60
   4  11   2  152.78    7.10
   4  11   2  149.49    7.80
  -5 -11  -2    2.40    3.30
   5 -11   2    6.70    2.60
   5 -11   2    2.10    3.40
  -5 -11  -2    4.30    3.90
   5  11   2    3.90    4.10
  -5  11  -2    4.50    2.50
   5  11   2    2.20    3.40
   5  11   2    2.40    4.50
  -5  11  -2    7.50    3.00
   6 -11   2    6.00    4.40
  -6 -11  -2    3.00    4.90
  -6 -11  -2   -0.70    3.90
   6 -11   2    1.70    3.00
  -6  11  -2    0.10    3.90
   6  11   2   11.00    5.60
  -6  11  -2    6.20    3.50
   6  11   2    3.20    5.00
   7 -11   2   -1.90    5.30
  -7 -11  -2    3.50    5.70
   7 -11   2    2.50    4.60
  -7 -11  -2   10.80    6.40
  -7 -11  -2    6.40    5.90
  -7  11  -2    4.00    5.50
   7  11   2   -3.00    7.40
   7  11   2   14.00    6.70
  -8 -11  -2    7.80    8.00
   8 -11   2   -1.00    6.40
  -8 -11  -2   -3.10    7.00
   8  11   2    3.80    8.20
  -9 -11  -2  -13.70   10.00
  -9 -11  -2    3.20    9.70
  -9 -11  -2   21.00    9.60
   9  11   2    7.70   10.70
   9  11   2  -20.60   12.10
  -9 -12   2  903.91   29.20
  -9 -12   2  870.61   29.90
  -9 -12   2  853.21   30.40
  -9 -12   2  849.12   33.10
  -9  12   2  868.31   31.30
   9  12  -2  898.71   34.10
  -8 -12   2    0.80    7.40
  -8 -12   2   -1.20    7.00
  -8  12   2  -12.20    8.10
   8  12  -2   -0.70    9.00
  -7 -12   2 2193.68   56.89
  -7 -12   2 2138.59   57.39
  -7 -12   2 2127.79   57.79
  -7  12   2 2140.99   57.89
   7  12  -2 2161.78   59.69
  -6 -12   2   53.39    5.80
  -6 -12   2   64.79    6.70
  -6 -12   2   61.09    6.30
   6  12  -2   68.59    7.60
  -6  12   2   60.89    5.80
  -6  12   2   52.39    6.80
  -6  12   2   60.09    5.60
  -5 -12   2 2741.63   69.99
  -5 -12   2 2748.02   70.59
  -5 -12   2 2672.73   70.39
  -5  12   2 2739.23   70.69
  -5  12   2 2850.41   68.39
   5  12  -2 2779.22   71.89
   5  12  -2 2725.03   70.79
  -4 -12   2  165.78    7.70
  -4 -12   2  143.89    6.90
   4 -12  -2  165.18    5.40
  -4 -12   2  138.69    7.40
   4  12  -2  143.49    8.70
  -4  12   2  160.58    5.70
  -4  12   2  166.48    6.40
  -4  12   2  150.98    7.90
   4  12  -2  153.48    7.90
  -3 -12   2 4933.31  121.79
  -3 -12   2 4619.94  121.79
  -3 -12   2 4617.64  122.89
   3 -12  -2 5137.99  120.49
  -3  12   2 4974.70  122.09
   3  12  -2 5049.69  121.99
   3  12  -2 5081.49  122.59
  -3  12   2 4898.81  120.19
   2 -12  -2  113.69    4.20
   2 -12  -2  135.69    4.70
  -2 -12   2  112.59    5.20
  -2 -12   2  119.69    5.20
  -2 -12   2  125.29    5.70
   2  12  -2  126.99    6.20
  -2  12   2  130.19    6.10
  -2  12   2  131.99    4.20
   1 -12  -2 5771.42  141.89
   1 -12  -2 6007.10  142.39
  -1 -12   2 5626.34  143.29
   1 -12  -2 5823.72  142.59
  -1 -12   2 5532.45  142.79
  -1 -12   2 5817.12  142.69
   1 -12  -2 6137.99  141.99
   1  12  -2 5698.43  143.19
  -1  12   2 5868.91  142.09
  -1  12   2 5917.51  143.49
   0 -12   2  572.74   16.00
   0 -12  -2  538.65   15.10
   0 -12   2  571.64   15.00
   0 -12   2  555.14   15.50
   0 -12  -2  586.04   15.80
   0  12   2  581.14   16.40
   0  12   2  588.64   15.30
   0  12  -2  587.64   15.50
  -1 -12  -2 6233.48  156.88
   1 -12   2 6226.78  156.18
   1 -12   2 6250.57  156.08
  -1 -12  -2 6485.55  156.98
   1 -12   2 6378.46  156.78
   1  12   2 6429.76  157.18
   1  12   2 6458.45  156.48
  -1  12  -2 6565.94  155.78
  -2 -12  -2  455.95   13.80
   2 -12   2  453.05   12.40
   2 -12   2  442.66   12.90
  -2 -12  -2  440.76   13.10
   2 -12   2  460.45   13.50
   2  12   2  468.75   13.40
   2  12   2  439.46   14.00
  -2  12  -2  461.95   12.10
   3 -12   2 2797.32   69.29
  -3 -12  -2 2693.83   69.99
   3 -12   2 2782.72   68.49
   3  12   2 2674.83   71.19
   3  12   2 2688.83   70.09
  -3  12  -2 2816.62   67.89
   4 -12   2  274.17    8.70
  -4 -12  -2  259.27   10.70
  -4 -12  -2  252.07    9.60
   4 -12   2  257.27    9.80
   4  12   2  245.58   10.20
  -4  12  -2  272.17    8.60
   4  12   2  247.58   11.00
  -5 -12  -2 3105.19   80.69
   5 -12   2 3227.58   79.19
   5 -12   2 3121.49   80.49
  -5 -12  -2 3243.68   81.89
   5  12   2 3172.38   81.19
  -5  12  -2 3218.68   79.39
   5  12   2 3149.58   81.99
  -6 -12  -2  204.78   10.40
   6 -12   2  193.98    9.50
  -6 -12  -2  231.88   12.10
   6 -12   2  212.38   10.80
   6  12   2  205.18   12.70
  -6  12  -2  235.68    8.20
   6  12   2  218.08   11.30
  -6  12  -2  221.18    9.70
  -7 -12  -2 1307.87   38.20
  -7 -12  -2 1353.76   37.80
   7 -12   2 1350.36   37.10
   7 -12   2 1340.47   35.60
  -7 -12  -2 1326.87   39.00
   7  12   2 1305.77   40.00
  -7  12  -2 1319.97   36.40
   7  12   2 1332.17   38.60
  -8 -12  -2  141.09   13.50
  -8 -12  -2  134.19   12.10
   8 -12   2  137.69   11.80
  -8 -12  -2  143.89   13.80
   8  12   2  133.29   13.90
   8  12   2  135.89   13.30
  -9 -12  -2  921.51   30.30
  -9 -12  -2  843.12   30.70
  -9 -12  -2  850.21   31.90
   9  12   2  837.92   31.20
   9  12   2  908.91   35.40
  -9 -13   2    1.80   11.10
  -9 -13   2   -1.90    8.80
  -9 -13   2    4.20    9.80
  -9 -13   2    2.00    8.90
  -9  13   2  -12.70   11.00
   9  13  -2    5.90   12.00
  -8 -13   2   -6.50    6.90
  -8 -13   2   -4.20    7.30
  -8 -13   2   -6.50    6.80
  -8  13   2   -6.50    8.30
   8  13  -2   10.20    9.30
  -7 -13   2    4.60    5.70
  -7 -13   2   -1.40    5.80
  -7 -13   2    0.40    5.80
  -7  13   2    2.70    7.10
   7  13  -2   11.00    7.50
  -6 -13   2    3.90    4.70
  -6 -13   2    3.90    4.80
  -6 -13   2    1.00    4.20
  -6  13   2    0.60    5.70
   6  13  -2   -4.40    5.30
  -6  13   2    3.50    3.70
   5 -13  -2    0.80    2.10
  -5 -13   2    5.30    4.10
  -5 -13   2    7.80    3.50
  -5 -13   2   16.80    4.20
  -5  13   2   10.80    2.90
  -5  13   2    8.40    4.50
   5  13  -2    7.20    4.80
  -4 -13   2   15.60    3.70
  -4 -13   2   12.20    3.20
   4 -13  -2   17.60    2.00
  -4 -13   2   12.70    3.70
   4  13  -2   11.80    3.80
   4  13  -2   12.10    4.20
  -4  13   2   11.00    4.00
  -3 -13   2    0.40    2.20
   3 -13  -2    4.40    1.80
  -3 -13   2    2.70    2.40
  -3  13   2    0.30    2.90
   2 -13  -2  205.08    6.80
  -2 -13   2  211.78    7.40
  -2 -13   2  206.48    7.40
  -2 -13   2  212.68    8.00
   2  13  -2  208.18    8.00
  -2  13   2  209.88    8.10
  -1 -13   2  112.79    4.50
   1 -13  -2   99.79    3.60
   1 -13  -2  101.49    4.30
  -1 -13   2   97.19    5.30
   1 -13  -2   94.99    3.50
   1 -13  -2  103.09    4.70
  -1 -13   2  102.19    4.50
  -1  13   2  105.69    3.90
  -1  13   2   95.09    5.30
   0 -13   2   16.30    1.70
   0 -13   2   16.60    2.10
   0 -13   2   16.70    2.40
   0 -13  -2   16.60    1.80
   0 -13  -2   10.90    2.00
   0  13  -2   12.10    2.20
   0  13   2   16.40    2.10
   0  13   2   13.50    2.60
   1 -13   2    2.60    1.90
   1 -13   2    0.90    1.60
  -1 -13  -2    1.10    1.60
  -1 -13  -2    2.40    1.90
   1  13   2    1.60    2.20
  -1  13  -2    5.10    1.50
   1  13   2    8.20    2.60
  -2 -13  -2  202.88    8.00
   2 -13   2  209.48    7.80
   2 -13   2  201.18    7.70
  -2 -13  -2  192.58    7.20
   2  13   2  211.48    7.60
  -2  13  -2  211.18    6.40
   2  13   2  204.78    8.40
  -3 -13  -2    2.40    2.90
   3 -13   2    7.10    2.20
  -3 -13  -2    4.00    2.40
   3 -13   2    5.40    2.60
   3  13   2    6.70    2.90
   3  13   2    6.60    3.30
  -3  13  -2    6.60    2.00
  -4 -13  -2    0.20    2.80
  -4 -13  -2    1.50    3.40
   4 -13   2    1.50    2.30
   4 -13   2    1.90    2.90
   4  13   2    4.40    3.90
  -4  13  -2    3.80    2.60
   4  13   2    2.50    3.50
  -5 -13  -2    5.80    3.60
   5 -13   2   -1.20    3.90
   5 -13   2    6.40    2.60
  -5 -13  -2    0.10    3.70
  -5  13  -2   -5.80    3.20
   5  13   2    5.80    4.50
   5  13   2    5.80    4.90
   6 -13   2    5.40    3.70
  -6 -13  -2   -2.70    4.60
  -6 -13  -2    1.60    4.50
   6 -13   2   -1.30    4.60
   6  13   2    0.00    5.30
  -6  13  -2    5.30    4.40
   6  13   2    2.80    5.90
   7 -13   2    8.50    5.70
   7 -13   2   17.30    5.00
  -7 -13  -2   26.60    6.80
  -7 -13  -2   -1.20    6.60
  -7 -13  -2   18.80    6.90
  -7  13  -2   11.60    6.10
   7  13   2   17.70    7.50
   7  13   2   20.70    8.40
  -8 -13  -2    0.20    8.10
  -8 -13  -2    5.30    8.20
   8 -13   2   -8.80    6.50
  -8 -13  -2   -4.20    7.50
   8  13   2   -7.10    9.80
   8  13   2  -16.10    8.50
  -9 -13  -2   -3.10    9.30
  -9 -13  -2    0.50   10.50
  -9 -13  -2  -14.50   10.00
   9  13   2  -24.60   13.00
   9  13   2   14.80   11.20
  -9 -14   2  868.51   31.60
  -9 -14   2  932.41   34.60
  -9 -14   2  934.51   30.20
  -9 -14   2  895.41   31.40
  -9  14   2  881.91   32.50
   9  14  -2  955.90   35.90
  -8 -14   2   61.09    8.50
  -8 -14   2   80.09    9.90
  -8 -14   2   75.79   10.60
   8  14  -2   62.49   11.10
  -8  14   2   73.09   10.50
  -7 -14   2 1666.73   44.50
  -7 -14   2 1634.74   45.50
  -7 -14   2 1621.04   45.30
   7  14  -2 1596.14   47.30
  -7  14   2 1608.84   45.50
  -6 -14   2   13.10    4.60
  -6 -14   2   12.40    5.50
  -6 -14   2   19.30    5.20
  -6  14   2    6.20    5.90
   6  14  -2   21.10    6.60
  -5 -14   2 3070.19   79.19
  -5 -14   2 3052.79   79.29
   5 -14  -2 3093.39   76.59
  -5 -14   2 3054.49   78.49
   5  14  -2 3137.99   80.49
  -5  14   2 3181.68   82.49
  -4 -14   2  114.59    7.40
  -4 -14   2  112.49    6.90
  -4 -14   2  106.79    6.40
   4 -14  -2  131.29    4.90
  -4  14   2  118.49    7.70
   4  14  -2  108.99    7.30
   4  14  -2  108.29    8.20
   3 -14  -2 3380.46   83.39
  -3 -14   2 3288.17   84.49
  -3 -14   2 3368.06   84.99
  -3 -14   2 3261.57   84.39
   3  14  -2 3429.36   85.49
  -3  14   2 3515.05   85.09
   2 -14  -2  313.77    9.30
  -2 -14   2  301.57    9.80
  -2 -14   2  289.37   10.40
   2  14  -2  316.07   10.50
  -2  14   2  303.57   10.50
   1 -14  -2 5090.39  123.59
   1 -14  -2 5059.39  124.39
  -1 -14   2 5020.20  124.49
  -1 -14   2 4857.31  124.49
  -1 -14   2 5042.00  125.19
  -1  14   2 5122.19  123.69
   1  14  -2 5145.79  124.89
  -1  14   2 5119.89  125.29
   0 -14  -2  500.35   13.90
   0 -14  -2  463.25   13.10
   0 -14   2  478.45   14.10
   0 -14   2  489.65   13.00
   0 -14   2  457.75   13.40
   0  14   2  474.45   14.40
   0  14  -2  485.65   13.60
   0  14   2  495.35   13.30
  -1 -14  -2 4213.38  104.09
  -1 -14  -2 4107.39  103.29
   1 -14   2 4134.19  103.19
   1 -14   2 4165.08  103.89
  -1  14  -2 4316.67  102.99
   1  14   2 4151.48  104.29
   1  14   2 4200.98  103.39
   2 -14   2  287.77    9.30
  -2 -14  -2  297.17   10.30
   2 -14   2  291.77   10.00
  -2 -14  -2  279.17    9.50
  -2  14  -2  294.27    8.60
   2  14   2  300.17    9.80
  -3 -14  -2 3840.52   96.59
   3 -14   2 3918.51   96.09
   3 -14   2 3824.02   94.99
  -3 -14  -2 3798.72   95.69
   3  14   2 3784.62   95.89
  -3  14  -2 3929.61   94.39
   3  14   2 3725.73   96.69
   4 -14   2  254.67    8.40
   4 -14   2  222.28   10.80
  -4 -14  -2  228.28    9.60
  -4 -14  -2  244.48   10.50
   4  14   2  233.88   10.20
   4  14   2  230.38   10.80
  -4  14  -2  247.78    8.40
  -5 -14  -2 1918.81   51.29
   5 -14   2 1943.61   48.60
  -5 -14  -2 1866.81   50.19
   5 -14   2 1898.71   51.29
   5  14   2 1905.71   51.79
   5  14   2 1869.91   50.69
  -5  14  -2 1952.30   48.80
   6 -14   2  124.59    7.90
   6 -14   2  124.89    9.40
  -6 -14  -2  125.69   12.20
  -6 -14  -2  132.69    9.30
   6  14   2  132.69   11.90
  -6  14  -2  121.89    8.40
   6  14   2  120.69   10.10
  -7 -14  -2 1408.46   41.10
  -7 -14  -2 1458.35   40.00
  -7 -14  -2 1392.36   40.60
   7 -14   2 1401.76   39.10
   7  14   2 1373.86   40.50
   7  14   2 1423.56   42.40
  -7  14  -2 1336.87   39.90
  -8 -14  -2  177.38   14.40
  -8 -14  -2  175.98   14.40
  -8 -14  -2  161.28   16.10
   8  14   2  174.58   15.10
   8  14   2  177.98   18.40
  -9 -14  -2  827.62   29.60
  -9 -14  -2  785.32   30.70
  -9 -14  -2  832.22   31.80
   9  14   2  825.52   31.30
   9  14   2  867.91   35.20
  -9 -15   2    2.10    9.80
  -9 -15   2   13.30   11.80
  -9 -15   2    4.40   10.40
  -9 -15   2   20.90    9.30
   9  15  -2   21.70   13.20
  -9  15   2    8.90   12.90
  -8 -15   2    2.50    7.70
  -8 -15   2    0.50    7.80
  -8 -15   2   -3.70    7.00
   8  15  -2   -2.80    9.80
  -8  15   2   14.40    9.20
  -7 -15   2   -1.00    6.10
  -7 -15   2   -2.50    6.30
  -7 -15   2    6.40    5.70
  -7  15   2    2.10    7.90
   7  15  -2   17.80    8.00
  -6 -15   2    8.50    5.30
  -6 -15   2    4.30    5.50
  -6 -15   2    4.80    4.30
   6  15  -2    5.90    6.20
  -6  15   2    3.80    6.10
   5 -15  -2    3.80    2.70
  -5 -15   2   -0.70    3.90
  -5 -15   2   11.70    4.40
  -5 -15   2    2.30    3.40
   5  15  -2    3.20    5.10
  -5  15   2   -0.20    5.00
  -4 -15   2    2.80    3.00
  -4 -15   2   -0.40    3.40
   4 -15  -2    6.10    2.10
  -4 -15   2    3.10    3.30
   4  15  -2    4.00    3.80
  -4  15   2    1.30    4.30
   4  15  -2    2.40    4.00
  -3 -15   2    4.20    3.00
  -3 -15   2    4.20    2.80
  -3 -15   2    7.30    2.70
   3 -15  -2    5.10    2.20
   3  15  -2    3.00    3.50
  -2 -15   2   55.69    4.20
  -2 -15   2   53.09    4.70
  -2 -15   2   58.99    4.00
   2 -15  -2   44.60    3.70
   2  15  -2   48.50    4.80
  -2  15   2   62.39    5.40
  -1 -15   2  106.79    6.00
  -1 -15   2  108.79    5.30
  -1 -15   2  108.59    5.00
   1 -15  -2  105.99    4.00
   1  15  -2  100.59    5.40
  -1  15   2   97.19    5.90
  -1  15   2   98.39    4.20
   0 -15   2   -1.20    1.80
   0 -15   2    3.10    2.10
   0 -15  -2    2.90    1.90
   0 -15  -2    2.20    1.60
   0 -15   2    2.70    1.40
   0  15   2    0.60    1.80
   0  15   2   -0.40    2.60
   0  15  -2    1.10    2.00
  -1 -15  -2    4.50    2.20
   1 -15   2    6.10    2.30
  -1 -15  -2    4.00    1.90
   1 -15   2    7.00    2.10
   1  15   2    7.70    3.00
   1  15   2    5.50    2.30
  -1  15  -2    4.40    1.90
  -2 -15  -2   40.40    4.40
   2 -15   2   51.29    4.00
  -2 -15  -2   54.09    4.10
   2 -15   2   48.70    4.70
  -2  15  -2   53.79    3.40
   2  15   2   47.40    4.80
   2  15   2   47.10    4.50
   3 -15   2   -3.50    3.00
  -3 -15  -2    2.90    3.20
  -3 -15  -2    1.20    2.70
   3 -15   2    0.20    2.40
   3  15   2    5.70    3.50
   3  15   2    2.70    3.40
  -3  15  -2    2.80    2.10
   4 -15   2   -1.30    3.60
  -4 -15  -2   -0.20    3.20
  -4 -15  -2   -1.40    3.50
   4 -15   2    4.70    2.50
   4  15   2    0.20    4.20
   4  15   2   -1.20    4.00
  -4  15  -2    2.90    2.70
   5 -15   2    3.00    4.40
  -5 -15  -2    5.70    3.80
   5 -15   2    6.20    3.10
  -5 -15  -2    4.40    4.30
   5  15   2   13.60    5.30
   5  15   2    8.00    5.00
  -5  15  -2    1.50    3.40
   6 -15   2    6.20    4.10
  -6 -15  -2    6.70    5.10
  -6 -15  -2   10.70    5.60
   6 -15   2    5.20    5.00
   6  15   2    2.70    6.90
   6  15   2   10.70    6.20
  -6  15  -2    1.40    4.70
  -7 -15  -2   -1.20    7.10
   7 -15   2   -1.10    6.00
  -7 -15  -2    4.30    6.60
  -7 -15  -2   -1.60    6.60
   7  15   2    5.70    7.80
   7  15   2   17.00    8.70
  -8 -15  -2   -4.70    8.00
  -8 -15  -2   -1.10    8.70
  -8 -15  -2   -5.10    9.00
   8  15   2   13.60   10.90
   8  15   2    6.90    9.40
  -9 -15  -2  -11.90    9.70
  -9 -15  -2   24.50   11.40
  -9 -15  -2    5.60   11.20
   9  15   2   31.10   14.80
   9  15   2   -8.20   11.40
  -8 -16   2   10.80    7.50
  -8 -16   2   22.90    8.70
  -8 -16   2   -0.70    7.80
  -8  16   2    2.60    9.50
   8  16  -2   16.20   10.40
  -7 -16   2 1343.17   38.30
  -7 -16   2 1364.86   38.60
  -7 -16   2 1172.98   45.10
   7  16  -2 1250.37   48.90
  -7  16   2 1353.36   38.40
  -6 -16   2  121.59    9.80
  -6 -16   2  121.49    9.20
  -6 -16   2  143.49   10.70
  -6  16   2  127.49   14.90
   6  16  -2  124.99   12.10
  -5 -16   2 2100.39   55.29
  -5 -16   2 2107.29   55.49
   5 -16  -2 2093.09   52.59
  -5 -16   2 2094.79   54.69
  -5  16   2 2083.69   55.39
   5  16  -2 2102.99   58.69
  -4 -16   2   54.79    5.90
   4 -16  -2   59.39    4.40
  -4 -16   2   54.69    6.40
  -4 -16   2   42.80    4.70
   4  16  -2   61.39    6.50
  -4  16   2   54.59    6.10
  -3 -16   2 4277.47  107.09
  -3 -16   2 4186.58  106.39
  -3 -16   2 4306.37  106.59
   3 -16  -2 4196.48  105.49
  -3  16   2 4357.66  106.89
   3  16  -2 4295.17  107.49
  -2 -16   2  255.97    9.50
   2 -16  -2  256.67    8.40
  -2 -16   2  231.28    8.70
  -2 -16   2  250.27    8.60
   2  16  -2  245.18    9.50
  -2  16   2  234.28   10.30
   1 -16  -2 3315.27   83.59
   1 -16  -2 3451.15   84.59
  -1 -16   2 3415.06   84.49
  -1 -16   2 3354.66   84.79
  -1 -16   2 3337.77   85.39
  -1  16   2 3488.45   85.49
  -1  16   2 3401.46   83.89
   1  16  -2 3457.35   85.19
   0 -16   2  453.05   13.20
   0 -16   2  448.66   12.50
   0 -16  -2  451.05   13.60
   0  16   2  454.35   14.40
   0  16   2  481.85   13.00
   0  16  -2  450.55   13.40
   1 -16   2 3359.36   84.49
   1 -16   2 3369.66   83.69
  -1 -16  -2 3369.86   83.69
  -1 -16  -2 3357.06   84.59
   1  16   2 3231.38   84.89
  -1  16  -2 3462.55   83.49
   1  16   2 3423.06   83.89
   2 -16   2  510.45   17.00
   2 -16   2  522.15   15.20
  -2 -16  -2  542.25   16.50
   2  16   2  520.35   16.80
   2  16   2  540.75   15.90
  -2  16  -2  543.55   14.70
  -3 -16  -2 3687.53   94.09
   3 -16   2 3786.02   93.59
   3 -16   2 3688.03   92.49
  -3 -16  -2 3606.74   93.09
  -3  16  -2 3868.71   91.89
   3  16   2 3805.32   93.59
   3  16   2 3584.84   94.19
  -4 -16  -2   73.39    7.00
  -4 -16  -2   72.89    6.40
   4 -16   2   71.79    7.20
   4 -16   2   84.39    5.20
   4  16   2   72.39    8.20
   4  16   2   76.69    7.50
   5 -16   2 2007.40   49.10
   5 -16   2 1871.41   50.89
  -5 -16  -2 1916.91   50.89
  -5 -16  -2 1941.01   51.99
   5  16   2 1902.71   51.39
   5  16   2 1843.02   52.39
  -5  16  -2 1965.10   49.10
   6 -16   2  223.58   10.50
  -6 -16  -2  241.28   11.90
  -6 -16  -2  219.18   13.00
   6 -16   2  223.38   11.80
  -6 -16  -2  218.38   12.20
  -6  16  -2  241.08   10.70
   6  16   2  228.28   14.70
   6  16   2  236.48   12.70
   7 -16   2 1229.28   36.30
  -7 -16  -2 1162.88   37.20
  -7 -16  -2 1168.38   36.10
   7  16   2 1176.28   37.20
  -8 -16  -2  172.18   17.50
  -8 -16  -2  204.68   15.40
  -8 -16  -2  171.28   15.30
   8  16   2  170.48   16.10
   8  16   2  177.68   19.60
  -8 -17   2    0.70    7.70
  -8 -17   2   -5.40    8.10
  -8 -17   2   12.90    8.50
  -8  17   2   -4.90    9.60
   8  17  -2   21.80   10.60
  -7 -17   2    1.90    6.00
  -7 -17   2    4.80    6.80
  -7 -17   2    1.10    6.40
  -7  17   2   -5.60    7.90
   7  17  -2   -0.20    8.10
  -6 -17   2    0.00    5.30
  -6 -17   2    4.50    4.60
  -6 -17   2    9.50    5.60
  -6  17   2    3.20    6.30
   6  17  -2    8.40    6.70
   5 -17  -2    1.30    3.50
  -5 -17   2    5.90    4.40
  -5 -17   2    2.60    4.30
  -5 -17   2    0.30    3.90
   5  17  -2    4.10    5.50
  -5  17   2    3.60    5.60
  -4 -17   2    6.70    3.80
  -4 -17   2    5.00    3.50
   4 -17  -2   12.20    2.70
  -4 -17   2    9.20    4.00
   4  17  -2    3.90    4.50
  -4  17   2    7.40    5.30
  -3 -17   2    9.90    3.40
   3 -17  -2   12.80    3.20
  -3 -17   2    9.40    3.30
  -3 -17   2   11.20    3.20
  -3  17   2    4.20    3.80
   3  17  -2   16.40    4.20
  -2 -17   2    6.90    3.10
  -2 -17   2    8.50    2.70
   2 -17  -2    9.90    2.60
  -2 -17   2    8.20    2.80
   2  17  -2    8.80    3.40
  -2  17   2   12.60    3.60
   1 -17  -2    7.00    2.20
  -1 -17   2    5.30    2.10
   1 -17  -2    5.90    1.70
  -1 -17   2    4.30    2.30
  -1 -17   2    3.00    2.70
  -1  17   2    5.20    1.90
   1  17  -2    3.50    2.80
   0 -17   2   73.09    4.40
   0 -17  -2   86.39    4.20
   0 -17   2   72.99    3.60
   0 -17   2   74.49    5.30
   0 -17  -2   74.09    4.80
   0  17   2   77.79    5.60
   0  17  -2   82.19    5.00
   0  17   2   78.69    4.30
   1 -17   2   56.49    4.10
   1 -17   2   53.89    4.80
  -1 -17  -2   54.59    4.00
   1  17   2   63.99    5.90
  -1  17  -2   53.19    4.20
   1  17   2   48.20    4.30
   2 -17   2   16.90    3.40
  -2 -17  -2   23.40    3.20
   2 -17   2   21.10    3.10
  -2 -17  -2   19.50    3.70
   2  17   2   22.00    4.50
  -2  17  -2   23.10    2.80
  -3 -17  -2    1.20    3.00
  -3 -17  -2    3.90    3.60
   3 -17   2    0.30    2.60
   3 -17   2    2.60    3.50
   3  17   2   -0.30    3.70
  -3  17  -2    5.30    2.50
   3  17   2    0.40    3.90
  -4 -17  -2   20.70    4.50
  -4 -17  -2   33.40    4.50
   4 -17   2   31.50    5.20
   4 -17   2   36.40    3.70
  -4  17  -2   34.40    3.50
   4  17   2   30.00    5.40
   4  17   2   24.80    5.50
   5 -17   2   36.90    4.10
  -5 -17  -2   35.30    5.30
   5 -17   2   34.00    6.00
  -5 -17  -2   49.00    6.60
   5  17   2   41.00    7.00
   5  17   2   59.29    7.00
  -5  17  -2   45.10    4.70
  -6 -17  -2   -4.20    5.20
  -6 -17  -2    3.70    5.90
   6 -17   2    2.80    5.50
  -6 -17  -2   -8.00    4.80
   6  17   2   -3.50    6.00
   6  17   2    8.00    7.10
  -7 -17  -2    0.10    6.50
   7 -17   2   -4.40    6.40
  -7 -17  -2    9.40    7.10
  -7 -17  -2   -0.40    7.80
   7  17   2    6.30    9.60
   7  17   2   18.20    8.50
  -8 -17  -2   -2.30    8.80
  -8 -17  -2    6.30    8.90
  -8 -17  -2   -7.70    8.40
   8  17   2   -7.20    9.40
   8  17   2   -0.40   11.60
  -8 -18   2   25.80    9.60
  -8 -18   2   27.60    9.40
  -8 -18   2   29.30    8.40
   8  18  -2   33.10   11.70
  -7 -18   2 1190.98   36.00
  -7 -18   2 1243.98   35.50
   7  18  -2 1183.98   38.40
  -7  18   2 1201.88   36.40
  -6 -18   2   36.90    6.90
  -6 -18   2   41.10    6.20
  -6 -18   2   43.30    7.20
  -6  18   2   37.60    7.80
   6  18  -2   39.50    8.10
  -5 -18   2 2114.99   57.29
  -5 -18   2 2151.28   56.99
  -5 -18   2 2163.28   56.49
   5  18  -2 2189.98   58.59
  -5  18   2 2171.78   57.09
  -4 -18   2   99.39    7.30
  -4 -18   2   99.99    7.90
  -4 -18   2  109.39    7.20
   4  18  -2  111.49    9.00
  -4  18   2  101.89    8.60
  -3 -18   2 2738.43   69.99
   3 -18  -2 2607.14   69.09
  -3 -18   2 2772.62   69.99
  -3 -18   2 2796.52   70.79
  -3  18   2 2801.52   70.49
   3  18  -2 2800.02   71.09
   2 -18  -2  221.98    8.10
  -2 -18   2  203.68    8.50
  -2 -18   2  220.98    9.30
  -2 -18   2  215.28    8.30
   2  18  -2  223.68    9.50
  -2  18   2  221.78    9.70
  -1 -18   2 3661.43   89.39
  -1 -18   2 3510.65   89.79
  -1 -18   2 3514.65   90.59
   1 -18  -2 3611.74   89.79
   1 -18  -2 3610.64   88.69
  -1  18   2 3582.84   90.59
  -1  18   2 3645.74   88.69
   1  18  -2 3665.43   90.29
   0 -18   2  457.55   12.60
   0 -18   2  434.96   16.60
   0 -18  -2  463.85   14.00
   0 -18  -2  430.56   13.00
   0  18  -2  450.35   13.70
   0  18   2  445.96   15.50
   0  18   2  508.95   14.20
  -1 -18  -2 3887.91   97.39
  -1 -18  -2 3946.61   98.39
   1 -18   2 3903.61   97.29
   1 -18   2 3877.81   98.19
   1  18   2 3972.90   97.49
   1  18   2 3896.61   98.69
  -1  18  -2 3964.50   97.19
   2 -18   2   98.99    5.60
  -2 -18  -2   96.09    5.70
   2 -18   2   92.79    6.50
  -2 -18  -2   89.89    6.40
   2  18   2   94.09    6.10
   2  18   2   99.89    7.80
   3 -18   2 2015.70   52.89
  -3 -18  -2 2144.59   53.69
  -3 -18  -2 2065.79   54.59
   3 -18   2 2119.79   54.19
   3  18   2 2030.00   54.99
   3  18   2 2081.39   53.99
   4 -18   2  339.27   13.80
  -4 -18  -2  369.46   14.30
   4 -18   2  366.86   11.80
  -4 -18  -2  367.16   13.20
  -4  18  -2  373.46   11.40
   4  18   2  338.87   13.60
   4  18   2  375.76   15.10
   5 -18   2 2653.63   63.69
  -5 -18  -2 2531.05   66.69
  -5 -18  -2 2525.85   66.79
   5 -18   2 2419.46   65.69
   5  18   2 2485.45   66.19
   5  18   2 2515.35   67.59
  -5  18  -2 2516.25   63.59
  -6 -18  -2  179.98   11.60
  -6 -18  -2  153.58   12.20
   6 -18   2  178.48   11.50
  -6 -18  -2  194.28   11.30
   6  18   2  175.28   14.60
   6  18   2  196.08   12.60
  -7 -18  -2 1155.88   36.70
  -7 -18  -2 1203.28   35.90
  -7 -18  -2 1222.68   35.30
   7 -18   2 1191.28   37.60
   7  18   2 1137.59   38.20
   7  18   2 1144.99   36.20
  -8 -18  -2  147.89   13.50
  -8 -18  -2  144.99   13.80
  -8 -18  -2  159.58   15.20
   8  18   2  151.58   14.20
   8  18   2  146.19   15.40
  -8 -19   2   -4.90    9.30
  -8 -19   2    6.70    9.00
  -8 -19   2   18.10    8.50
   8  19  -2    2.30   11.10
  -8  19   2   18.50   10.60
  -7 -19   2    4.20    7.40
  -7 -19   2   11.80    7.80
  -7 -19   2    2.90    6.30
  -7  19   2    0.10    8.60
   7  19  -2    4.70    8.50
  -6 -19   2    5.60    5.90
  -6 -19   2    2.10    5.30
  -6 -19   2    6.60    5.90
  -6  19   2    2.00    7.20
   6  19  -2    2.30    6.90
  -5 -19   2   34.20    5.40
  -5 -19   2   38.60    6.20
  -5 -19   2   28.10    5.90
   5  19  -2   18.00    6.60
  -5  19   2   24.80    6.70
   4 -19  -2   27.40    3.70
  -4 -19   2   26.00    4.90
  -4 -19   2   17.40    4.60
  -4 -19   2   17.90    4.20
  -4  19   2   24.00    5.60
   4  19  -2   15.30    5.30
   3 -19  -2   13.00    3.50
  -3 -19   2    0.20    3.00
  -3 -19   2    5.30    3.50
  -3 -19   2    5.30    3.50
  -3  19   2    7.70    4.60
   3  19  -2    6.40    4.40
  -2 -19   2   -1.50    3.00
  -2 -19   2    0.20    3.00
  -2 -19   2    1.10    3.00
   2 -19  -2    0.40    2.70
   2  19  -2   -0.40    3.60
  -2  19   2   -1.00    3.60
  -1 -19   2   10.10    2.50
   1 -19  -2   11.10    2.10
  -1 -19   2    8.10    3.10
  -1 -19   2   12.90    3.10
   1 -19  -2   11.00    3.00
  -1  19   2   12.50    2.50
   1  19  -2   10.10    3.40
  -1  19   2    9.70    4.00
   0 -19  -2   15.40    2.50
   0 -19   2   16.00    3.60
   0 -19   2   13.60    2.20
   0 -19   2    7.40    2.60
   0  19   2   11.80    3.90
   0  19  -2   12.60    3.20
   0  19   2   15.50    2.90
   1 -19   2    4.70    2.40
  -1 -19  -2   -2.20    2.90
  -1 -19  -2    3.20    2.80
   1 -19   2    7.70    3.20
   1  19   2   -1.30    3.80
   1  19   2    0.40    2.80
  -1  19  -2    2.00    2.40
   2 -19   2   83.19    5.60
  -2 -19  -2   81.79    6.70
  -2 -19  -2   83.69    5.80
   2 -19   2   73.69    6.60
   2  19   2   79.79    6.20
   2  19   2   88.09    7.70
  -2  19  -2   79.09    5.10
   3 -19   2    8.90    3.30
  -3 -19  -2   14.10    3.70
   3 -19   2   10.80    4.60
  -3 -19  -2   12.30    4.10
   3  19   2   15.10    4.70
  -3  19  -2   13.80    3.00
   3  19   2   20.30    5.00
  -4 -19  -2   16.20    4.20
   4 -19   2    8.70    4.90
   4 -19   2   15.30    3.60
  -4 -19  -2   13.40    4.70
   4  19   2    7.70    5.10
  -4  19  -2   13.40    3.40
   4  19   2    7.80    6.10
   5 -19   2  -13.10    5.30
   5 -19   2   -3.90    3.30
  -5 -19  -2    7.20    5.20
  -5 -19  -2   -1.40    4.40
   5  19   2   -2.30    6.10
   5  19   2    7.90    6.10
   6 -19   2   10.60    6.10
  -6 -19  -2    8.40    6.70
  -6 -19  -2   11.10    6.30
  -6 -19  -2   15.20    5.90
   6  19   2   12.60    7.00
   6  19   2    3.70    7.50
  -7 -19  -2    3.50    8.30
  -7 -19  -2   20.90    8.00
  -7 -19  -2    8.70    7.30
   7 -19   2   -1.30    6.80
   7  19   2    8.10    8.60
   7  19   2   12.60   10.10
  -8 -19  -2    0.00    9.00
  -8 -19  -2    8.90    9.70
  -8 -19  -2   -1.70    9.80
   8  19   2   12.50   11.20
   8  19   2    8.80   12.30
  -8 -20   2   21.70    9.20
  -8 -20   2   -3.80    9.40
  -8 -20   2   20.20    9.40
   8  20  -2   12.30   11.60
  -8  20   2    2.60   11.00
  -7 -20   2 1288.77   37.10
  -7 -20   2 1228.68   37.80
  -7 -20   2 1237.28   38.10
   7  20  -2 1299.17   41.00
  -7  20   2 1263.67   37.70
  -6 -20   2   25.20    6.90
  -6 -20   2   27.70    6.70
  -6  20   2   16.90    7.80
   6  20  -2   16.70    8.20
  -5 -20   2 1879.01   49.30
  -5 -20   2 1823.22   49.99
  -5 -20   2 1833.12   49.70
  -5  20   2 1846.12   49.70
   5  20  -2 1819.32   51.39
  -4 -20   2  118.99    7.90
  -4 -20   2  117.19    8.90
   4 -20  -2  124.99    7.10
  -4 -20   2  117.79    8.20
  -4  20   2  111.19    9.70
   4  20  -2  138.39   10.30
   3 -20  -2 2158.88   57.39
  -3 -20   2 2290.07   58.19
  -3 -20   2 2292.07   59.09
  -3 -20   2 2283.67   58.19
   3  20  -2 2240.88   59.29
  -3  20   2 2246.08   58.69
  -2 -20   2  170.58    8.10
  -2 -20   2  180.48    8.90
   2 -20  -2  190.38    8.10
  -2 -20   2  193.08    7.90
  -2  20   2  185.98    9.50
   2  20  -2  190.78    9.60
  -1 -20   2 3776.32   96.99
   1 -20  -2 3894.41   95.09
  -1 -20   2 3958.00   95.69
  -1 -20   2 3784.62   96.09
   1 -20  -2 3844.12   96.29
  -1  20   2 3896.01   94.89
  -1  20   2 3807.42   96.99
   1  20  -2 3845.62   96.69
   0 -20   2   81.49    4.00
   0 -20  -2   74.79    4.70
   0 -20   2   76.39    5.40
   0 -20  -2   80.49    6.10
   0 -20   2   72.89    6.20
   0  20  -2   78.59    5.90
   0  20   2   80.59    4.90
   0  20   2   76.39    7.30
   1 -20   2 2624.74   67.09
  -1 -20  -2 2663.73   68.09
  -1 -20  -2 2696.73   67.09
   1 -20   2 2645.74   67.99
   1  20   2 2559.54   68.99
   1  20   2 2716.73   67.19
  -1  20  -2 2709.63   66.99
  -2 -20  -2  294.37   10.60
   2 -20   2  293.57   11.40
  -2 -20  -2  305.87   11.90
   2 -20   2  276.77   10.10
   2  20   2  276.77   12.50
  -2  20  -2  303.87   10.00
   2  20   2  293.27   11.10
   3 -20   2 2576.04   67.29
  -3 -20  -2 2646.94   66.79
   3 -20   2 2447.85   65.79
  -3 -20  -2 2639.54   67.89
   3  20   2 2655.93   67.09
  -3  20  -2 2699.43   65.39
   3  20   2 2578.24   68.39
  -4 -20  -2  240.88   10.70
   4 -20   2  234.18    9.20
  -4 -20  -2  230.18   11.60
   4 -20   2  206.78   11.40
   4  20   2  237.18   12.90
  -4  20  -2  240.18    9.00
   4  20   2  229.58   11.60
  -5 -20  -2 1680.33   44.60
  -5 -20  -2 1637.14   45.70
   5 -20   2 1567.94   44.60
   5  20   2 1633.54   45.20
   5  20   2 1637.24   46.60
   6 -20   2  234.38   13.80
  -6 -20  -2  260.57   14.40
   6  20   2  250.97   15.60
  -7 -20  -2 1422.46   42.60
  -7 -20  -2 1486.45   42.10
  -7 -20  -2 1448.76   43.80
   7  20   2 1407.96   43.00
   7  20   2 1475.35   45.60
  -8 -20  -2  185.98   16.50
  -8 -20  -2  177.88   17.50
  -8 -20  -2  176.98   19.40
   8  20   2  183.58   18.50
   8  20   2  154.08   17.30
  -8 -21   2  -10.30    9.60
  -8 -21   2  -12.30    9.60
  -8 -21   2  -12.00    8.80
   8  21  -2   -4.30   12.30
  -7 -21   2   -5.80    7.50
  -7 -21   2   22.20    7.90
  -7 -21   2    5.40    7.90
  -7  21   2   18.20    9.50
   7  21  -2   18.60   10.50
  -6 -21   2    2.50    6.00
   6  21  -2   11.70    9.10
  -6  21   2   10.70    7.40
  -5 -21   2    7.20    5.40
  -5 -21   2    9.10    5.50
  -5 -21   2   -0.20    4.80
  -5  21   2   10.00    8.00
   5  21  -2    4.00    6.50
  -4 -21   2    0.20    4.30
   4 -21  -2   10.60    3.90
  -4 -21   2    6.30    4.50
  -4 -21   2    2.10    4.40
  -4  21   2   -5.20    5.40
   4  21  -2   -0.50    5.50
  -3 -21   2    1.00    3.90
   3 -21  -2   -5.90    3.50
  -3 -21   2   -0.20    3.60
  -3 -21   2   -0.20    3.40
  -3  21   2    8.50    5.20
   3  21  -2    5.90    4.90
  -2 -21   2  115.79    7.70
   2 -21  -2   95.49    4.90
  -2 -21   2  101.49    6.70
   2 -21  -2  122.59    6.90
  -2 -21   2  116.69    6.60
  -2  21   2  111.89    8.40
   2  21  -2  109.89    8.20
  -1 -21   2   -0.30    3.10
  -1 -21   2   -1.10    2.30
   1 -21  -2    2.10    2.30
   1 -21  -2    1.70    3.10
  -1 -21   2    3.80    2.90
  -1  21   2   -0.80    4.20
   1  21  -2   -1.20    3.50
  -1  21   2   -1.30    2.50
   0 -21   2   32.90    3.30
   0 -21   2   40.50    4.20
   0 -21  -2   38.90    3.60
   0 -21  -2   36.60    4.60
   0 -21   2   34.60    4.40
   0  21  -2   43.10    4.50
   0  21   2   42.00    5.40
   0  21   2   42.10    3.90
   1 -21   2  218.48    8.40
  -1 -21  -2  187.58    8.30
   1 -21   2  192.68    9.10
  -1 -21  -2  203.18    9.40
   1  21   2  206.18   10.50
   1  21   2  207.78    8.50
  -1  21  -2  228.58   10.10
   2 -21   2    5.60    3.90
  -2 -21  -2    3.10    3.70
  -2 -21  -2    1.60    3.30
   2 -21   2    5.20    3.30
   2  21   2    7.40    4.60
  -2  21  -2    4.30    3.10
   2  21   2   -1.00    4.10
  -3 -21  -2   -0.30    3.60
   3 -21   2    1.70    4.60
  -3 -21  -2    2.40    4.20
   3  21   2    2.40    5.40
   3  21   2    4.60    4.70
  -3  21  -2    3.80    3.30
   4 -21   2   10.80    5.80
  -4 -21  -2    9.90    5.20
  -4 -21  -2    0.60    4.00
   4 -21   2    2.00    5.40
   4  21   2    6.10    5.90
  -4  21  -2   10.10    3.80
   4  21   2   14.80    6.00
  -5 -21  -2    2.30    5.10
   5 -21   2    4.30    6.00
  -5 -21  -2    1.60    5.50
  -5 -21  -2    6.70    5.70
   5  21   2    9.90    6.50
   5  21   2    8.00    7.00
  -6 -21  -2    2.80    7.10
   6 -21   2   11.20    7.00
  -6 -21  -2    1.50    7.00
  -6 -21  -2    5.60    6.40
   6  21   2   -4.40    8.20
   6  21   2   13.10    8.90
  -7 -21  -2   -0.60    8.40
  -7 -21  -2    1.20    7.90
  -7 -21  -2   15.40    9.10
   7  21   2    2.80    9.50
   7  21   2   20.10   11.40
  -7 -22   2 1304.37   39.50
  -7 -22   2 1254.07   39.90
  -7 -22   2 1341.77   39.10
   7  22  -2 1282.27   42.70
  -7  22   2 1406.06   43.70
  -6 -22   2   27.50    6.80
  -6 -22   2   37.70    7.80
  -6 -22   2   35.40    7.70
  -6  22   2   38.70    8.30
   6  22  -2   37.60    9.70
  -5 -22   2 1525.15   41.80
  -5 -22   2 1470.45   42.10
  -5 -22   2 1534.65   42.90
   5  22  -2 1508.55   44.00
  -5  22   2 1533.45   42.30
  -4 -22   2   83.99    8.70
   4 -22  -2   68.79    7.10
  -4 -22   2   64.79    7.70
  -4 -22   2   68.39    7.60
  -4  22   2   73.19    7.80
   4  22  -2   95.69   10.60
   3 -22  -2 2403.56   63.19
  -3 -22   2 2449.66   64.79
  -3 -22   2 2532.55   63.89
  -3 -22   2 2492.35   63.69
   3  22  -2 2443.66   68.59
  -3  22   2 2504.15   64.29
   2 -22  -2   53.79    6.30
  -2 -22   2   55.89    5.80
   2 -22  -2   61.99    4.30
  -2 -22   2   53.59    6.00
  -2 -22   2   51.09    5.70
   2  22  -2   59.89    6.50
  -2  22   2   61.09    6.30
  -1 -22   2 2301.57   59.79
  -1 -22   2 2238.78   58.69
   1 -22  -2 2257.17   57.49
   1 -22  -2 2344.67   59.69
  -1 -22   2 2350.56   58.09
  -1  22   2 2331.17   57.19
   1  22  -2 2287.97   59.39
  -1  22   2 2220.38   59.59
   0 -22   2   48.70    5.50
   0 -22  -2   66.49    6.70
   0 -22   2   56.79    6.50
   0 -22  -2   65.99    4.90
   0  22   2   63.39    5.10
   0  22  -2   53.49    6.10
   0  22   2   67.49    6.60
   1 -22   2 2901.21   73.79
  -1 -22  -2 2939.51   73.79
  -1 -22  -2 2927.31   74.99
   1 -22   2 2857.81   74.89
   1  22   2 2919.51   75.59
  -1  22  -2 3013.00   73.89
   2 -22   2  205.98   10.50
   2 -22   2  226.58    9.40
  -2 -22  -2  216.48   10.70
  -2 -22  -2  224.28    9.70
  -2  22  -2  234.18    9.10
   2  22   2  217.88   11.90
   2  22   2  219.68   10.00
   3 -22   2 2143.89   57.19
   3 -22   2 2028.40   55.59
  -3 -22  -2 2199.68   57.89
  -3 -22  -2 2149.58   56.49
   3  22   2 2165.68   58.49
   3  22   2 2175.88   56.89
  -3  22  -2 2325.77   55.29
   4 -22   2  267.27   13.30
  -4 -22  -2  297.57   13.50
   4 -22   2  273.37   11.00
  -4 -22  -2  280.87   12.30
   4  22   2  273.97   14.90
  -4  22  -2  295.57   11.00
   4  22   2  281.07   13.30
  -5 -22  -2 1760.82   46.50
  -5 -22  -2 1745.73   47.10
   5 -22   2 1607.94   46.80
  -5 -22  -2 1718.03   47.90
   5  22   2 1631.24   47.10
   5  22   2 1738.73   49.50
  -6 -22  -2  228.88   14.10
  -6 -22  -2  220.58   13.30
  -6 -22  -2  234.18   15.30
   6 -22   2  206.68   14.60
   6  22   2  250.47   17.70
   6  22   2  223.18   15.80
  -7 -22  -2  757.22   29.20
  -7 -22  -2  795.62   27.20
  -7 -22  -2  755.32   27.60
   7  22   2  811.72   32.10
   7  22   2  752.22   28.50
  -7 -23   2    5.10    8.50
  -7 -23   2   17.00    8.00
  -7 -23   2   20.30    9.30
   7  23  -2   10.40   11.70
  -7  23   2   22.30   11.30
  -6 -23   2   12.50    6.50
  -6 -23   2   10.70    7.40
  -6 -23   2   16.80    7.20
   6  23  -2   15.60    9.20
  -6  23   2   24.60    9.00
  -5 -23   2    8.20    6.70
  -5 -23   2   -0.60    7.40
  -5 -23   2   -1.80    5.70
  -5  23   2    2.00    6.80
   5  23  -2    2.80    7.70
  -4 -23   2  104.39    9.60
  -4 -23   2  107.89    8.40
  -4 -23   2  107.99    8.80
   4  23  -2  115.69   11.20
  -4  23   2   90.59   10.50
   3 -23  -2   47.50    5.50
  -3 -23   2   58.69    6.60
  -3 -23   2   55.79    5.80
  -3 -23   2   59.89    5.80
  -3  23   2   45.10    6.90
   3  23  -2   55.09    7.20
  -2 -23   2    9.50    4.00
  -2 -23   2   15.50    4.30
   2 -23  -2    6.80    2.80
   2 -23  -2   12.60    4.40
  -2 -23   2   15.50    4.20
  -2  23   2   17.10    5.60
   2  23  -2   13.20    5.20
   1 -23  -2  125.89    8.00
  -1 -23   2  107.89    8.00
   1 -23  -2  120.79    5.80
  -1 -23   2  119.59    6.10
  -1 -23   2  123.49    7.60
   1  23  -2  119.19    8.60
  -1  23   2  123.49    8.90
   0 -23   2  101.69    7.70
   0 -23  -2  108.19    7.80
   0 -23   2  105.29    5.40
   0 -23  -2  103.29    6.00
   0 -23   2  108.89    6.80
   0  23  -2   99.59    7.60
   0  23   2   95.39    6.10
   0  23   2  103.49    8.80
  -1 -23  -2   17.00    4.50
  -1 -23  -2   15.40    3.80
   1 -23   2   10.60    3.70
   1 -23   2   16.50    4.40
   1  23   2   12.20    4.40
   1  23   2   14.30    5.30
  -2 -23  -2   14.90    4.90
   2 -23   2   17.10    4.90
   2 -23   2   20.70    4.50
  -2 -23  -2   14.60    4.10
   2  23   2   21.40    5.10
   2  23   2   24.80    6.20
  -2  23  -2   19.80    4.10
  -3 -23  -2   20.00    4.70
   3 -23   2   17.20    5.80
  -3 -23  -2   21.70    5.40
   3 -23   2   19.80    4.80
   3  23   2   16.70    6.70
   3  23   2   17.20    5.70
  -3  23  -2   22.20    4.30
  -4 -23  -2   -0.50    5.00
   4 -23   2    0.00    4.70
   4 -23   2   -4.00    5.80
  -4 -23  -2   -2.40    4.80
  -4 -23  -2   -4.30    4.80
   4  23   2    6.20    6.80
   4  23   2   -0.50    6.00
  -5 -23  -2    1.70    5.40
   5 -23   2   10.10    7.40
  -5 -23  -2    1.30    6.10
   5  23   2   -3.10    6.90
   6 -23   2   19.50    8.30
  -6 -23  -2   27.00    8.40
  -6 -23  -2   26.70    7.40
  -6 -23  -2   29.70    8.00
   6  23   2   34.00   10.10
   6  23   2   44.50   10.80
  -7 -23  -2   12.70    8.40
  -7 -23  -2   20.70    9.70
  -7 -23  -2    3.40    8.90
   7  23   2   29.10   12.90
   7  23   2   18.10   10.50
  -7 -24   2  995.40   33.90
  -7 -24   2  998.70   33.10
  -7 -24   2 1031.60   32.20
  -7  24   2  924.21   39.10
   7  24  -2 1032.50   36.80
  -6 -24   2   21.90    7.20
  -6 -24   2   14.20    8.00
  -6 -24   2   17.40    7.60
  -6  24   2   22.60    8.80
   6  24  -2   10.80    9.90
  -5 -24   2 1826.62   48.30
  -5 -24   2 1771.42   48.40
  -5 -24   2 1759.02   49.30
   5  24  -2 1685.73   55.39
  -5  24   2 1750.22   48.30
  -4 -24   2   19.40    5.10
  -4 -24   2   27.00    6.00
  -4 -24   2   22.90    6.00
   4  24  -2   32.30    7.60
  -4  24   2   24.20    6.70
  -3 -24   2 1722.53   46.80
  -3 -24   2 1725.73   45.50
   3 -24  -2 1597.44   45.10
  -3 -24   2 1727.83   45.30
  -3  24   2 1738.33   47.70
   3  24  -2 1699.83   47.10
  -2 -24   2   10.60    6.60
   2 -24  -2   33.80    5.20
  -2 -24   2   24.40    4.50
  -2 -24   2   21.10    4.50
   2  24  -2   32.20    6.00
  -2  24   2   23.60    6.10
  -1 -24   2 2092.89   51.29
   1 -24  -2 1935.51   52.19
   1 -24  -2 1993.90   50.59
  -1 -24   2 1994.40   51.99
  -1 -24   2 1994.00   53.09
  -1  24   2 2010.20   53.29
   1  24  -2 1971.90   52.79
   0 -24   2  132.09    5.70
   0 -24   2  141.59    7.70
   0 -24  -2  129.29    7.20
   0 -24  -2  137.09    8.70
   0 -24   2  126.19    8.70
   0  24  -2  147.39    8.70
   0  24   2  140.79    7.10
   0  24   2  144.39   10.00
   1 -24   2 2240.98   58.59
  -1 -24  -2 2263.57   59.99
  -1 -24  -2 2278.87   58.59
   1 -24   2 2257.27   59.89
   1  24   2 2278.27   60.69
   1  24   2 2302.37   58.59
  -1  24  -2 2398.26   58.99
   2 -24   2  139.39    9.50
  -2 -24  -2  120.69    8.00
   2 -24   2  117.89    8.10
  -2 -24  -2  114.39    9.10
   2  24   2  139.39   10.90
   2  24   2  119.79    8.40
   3 -24   2 2308.07   61.29
  -3 -24  -2 2430.46   63.59
  -3 -24  -2 2471.85   62.19
   3 -24   2 2399.16   62.99
   3  24   2 2380.46   64.29
  -3  24  -2 2332.27   61.09
   3  24   2 2400.76   62.49
  -4 -24  -2  224.98   13.40
  -4 -24  -2  249.78   12.10
  -4 -24  -2  246.78   12.10
   4 -24   2  247.28   13.70
   4  24   2  242.88   13.20
   4  24   2  235.18   14.90
  -5 -24  -2 1047.70   31.40
   5 -24   2  952.60   31.60
  -5 -24  -2 1067.39   32.50
  -5 -24  -2 1012.60   33.00
   5  24   2 1028.10   32.00
   5  24   2 1055.19   34.10
  -6 -24  -2  241.48   16.40
  -6 -24  -2  256.67   15.60
  -6 -24  -2  237.68   14.80
   6  24   2  234.08   17.00
   6  24   2  270.07   20.10
  -7 -24  -2  808.62   30.90
  -7 -24  -2  823.92   29.80
  -7 -24  -2  842.92   29.10
   7  24   2  815.02   34.70
   7  24   2  839.82   30.90
  -7 -25   2    3.50    8.20
  -7 -25   2   -2.30    9.80
  -7 -25   2  -11.30    9.20
   7  25  -2   -4.80   12.40
  -6 -25   2   52.99    9.50
  -6 -25   2   38.10    8.00
  -6 -25   2   24.10    8.70
   6  25  -2   45.60   11.10
  -6  25   2   21.90    9.50
  -5 -25   2   59.39    8.00
  -5 -25   2   45.90    8.10
  -5 -25   2   52.89    7.30
  -5  25   2   29.60    8.40
   5  25  -2   48.40    9.60
  -4 -25   2   -1.60    4.70
  -4 -25   2    6.00    5.20
  -4 -25   2    4.20    5.70
   4  25  -2   -0.10    7.40
  -4  25   2   -1.40    6.50
  -3 -25   2   20.40    5.30
  -3 -25   2   33.90    5.60
   3 -25  -2   33.90    6.50
  -3 -25   2   35.00    6.30
  -3  25   2   19.20    6.40
   3  25  -2   35.90    7.30
  -2 -25   2   69.79    7.50
  -2 -25   2   88.19    8.60
  -2 -25   2   79.09    6.70
   2 -25  -2   80.29    8.50
  -2  25   2   78.59    7.80
   2  25  -2   80.89    7.90
  -1 -25   2    9.90    4.10
   1 -25  -2    4.40    4.50
  -1 -25   2    5.10    4.40
   1 -25  -2    7.00    3.20
  -1  25   2   -1.70    5.20
   1  25  -2    9.30    5.00
   0 -25   2    7.00    4.40
   0 -25   2    5.50    4.10
   0 -25  -2    5.60    4.60
   0 -25  -2    6.90    3.90
   0  25   2    3.20    5.70
   0  25   2    5.90    3.80
   0  25  -2   14.00    4.70
  -1 -25  -2   13.90    5.10
   1 -25   2   13.30    4.10
  -1 -25  -2   12.60    4.30
   1 -25   2   18.50    5.10
   1  25   2   24.80    5.00
   1  25   2   20.40    6.20
  -1  25  -2   19.20    4.70
  -2 -25  -2   66.49    7.00
   2 -25   2   78.59    8.90
   2 -25   2   59.09    6.10
  -2 -25  -2   67.79    6.30
   2  25   2   73.19    8.70
   2  25   2   69.79    7.90
  -2  25  -2   76.09    7.30
  -3 -25  -2   18.40    5.60
  -3 -25  -2   13.70    4.90
   3 -25   2   16.30    5.50
  -3 -25  -2   20.90    5.10
   3 -25   2    2.70    6.00
   3  25   2   17.80    6.00
  -3  25  -2   18.50    4.80
   3  25   2   12.90    7.00
  -4 -25  -2   22.40    6.30
  -4 -25  -2   13.30    5.90
   4 -25   2   11.50    7.00
  -4 -25  -2   27.10    6.90
   4  25   2   28.80    7.80
   4  25   2   18.80    7.30
  -5 -25  -2   44.90    7.50
  -5 -25  -2   31.30    8.10
   5 -25   2   40.40    9.00
   5  25   2   32.80    9.70
  -6 -25  -2   12.30    8.40
  -6 -25  -2    6.30    8.60
  -6 -25  -2   19.10    8.10
   6  25   2   16.70   10.10
   6  25   2   23.70   11.00
  -6 -26   2   42.80    8.10
  -6 -26   2   40.40    9.80
  -6 -26   2   28.50    9.00
  -6  26   2   42.90   10.30
   6  26  -2   30.20   11.20
  -5 -26   2 1267.77   40.10
  -5 -26   2 1420.66   39.00
  -5 -26   2 1377.36   40.50
  -5  26   2 1378.76   39.70
   5  26  -2 1340.57   41.80
  -4 -26   2   -0.80    5.70
  -4 -26   2    9.10    6.20
  -4  26   2    9.20    7.00
   4  26  -2   10.80    7.80
   3 -26  -2 1379.36   40.40
  -3 -26   2 1542.05   40.80
  -3 -26   2 1474.25   41.80
  -3 -26   2 1515.05   40.40
   3  26  -2 1483.05   42.50
  -3  26   2 1498.55   41.50
  -2 -26   2   66.19    6.60
  -2 -26   2   61.19    6.90
  -2 -26   2   51.99    5.70
   2 -26  -2   59.79    6.60
   2  26  -2   62.79    7.60
  -2  26   2   44.40    7.30
  -1 -26   2 1729.63   43.10
  -1 -26   2 1643.54   44.30
   1 -26  -2 1626.34   44.50
  -1 -26   2 1649.04   45.40
  -1  26   2 1674.03   45.60
   1  26  -2 1607.34   44.90
   0 -26  -2  130.99    6.40
   0 -26  -2  133.69    7.70
   0 -26   2  121.79    9.50
   0 -26  -2  123.89    9.40
   0  26   2  123.09    7.60
   0  26  -2  142.09    9.60
   0  26   2  110.99   10.60
   1 -26   2 2095.19   56.89
  -1 -26  -2 2203.58   55.59
  -1 -26  -2 2123.99   55.19
   1 -26   2 2123.29   55.39
  -1 -26  -2 2156.78   57.09
   1  26   2 2140.39   57.79
  -1  26  -2 2187.38   55.89
   1  26   2 2119.39   55.29
   2 -26   2  156.68    9.40
   2 -26   2  157.18   10.90
  -2 -26  -2  158.78   10.70
  -2 -26  -2  170.08    9.50
  -2 -26  -2  147.59    8.80
   2  26   2  160.98    9.70
   2  26   2  156.68   12.60
  -2  26  -2  170.38    9.30
   3 -26   2 1475.55   41.20
  -3 -26  -2 1527.65   42.00
  -3 -26  -2 1533.55   43.40
   3 -26   2 1543.45   43.10
  -3 -26  -2 1534.75   41.80
   3  26   2 1620.24   45.10
   3  26   2 1520.05   42.20
  -4 -26  -2  151.88   11.00
   4 -26   2  162.68   13.30
  -4 -26  -2  165.18   13.20
  -4 -26  -2  183.68   11.20
   4  26   2  165.18   12.80
   4  26   2  153.08   15.00
  -5 -26  -2 1202.38   34.90
  -5 -26  -2 1201.48   35.30
  -5 -26  -2 1201.08   36.40
   5 -26   2 1077.89   35.50
   5  26   2 1176.08   35.80
   5  26   2 1166.28   38.50
  -6 -26  -2  184.18   16.90
  -6 -26  -2  200.78   15.80
  -6 -26  -2  193.58   14.80
   6  26   2  172.08   16.60
   6  26   2  214.68   20.40
  -6 -27   2  -10.90    7.30
  -6 -27   2    9.10    9.00
  -6 -27   2  -13.70    8.30
   6  27  -2   14.80   11.10
  -5 -27   2    8.70    7.60
  -5 -27   2    7.50    6.50
  -5 -27   2    7.70    7.60
  -5  27   2   14.30    8.90
   5  27  -2   -3.70    9.40
  -4 -27   2   21.70    6.70
  -4 -27   2    9.10    5.80
  -4 -27   2   12.80    6.50
   4  27  -2   17.40    9.50
  -4  27   2   28.40    8.00
  -3 -27   2   -0.50    5.10
  -3 -27   2    3.90    5.00
   3 -27  -2   -0.90    5.90
  -3  27   2    4.40    6.80
   3  27  -2   -3.20    6.60
  -2 -27   2   42.50    6.10
  -2 -27   2   36.80    6.60
  -2 -27   2   40.60    5.50
   2 -27  -2   39.00    6.30
   2  27  -2   48.10    7.20
  -2  27   2   58.29    8.20
   1 -27  -2    6.90    5.10
   1 -27  -2    6.60    4.10
  -1 -27   2    1.90    4.40
  -1 -27   2    0.70    3.90
  -1 -27   2    7.10    5.20
  -1  27   2   -2.10    6.10
   1  27  -2    5.30    5.70
   0 -27   2   41.20    5.50
   0 -27  -2   39.90    5.00
   0 -27  -2   39.10    6.10
   0 -27   2   48.90    6.50
   0  27   2   37.40    7.40
   0  27  -2   45.40    6.50
  -1 -27  -2    3.00    4.30
  -1 -27  -2    6.20    5.50
   1 -27   2   17.70    4.70
  -1 -27  -2    6.50    4.60
   1 -27   2   13.40    5.40
   1  27   2    6.10    5.20
  -1  27  -2   13.30    5.20
   1  27   2   12.40    6.60
  -2 -27  -2    7.50    4.90
  -2 -27  -2   10.50    4.80
   2 -27   2    3.00    5.90
  -2 -27  -2   12.90    6.00
   2 -27   2   13.00    5.30
   2  27   2    7.40    7.60
   2  27   2    5.00    5.70
  -2  27  -2   -6.70    4.90
  -3 -27  -2   35.10    6.10
  -3 -27  -2   36.50    6.50
  -3 -27  -2   30.20    6.70
   3 -27   2   32.50    7.20
   3  27   2   31.20    8.90
   3  27   2   38.70    7.40
   4 -27   2   85.59    9.80
  -4 -27  -2   99.29    9.30
  -4 -27  -2   85.09   11.30
  -4 -27  -2   89.89    9.40
   4  27   2   96.19   10.10
   4  27   2   89.69   11.50
  -5 -27  -2   21.50    8.60
  -5 -27  -2   24.50    8.30
   5 -27   2   23.60    9.10
  -5 -27  -2   38.60    7.80
   5  27   2   34.00    9.50
   5  27   2   43.20   11.10
  -6 -27  -2    7.10    8.20
  -6 -27  -2    2.80    9.20
  -6 -27  -2   -2.00    9.30
   6  27   2   11.00   12.30
   6  27   2   18.30   10.60
  -6 -28   2   -1.90    8.90
   6  28  -2    5.10   11.90
  -5 -28   2  884.61   28.50
  -5 -28   2  887.91   29.00
  -5 -28   2  849.61   30.20
   5  28  -2  898.61   32.10
  -5  28   2  943.21   30.30
  -4 -28   2   69.49    8.40
  -4 -28   2   59.99    8.60
  -4 -28   2   48.60    7.40
  -4  28   2   62.89    8.90
   4  28  -2   49.70    9.70
  -3 -28   2 1337.87   37.20
  -3 -28   2 1350.26   39.30
  -3  28   2 1372.76   38.70
   3  28  -2 1289.57   39.60
   2 -28  -2   52.89    7.10
  -2 -28   2   46.60    7.00
  -2 -28   2   64.29    6.90
  -2 -28   2   57.89    6.30
  -2  28   2   50.39    8.40
   2  28  -2   58.39    8.10
   1 -28  -2 1806.82   50.29
  -1 -28   2 1934.41   49.90
  -1 -28   2 1908.61   51.49
   1  28  -2 1866.51   50.89
  -1  28   2 1871.61   51.39
   0 -28  -2  102.79    9.80
   0 -28  -2   86.49    8.10
   0 -28   2  106.39    9.90
   0 -28   2   97.49    8.40
   0  28  -2   84.69    9.50
   0  28   2   90.59    9.60
   1 -28   2 1387.86   39.60
  -1 -28  -2 1399.36   39.60
  -1 -28  -2 1369.56   37.30
   1 -28   2 1393.66   37.90
  -1 -28  -2 1406.16   37.80
   1  28   2 1376.96   41.10
  -1  28  -2 1448.46   39.60
   1  28   2 1385.56   37.60
  -2 -28  -2  242.08   13.50
   2 -28   2  250.57   11.80
   2 -28   2  238.78   13.30
  -2 -28  -2  229.58   11.10
  -2 -28  -2  228.28   11.50
   2  28   2  222.88   11.80
   2  28   2  223.58   15.30
  -2  28  -2  259.27   17.80
  -3 -28  -2 1076.49   39.90
  -3 -28  -2 1242.68   34.30
  -3 -28  -2 1252.77   34.40
   3 -28   2 1202.68   35.70
   3  28   2 1200.08   37.80
   3  28   2 1174.38   34.50
  -4 -28  -2  146.79   13.60
   4 -28   2  126.39   13.80
  -4 -28  -2  145.09   11.90
  -4 -28  -2  159.28   11.80
   4  28   2  138.59   13.40
   4  28   2  177.88   16.10
  -5 -28  -2 1180.58   36.70
  -5 -28  -2 1183.18   36.00
  -5 -28  -2 1169.28   37.80
   5  28   2 1230.18   37.80
   5  28   2 1267.97   40.60
  -5 -29   2    1.20    8.00
  -5 -29   2   -1.40    7.10
  -5 -29   2   -0.20    7.70
   5  29  -2    3.90   10.20
  -4 -29   2   11.30    7.60
  -4 -29   2    8.50    6.30
  -4 -29   2   16.70    7.00
  -4  29   2   10.30    8.60
   4  29  -2   10.10    9.20
  -3 -29   2    1.60    5.90
  -3 -29   2    7.90    6.40
  -3 -29   2   10.70    5.80
  -3  29   2    4.60    7.60
   3  29  -2    7.20    8.00
  -2 -29   2   13.40    6.60
  -2 -29   2    9.50    4.50
  -2 -29   2   21.60    5.80
   2 -29  -2   11.90    6.70
  -2  29   2    7.50    7.80
   2  29  -2   11.70    7.20
  -1 -29   2   17.30    6.00
  -1 -29   2    7.00    5.00
   1 -29  -2   18.50    6.20
   1  29  -2    3.40    6.50
  -1  29   2    0.80    7.10
   0 -29   2   42.10    6.10
   0 -29  -2   48.10    5.90
   0 -29  -2   59.79    7.30
   0 -29   2   45.80    7.10
   0  29  -2   45.40    7.00
   0  29   2   46.70    8.70
  -1 -29  -2    4.20    5.00
   1 -29   2    3.50    6.00
  -1 -29  -2   -7.50    5.60
   1 -29   2   17.00    5.40
  -1  29  -2    6.90    6.20
   1  29   2  -13.00    7.60
  -2 -29  -2   52.09    6.80
   2 -29   2   51.19    8.00
   2 -29   2   52.59    7.10
  -2 -29  -2   48.00    6.70
  -2 -29  -2   50.49    8.10
   2  29   2   41.80    7.30
   2  29   2   30.10   14.30
  -3 -29  -2   -1.20    6.60
   3 -29   2    1.10    7.30
  -3 -29  -2   11.40    6.30
  -3 -29  -2    6.70    6.00
   3  29   2    3.00    9.00
   3  29   2   14.50    7.40
  -4 -29  -2   -0.20    6.70
  -4 -29  -2  -12.10    7.10
   4 -29   2   -4.90    8.50
   4  29   2  -21.60   13.70
   4  29   2    4.00   10.10
  -5 -29  -2   26.70    9.30
  -5 -29  -2   20.90    8.10
  -5 -29  -2   14.90    9.00
   5  29   2    3.90   11.70
   5  29   2   13.30   10.10
  -5 -30   2  903.11   32.30
  -5 -30   2  981.50   30.70
  -5 -30   2  943.11   30.60
   5  30  -2  934.11   34.40
  -4 -30   2   22.10    8.00
  -4 -30   2   16.80    9.70
  -4 -30   2   14.70    7.30
  -4  30   2   28.80   12.50
   4  30  -2   26.90   10.30
  -3 -30   2 1279.77   35.60
  -3 -30   2 1245.88   37.30
  -3 -30   2 1259.97   34.90
  -3  30   2 1239.58   37.70
   3  30  -2 1068.59   39.90
   2 -30  -2   75.69    8.60
  -2 -30   2   99.89   11.80
  -2  30   2   91.99    9.70
   2  30  -2   87.19   10.00
  -1 -30   2 1477.45   40.40
  -1 -30   2 1451.45   42.10
   1 -30  -2 1443.16   41.20
   1  30  -2 1504.15   42.00
  -1  30   2 1476.15   42.50
   0 -30  -2  125.59   11.40
   0 -30   2  111.09    9.60
   0  30  -2  135.19   11.80
   0  30   2  144.99   13.80
   1 -30   2 1213.48   36.30
   1 -30   2 1248.98   34.50
  -1 -30  -2 1191.18   36.00
  -1 -30  -2 1253.87   34.20
   1  30   2 1224.38   39.90
  -1  30  -2 1213.28   35.00
   2 -30   2  151.08   13.10
  -2 -30  -2  146.79   13.10
  -2 -30  -2  151.68   10.60
  -2 -30  -2  100.09    9.10
   2  30   2  139.39   15.70
   2  30   2  147.59   11.40
  -3 -30  -2 1146.29   35.60
   3 -30   2 1144.39   35.40
  -3 -30  -2 1153.88   33.50
  -3 -30  -2 1132.89   33.80
   3  30   2 1124.59   34.10
   3  30   2 1181.68   37.50
  -4 -30  -2  129.59   12.60
  -4 -30  -2  111.79   13.70
  -4 -30  -2  128.69   12.20
   4  30   2  143.59   15.50
   4  30   2  128.89   14.10
  -5 -30  -2  848.72   30.50
  -5 -30  -2  852.41   28.10
  -5 -30  -2  866.61   29.00
   5  30   2  808.22   30.40
   5  30   2  803.52   33.90
  -4 -31   2   48.20    9.80
  -4 -31   2   52.59    8.60
  -4 -31   2   31.20    8.20
  -4  31   2   31.40   10.00
   4  31  -2   35.10   10.90
  -3 -31   2    8.40    7.00
  -3 -31   2    7.50    7.60
  -3  31   2   31.30   14.30
   3  31  -2   13.80    9.30
  -2 -31   2   27.60    7.70
   2 -31  -2   22.60    7.30
  -2 -31   2   18.50    6.50
  -2  31   2   14.30    8.30
   2  31  -2   13.50    8.30
   1 -31  -2   21.50    7.00
  -1 -31   2    9.20    5.80
  -1 -31   2   14.60    6.80
   1  31  -2    0.00    7.80
  -1  31   2    0.50    7.90
   0 -31   2   19.20    5.70
   0 -31   2    8.50    6.90
   0 -31  -2    3.70    8.20
   0  31  -2   18.30   14.00
   0  31   2   18.40   14.90
   1 -31   2    8.60    7.00
   1 -31   2    1.70    6.10
  -1 -31  -2    6.00    5.80
   1  31   2    4.60    9.00
  -2 -31  -2   24.20    6.10
  -2 -31  -2   28.90    8.00
   2 -31   2   23.10    9.30
   2  31   2   38.60   10.50
  -3 -31  -2   11.40    8.30
  -3 -31  -2    2.20    6.30
   3 -31   2    4.10    8.20
  -3 -31  -2   -0.10    6.50
   3  31   2    7.00    8.40
   3  31   2   -6.20    9.70
  -4 -31  -2   21.40    7.90
  -4 -31  -2    8.10    7.60
  -4 -31  -2   16.50    8.90
   4 -31   2    2.70    9.70
   4  31   2   12.50    9.80
   4  31   2  -14.70   11.20
  -4 -32   2   -1.70    7.40
  -4 -32   2    3.10    7.90
  -4 -32   2    8.70    8.70
  -4  32   2   17.20   16.20
   4  32  -2  -11.00   10.20
  -3 -32   2 1229.78   35.80
  -3 -32   2 1176.58   37.40
  -3  32   2 1171.08   37.30
   3  32  -2 1205.78   38.20
  -2 -32   2   81.09    8.70
  -2 -32   2   97.79   10.40
   2  32  -2   69.19   12.40
  -2  32   2   84.59   10.90
  -1 -32   2  958.50   34.30
  -1 -32   2 1001.20   32.20
   1 -32  -2 1030.20   31.40
  -1  32   2 1053.69   33.10
   1  32  -2 1020.40   32.20
   0 -32   2  124.99   10.40
   0 -32   2  116.69   13.00
   0 -32  -2   90.69   13.90
   0  32  -2   99.59   11.40
   0  32   2  118.19   11.60
   1 -32   2 1247.28   36.10
   1 -32   2 1251.97   38.50
  -1 -32  -2 1284.37   38.50
  -1 -32  -2 1296.97   35.90
   1  32   2 1342.17   40.40
  -2 -32  -2   47.80    9.50
   2 -32   2   68.99   10.00
   2  32   2   76.89   12.40
  -3 -32  -2  887.51   31.40
  -3 -32  -2  901.71   28.80
   3 -32   2  963.30   31.20
   3  32   2  931.11   33.50
  -3 -33   2   21.60    7.90
  -3 -33   2   15.50    8.90
  -3  33   2    2.80   10.30
   3  33  -2    1.10   10.10
  -2 -33   2   31.50    8.90
  -2 -33   2   18.10    7.20
  -2  33   2   25.70   14.50
   2  33  -2   10.80    9.60
   1 -33  -2   10.50   11.10
  -1 -33   2   10.80    8.10
  -1 -33   2    2.80    6.70
  -1  33   2   -7.00    9.20
   1  33  -2   19.50    9.00
   0 -33   2   21.80    8.40
   0 -33  -2   37.30    8.70
   0 -33   2   18.50    7.60
   0  33   2   -6.20    9.50
   1 -33   2   13.50    8.40
  -1 -33  -2    6.80    8.10
   1  33   2   31.00   10.90
   2 -33   2   -2.40    8.60
  -2 -33  -2    2.20    6.70
  -2 -33  -2   -4.50    8.10
   2  33   2   13.50   11.40
  -3 -33  -2    5.00    7.40
  -3 -33  -2    7.60    9.00
   3 -33   2    2.40    9.50
   3  33   2    8.30   11.20
  -2 -34   2   27.00    9.50
  -2 -34   2    7.70    7.40
   2  34  -2   -3.00   10.70
  -2  34   2   38.20   11.50
  -1 -34   2 1089.79   32.20
   1 -34  -2 1058.89   33.40
  -1 -34   2 1043.20   34.60
   1  34  -2 1073.69   34.50
  -1  34   2 1078.29   35.10
   0 -34   2   66.59    8.00
   0 -34   2   86.09   10.70
   0 -34  -2   76.19    9.80
   0  34   2   82.29   12.60
  -1 -34  -2  860.01   29.70
   1 -34   2  869.11   30.40
   1  34   2  864.21   31.90
  -2 -34  -2  113.89   11.50
   2 -34   2   95.49   11.90
  -2 -34  -2  110.09   11.70
   2  34   2   89.59   13.80
  -9   0   3   -7.90    9.40
  -8   0   3    7.40    6.80
  -8   0   3   11.20    5.40
  -8   0   3   -6.90    7.80
  -7   0   3   -7.10    3.80
  -7   0   3   -3.00    5.50
  -7   0   3    4.70    5.10
   7   0  -3   -5.10    6.00
  -7   0   3    5.30    4.10
   6   0  -3   -2.80    4.80
  -6   0   3    2.20    3.80
  -6   0   3   -1.30    3.10
  -6   0   3   -2.20    4.50
  -6   0   3    2.30    3.00
   5   0  -3   -2.40    3.70
  -5   0   3   -1.80    2.10
  -5   0   3    2.40    2.70
  -5   0   3   -3.40    2.00
  -5   0   3   -2.10    3.40
  -4   0   3    1.30    2.50
  -4   0   3   -0.10    1.50
  -4   0   3    0.90    2.20
   4   0  -3   -0.90    2.70
  -4   0   3    1.70    1.60
  -3   0   3    0.70    1.50
  -3   0   3   -0.60    1.20
   3   0  -3    0.60    2.10
   3   0  -3   -1.90    1.20
  -3   0   3   -1.80    1.20
  -3   0   3    0.80    1.80
  -3   0   3    0.60    1.10
  -2   0   3    3.30    1.30
   2   0  -3    0.90    0.90
  -2   0   3    2.70    1.50
  -2   0   3    0.40    0.80
  -2   0   3    0.50    1.00
   1   0  -3    1.10    1.00
  -1   0   3    1.00    1.60
  -1   0   3    3.20    1.20
  -1   0   3    0.50    1.10
   1   0  -3   -0.40    1.50
  -1   0   3    1.30    0.90
  -1   0   3    1.10    0.80
   1   0  -3    0.40    0.90
   0   0   3    0.20    0.90
   0   0   3    2.60    1.10
   0   0  -3    1.50    1.00
   0   0  -3    0.40    0.90
   0   0   3    0.40    1.30
   0   0  -3    0.40    1.30
   0   0  -3   -0.30    1.00
   0   0   3    0.70    0.90
   1   0   3    0.80    0.90
   1   0   3    0.30    1.00
  -1   0  -3    0.90    0.90
   1   0   3    0.30    1.00
   1   0   3    1.80    1.10
   2   0   3    3.10    1.40
   2   0   3   -1.00    1.10
   2   0   3   -0.40    1.20
   2   0   3    0.00    1.30
   3   0   3    2.00    1.70
   3   0   3    0.00    1.50
   3   0   3    2.60    1.80
   3   0   3   -2.30    1.70
   4   0   3    0.00    2.00
   4   0   3   -0.10    2.40
   5   0   3   -2.00    3.00
   5   0   3    0.10    2.70
   5   0   3   -0.50    2.80
   6   0   3   -2.40    3.60
  -6   0  -3   -2.70    4.30
   6   0   3   -1.00    4.00
   6   0   3    3.10    4.30
   6   0   3   -0.60    4.80
  -7   0  -3    0.30    4.90
   7   0   3    3.80    5.10
   7   0   3    9.60    5.60
  -7   0  -3   -0.40    5.60
  -7   0  -3   -1.00    5.50
   7   0   3    9.80    4.90
   7   0   3    1.30    6.20
  -8   0  -3    5.00    6.60
   8   0   3    4.70    7.00
   8   0   3   14.60    8.70
  -8   0  -3   -5.00    6.50
  -8   0  -3   -9.20    7.80
   8   0   3    6.50    6.20
   8   0   3   -3.20    6.90
  -8   0  -3   -6.50    6.60
   9   0   3    5.70   10.40
  -9   0  -3   -3.40    8.70
  -9   0  -3   -4.10    8.80
   9   0   3    6.40    9.00
  -9  -1   3  381.46   21.40
  -9  -1   3  381.66   18.10
  -9  -1   3  387.36   20.90
  -9   1   3  410.96   21.20
  -9   1   3  372.86   19.00
  -8  -1   3 1200.28   33.50
  -8  -1   3 1208.78   33.10
  -8  -1   3 1208.18   35.10
  -8  -1   3 1180.18   36.90
  -8   1   3 1208.98   34.70
  -8   1   3 1190.18   36.70
  -8   1   3 1240.88   33.00
   8   1  -3 1246.08   37.90
  -7  -1   3  640.84   18.80
  -7  -1   3  621.94   20.10
  -7  -1   3  625.04   21.90
   7   1  -3  623.44   22.50
  -7   1   3  663.43   22.10
  -7   1   3  599.84   19.90
  -7   1   3  627.74   18.50
  -7   1   3  638.84   18.40
  -6  -1   3 1825.82   49.80
  -6  -1   3 1832.82   48.50
  -6  -1   3 1884.71   47.50
   6  -1  -3 1868.91   50.29
  -6   1   3 1897.81   47.20
  -6   1   3 1791.72   49.70
  -6   1   3 1855.81   47.20
   6   1  -3 1881.61   50.39
  -6   1   3 1863.31   48.40
   5  -1  -3  879.21   25.60
  -5  -1   3  864.11   25.10
  -5  -1   3  862.81   24.00
  -5  -1   3  874.81   25.20
  -5  -1   3  897.81   23.10
  -5   1   3  881.31   22.80
  -5   1   3  836.32   24.20
  -5   1   3  864.01   25.10
   5   1  -3  849.81   25.50
  -5   1   3  881.91   22.90
  -4  -1   3 3598.14   86.89
  -4  -1   3 3516.75   88.49
   4  -1  -3 3474.95   88.69
  -4  -1   3 3481.85   87.79
  -4   1   3 3459.45   86.69
   4   1  -3 3505.25   88.79
  -4   1   3 3473.85   87.49
  -4   1   3 3432.16   88.39
  -4   1   3 3633.84   86.59
  -4   1   3 3637.64   86.69
  -3  -1   3 1499.05   39.30
  -3  -1   3 1495.25   39.80
  -3  -1   3 1558.94   38.60
  -3  -1   3 1526.45   38.70
   3  -1  -3 1624.04   38.50
  -3   1   3 1525.75   38.40
  -3   1   3 1554.14   38.20
   3   1  -3 1554.64   38.80
  -3   1   3 1534.95   39.90
  -3   1   3 1594.14   38.30
   3   1  -3 1519.15   40.10
   2  -1  -3 6030.50  137.39
  -2  -1   3 5697.23  138.19
   2  -1  -3 5706.53  137.79
  -2  -1   3 5511.25  138.49
  -2  -1   3 5538.45  138.19
  -2  -1   3 5430.56  137.69
   2   1  -3 5900.21  137.69
  -2   1   3 5452.25  137.49
   2   1  -3 5648.33  138.79
  -2   1   3 5564.04  138.19
  -2   1   3 5727.13  137.29
  -2   1   3 5471.45  138.59
   1  -1  -3 2083.99   50.89
  -1  -1   3 2005.70   51.39
  -1  -1   3 2072.49   50.99
   1  -1  -3 2131.09   50.79
  -1  -1   3 2036.50   51.39
  -1  -1   3 2082.59   50.99
  -1  -1   3 2032.40   51.59
  -1   1   3 2094.79   50.79
  -1   1   3 2059.69   50.89
  -1   1   3 2032.20   51.49
   1   1  -3 2137.49   50.99
  -1   1   3 2026.80   51.39
   1   1  -3 2059.59   50.99
   1   1  -3 2099.09   51.49
   0  -1  -3 4882.01  117.49
   0  -1   3 4673.63  117.39
   0  -1   3 4716.33  117.09
   0  -1  -3 5021.80  117.09
   0  -1   3 4671.53  117.19
   0  -1   3 4896.11  117.19
   0  -1  -3 4834.92  117.29
   0   1  -3 4625.84  117.09
   0   1   3 4971.90  117.09
   0   1   3 4611.94  117.29
   0   1  -3 4930.71  117.09
   0   1   3 4639.34  116.99
   0   1  -3 4898.21  117.49
   0   1   3 4714.43  117.49
   1  -1   3 1908.41   47.60
  -1  -1  -3 1944.51   47.40
   1  -1   3 1904.71   47.70
   1  -1   3 1955.20   47.20
   1  -1   3 1922.61   47.80
   1   1   3 1912.31   47.50
   1   1   3 1850.71   47.60
  -1   1  -3 1932.31   47.10
   1   1   3 1869.71   47.70
   1   1   3 1962.60   47.80
   2  -1   3 5227.68  124.99
   2  -1   3 5135.39  126.09
   2  -1   3 4918.91  125.29
   2  -1   3 5055.89  125.69
  -2   1  -3 5366.76  124.79
   2   1   3 5006.60  125.39
   2   1   3 5252.07  125.79
   2   1   3 4906.51  125.29
   2   1   3 5136.49  125.19
   3  -1   3 1058.29   27.20
   3  -1   3 1039.10   27.30
   3  -1   3 1058.39   27.40
   3  -1   3 1076.39   27.90
   3   1   3 1070.59   27.90
   3   1   3 1036.70   27.50
   3   1   3 1047.50   27.50
   3   1   3 1059.69   27.50
   4  -1   3 4579.74  115.09
   4  -1   3 4723.73  115.79
   4  -1   3 4685.53  115.19
   4  -1   3 4701.13  115.19
   4   1   3 4644.74  115.49
   4   1   3 4660.13  115.39
   4   1   3 4649.53  115.19
   4   1   3 4624.44  115.69
   5  -1   3  409.06   12.90
   5  -1   3  390.66   12.60
   5  -1   3  414.76   13.30
   5  -1   3  377.66   13.20
   5   1   3  399.06   13.50
   5   1   3  398.46   12.80
   5   1   3  411.26   13.10
   5   1   3  406.96   13.40
   6  -1   3 3184.08   80.09
   6  -1   3 3170.48   80.39
   6  -1   3 3215.98   80.79
   6  -1   3 3175.18   80.89
  -6  -1  -3 3137.39   81.59
   6   1   3 3138.99   80.59
   6   1   3 3156.38   80.09
   6   1   3 3127.69   80.89
   6   1   3 3210.28   81.09
   7  -1   3  312.37   12.50
  -7  -1  -3  303.37   14.70
  -7  -1  -3  317.17   13.10
   7  -1   3  315.47   13.40
   7  -1   3  319.07   14.40
   7  -1   3  306.27   13.60
  -7   1  -3  329.47   13.80
   7   1   3  319.07   15.00
  -7   1  -3  324.67   13.20
   7   1   3  302.57   13.60
  -7   1  -3  308.27   14.40
   7   1   3  303.37   12.70
   7   1   3  317.97   13.70
  -8  -1  -3 1594.94   43.60
  -8  -1  -3 1545.75   43.80
   8  -1   3 1511.35   44.10
   8  -1   3 1654.63   45.40
  -8  -1  -3 1585.94   44.50
   8  -1   3 1614.34   43.20
  -8  -1  -3 1576.74   45.40
   8  -1   3 1583.54   44.20
  -8   1  -3 1545.05   43.30
   8   1   3 1558.84   45.10
  -8   1  -3 1612.04   44.30
  -8   1  -3 1590.54   43.70
   8   1   3 1543.35   44.30
   8   1   3 1583.74   44.10
   8   1   3 1572.24   43.20
  -8   1  -3 1549.54   45.20
   9  -1   3  135.49   14.00
   9  -1   3  118.89   12.90
  -9  -1  -3   84.89   11.70
  -9  -1  -3  140.19   16.10
   9  -1   3  110.79   15.90
   9  -1   3   98.19   10.60
  -9  -1  -3  123.19   14.00
   9   1   3   80.59   14.50
  -9   1  -3  123.39   11.30
  -9   1  -3  129.79   15.20
   9   1   3  101.69   12.90
   9   1   3  120.69   11.60
  -9  -2   3    8.90    7.60
  -9  -2   3  -11.70    8.70
  -9  -2   3   16.40   10.10
  -9   2   3   -8.20   10.00
  -9   2   3  -12.40    8.30
  -8  -2   3    3.90    7.60
  -8  -2   3   10.30    5.50
  -8  -2   3    8.30    5.30
  -8  -2   3   -3.10    6.70
   8   2  -3    2.50    8.50
  -8   2   3   -1.60    7.60
  -8   2   3    1.60    5.10
  -8   2   3   12.00    8.20
  -7  -2   3    3.60    4.20
  -7  -2   3    2.90    5.90
  -7  -2   3   -3.20    4.10
  -7  -2   3   -8.00    4.80
  -7   2   3   -4.00    5.40
  -7   2   3   -4.40    5.40
   7   2  -3   -2.50    6.10
  -7   2   3   -5.70    3.70
  -7   2   3    4.10    3.70
  -6  -2   3   21.20    3.70
  -6  -2   3   10.40    5.00
  -6  -2   3   15.30    3.40
  -6  -2   3   23.10    4.40
  -6   2   3   13.50    5.00
   6   2  -3   17.20    5.70
  -6   2   3   15.70    4.20
  -6   2   3   20.40    3.20
  -5  -2   3   47.70    5.00
  -5  -2   3   46.30    5.10
  -5  -2   3   45.00    4.30
  -5  -2   3   56.69    4.20
  -5   2   3   54.69    3.70
   5   2  -3   46.50    5.50
  -5   2   3   49.50    5.30
  -4  -2   3   17.70    2.80
  -4  -2   3   15.50    2.10
  -4  -2   3   15.10    2.20
  -4  -2   3   10.50    3.00
  -4   2   3   14.90    1.80
  -4   2   3   13.20    3.10
   4   2  -3    7.50    3.00
  -4   2   3   13.10    1.70
  -4   2   3   10.10    2.40
   3  -2  -3    5.30    1.30
  -3  -2   3    5.60    1.40
  -3  -2   3   -0.20    1.80
  -3  -2   3    3.30    1.40
  -3  -2   3    3.10    1.70
  -3   2   3    4.00    1.30
  -3   2   3    2.80    1.70
   3   2  -3    2.80    2.10
  -3   2   3    2.00    1.10
  -3   2   3    2.80    1.90
  -2  -2   3    7.20    1.20
  -2  -2   3    8.60    1.60
   2  -2  -3    7.00    1.00
  -2  -2   3    3.70    1.20
  -2  -2   3    4.10    1.70
   2   2  -3    6.10    1.40
  -2   2   3    5.00    1.00
   2   2  -3    2.70    1.60
  -2   2   3    6.00    1.50
  -2   2   3    1.60    1.50
  -1  -2   3   23.50    2.40
  -1  -2   3   20.40    1.80
  -1  -2   3   20.50    2.00
   1  -2  -3   26.20    1.50
  -1  -2   3   24.90    1.80
   1  -2  -3   22.80    1.70
  -1  -2   3   21.00    2.00
   1   2  -3   23.80    2.30
  -1   2   3   24.20    2.10
  -1   2   3   21.60    1.60
  -1   2   3   21.80    1.30
  -1   2   3   24.80    2.30
   1   2  -3   23.10    2.10
   1   2  -3   18.50    2.10
   1   2  -3   22.60    2.10
   0  -2   3  104.79    3.60
   0  -2   3  100.29    3.70
   0  -2   3   97.49    3.80
   0  -2  -3  101.09    3.40
   0  -2  -3   94.19    3.80
   0  -2   3  102.89    3.40
   0   2  -3  102.39    3.40
   0   2   3   97.09    4.00
   0   2   3   99.19    4.00
   0   2   3  100.79    3.40
   0   2   3  100.29    3.40
   0   2  -3   93.69    3.70
   0   2  -3  102.49    3.70
  -1  -2  -3   -1.70    1.20
   1  -2   3    0.20    1.10
   1  -2   3    0.30    1.00
   1  -2   3    1.80    1.10
   1   2   3    1.30    1.10
  -1   2  -3    0.70    0.70
   1   2   3   -0.30    1.00
   1   2   3    2.20    1.10
   1   2   3   -0.50    1.10
  -1   2  -3    1.20    1.30
   2  -2   3  230.98    6.40
   2  -2   3  221.38    7.00
   2  -2   3  217.08    6.80
   2  -2   3  233.78    7.40
  -2   2  -3  245.48    6.40
   2   2   3  210.28    7.00
   2   2   3  223.08    7.30
   2   2   3  221.58    7.00
   2   2   3  224.08    7.00
   3  -2   3    2.30    1.80
   3  -2   3    2.20    1.60
   3  -2   3    2.50    1.60
   3  -2   3    2.50    1.50
   3   2   3   -0.20    1.70
   3   2   3    3.00    1.80
   3   2   3    4.00    1.90
  -3   2  -3    4.80    1.90
   3   2   3    2.40    1.60
   4  -2   3  290.37   10.20
   4  -2   3  293.37    9.50
   4  -2   3  308.17    9.70
   4  -2   3  303.07    9.60
   4   2   3  288.97   10.30
   4   2   3  294.87    9.90
   4   2   3  299.97   10.20
   4   2   3  302.47    9.80
   5  -2   3    5.30    2.70
   5  -2   3    3.50    3.00
  -5  -2  -3    2.10    3.40
   5  -2   3    2.00    2.80
   5  -2   3    4.60    3.10
   5   2   3    6.90    3.40
   5   2   3    0.30    2.90
   5   2   3    2.70    2.90
   5   2   3    4.50    3.40
   6  -2   3    6.70    4.30
   6  -2   3    4.40    5.00
   6  -2   3   12.90    4.60
  -6  -2  -3    0.60    4.50
   6  -2   3    8.20    3.90
   6   2   3   19.80    5.50
   6   2   3   10.60    4.10
   6   2   3    0.10    4.20
   6   2   3    9.00    4.60
  -6   2  -3    8.10    4.80
   7  -2   3    4.50    5.50
   7  -2   3   -1.70    4.60
  -7  -2  -3   -6.80    4.80
   7  -2   3   -4.90    6.10
   7  -2   3    0.50    4.80
  -7  -2  -3   -2.50    5.40
   7   2   3    2.50    6.30
   7   2   3    2.00    5.20
   7   2   3    2.30    4.90
  -7   2  -3   -8.70    5.40
   7   2   3   -2.90    5.70
  -7   2  -3   -7.30    5.10
  -8  -2  -3   24.40    7.30
   8  -2   3   11.10    7.30
   8  -2   3    3.90    6.10
  -8  -2  -3    7.50    7.90
  -8  -2  -3    5.90    7.40
  -8  -2  -3   20.20    6.70
   8  -2   3   23.80    8.40
   8  -2   3   -3.90    6.50
  -8   2  -3   18.90    6.80
   8   2   3   30.30    7.90
   8   2   3   -3.10    6.60
  -8   2  -3    2.60    7.60
   8   2   3   12.30    6.40
  -8   2  -3   13.70    7.60
  -8   2  -3   20.70    6.70
   8   2   3   13.20    8.70
   9  -2   3    0.00   10.20
  -9  -2  -3    9.50    8.40
  -9  -2  -3  -12.60    9.10
  -9  -2  -3   -7.60    8.90
   9  -2   3   -8.10    8.20
   9  -2   3    3.90    8.70
   9  -2   3   -0.20    7.40
  -9  -2  -3    4.80    9.70
  -9   2  -3    1.20    8.30
   9   2   3    3.90   10.50
  -9   2  -3    3.30    8.90
   9   2   3    5.50    9.20
   9   2   3   -3.50    7.90
   9   2   3    1.50    8.50
  -9   2  -3   17.30   10.80
  -9   2  -3   -5.20    7.20
  -9  -3   3  290.17   19.90
  -9  -3   3  350.06   15.40
  -9  -3   3  319.07   17.70
  -9   3   3  314.27   20.10
  -9   3   3  317.17   16.30
   9   3  -3  289.27   21.10
  -8  -3   3 1005.20   32.60
  -8  -3   3  967.50   29.00
  -8  -3   3 1044.30   32.20
  -8  -3   3 1044.00   31.30
  -8   3   3  991.50   31.60
   8   3  -3 1010.00   33.30
  -8   3   3 1030.40   30.00
  -8   3   3 1030.10   32.50
  -7  -3   3  550.24   17.60
  -7  -3   3  574.54   17.40
  -7  -3   3  554.84   18.80
  -7  -3   3  584.64   21.70
  -7   3   3  570.74   20.10
  -7   3   3  552.74   17.50
   7   3  -3  548.35   20.90
  -7   3   3  569.34   18.30
  -7   3   3  539.25   16.50
  -6  -3   3 2367.96   60.69
  -6  -3   3 2373.76   61.79
  -6  -3   3 2429.76   60.89
  -6  -3   3 2393.86   63.09
  -6   3   3 2443.86   61.29
   6   3  -3 2393.96   63.39
  -6   3   3 2385.76   59.99
  -6   3   3 2368.96   62.79
  -6   3   3 2405.86   61.29
  -5  -3   3 1111.29   29.60
  -5  -3   3 1119.79   29.50
  -5  -3   3 1126.59   30.50
  -5  -3   3 1131.29   31.50
  -5   3   3 1121.09   29.90
  -5   3   3 1132.39   28.80
  -5   3   3 1123.49   31.30
   5   3  -3 1127.19   31.80
  -5   3   3 1141.29   28.80
  -4  -3   3 3260.57   82.59
  -4  -3   3 3275.47   83.29
  -4  -3   3 3406.36   82.69
  -4  -3   3 3335.17   84.09
  -4   3   3 3402.46   81.79
  -4   3   3 3291.87   81.89
  -4   3   3 3296.77   82.89
   4   3  -3 3357.86   84.39
  -4   3   3 3426.46   81.79
  -4   3   3 3307.17   83.89
  -3  -3   3 1354.16   33.90
  -3  -3   3 1310.27   34.40
  -3  -3   3 1338.77   34.90
   3  -3  -3 1404.26   33.50
  -3  -3   3 1348.07   33.90
  -3   3   3 1304.97   34.10
  -3   3   3 1331.57   33.20
  -3   3   3 1314.57   34.90
   3   3  -3 1332.77   35.10
   2  -3  -3 4186.28  104.39
  -2  -3   3 4133.49  104.89
  -2  -3   3 4380.76  104.99
  -2  -3   3 4224.78  105.39
  -2  -3   3 4099.79  105.59
  -2   3   3 4280.47  105.19
  -2   3   3 4203.78  105.79
  -2   3   3 4372.96  104.39
   2   3  -3 4243.88  105.79
   2   3  -3 4692.93  105.69
  -1  -3   3 1440.06   35.30
   1  -3  -3 1397.86   34.90
   1  -3  -3 1478.65   34.80
  -1  -3   3 1416.56   35.60
  -1  -3   3 1375.46   35.30
  -1  -3   3 1422.56   35.60
  -1  -3   3 1414.96   35.70
  -1   3   3 1460.85   34.90
   1   3  -3 1403.06   35.60
  -1   3   3 1373.36   35.60
   1   3  -3 1413.46   35.40
  -1   3   3 1374.66   35.90
   0  -3  -3 7204.78  181.98
   0  -3  -3 7237.98  182.28
   0  -3   3 7313.17  182.18
   0  -3   3 7884.01  181.78
   0  -3  -3 7754.72  181.88
   0  -3   3 7185.18  182.28
   0   3  -3 8146.48  182.78
   0   3  -3 7534.05  182.18
   0   3   3 7089.89  182.28
   0   3   3 7298.47  182.28
   1  -3   3  793.42   20.60
   1  -3   3  798.72   20.80
  -1  -3  -3  760.92   20.50
   1  -3   3  801.22   20.60
  -1   3  -3  799.12   20.50
   1   3   3  816.72   20.80
   1   3   3  830.72   20.70
   1   3   3  807.92   20.70
   1   3   3  766.02   20.40
   2  -3   3 4837.22  121.09
   2  -3   3 4999.90  120.99
   2  -3   3 5009.30  121.59
   2   3   3 4956.80  121.29
   2   3   3 4990.80  121.49
   2   3   3 4857.91  121.19
   2   3   3 4903.71  121.29
   3  -3   3  612.44   16.40
   3  -3   3  591.04   16.20
   3  -3   3  620.04   16.00
   3  -3   3  607.64   16.90
   3   3   3  595.24   16.70
   3   3   3  592.04   16.70
   3   3   3  591.14   16.50
   4  -3   3 4545.45  114.59
   4  -3   3 4711.13  114.59
   4  -3   3 4727.53  114.59
   4  -3   3 4594.14  115.29
   4   3   3 4693.43  115.49
   4   3   3 4632.44  115.19
   4   3   3 4664.83  115.29
   4   3   3 4553.44  114.79
   5  -3   3  621.84   17.90
   5  -3   3  642.64   18.30
   5  -3   3  636.24   18.00
  -5  -3  -3  624.74   19.60
   5  -3   3  601.34   18.70
   5   3   3  618.84   18.90
   5   3   3  618.24   18.30
   5   3   3  646.54   19.10
   5   3   3  620.14   18.70
  -5   3  -3  644.04   18.10
   6  -3   3 2770.12   73.89
   6  -3   3 2844.52   72.69
  -6  -3  -3 2813.02   73.59
   6  -3   3 2860.31   71.99
  -6  -3  -3 2865.31   72.39
   6  -3   3 2822.02   71.79
  -6   3  -3 2768.12   73.29
   6   3   3 2842.12   72.09
   6   3   3 2826.22   72.79
   6   3   3 2844.92   72.69
   6   3   3 2888.61   73.39
  -7  -3  -3  122.49   10.90
   7  -3   3  117.79   10.80
  -7  -3  -3  103.59    9.20
   7  -3   3  124.79    9.60
   7  -3   3  127.69    8.80
   7  -3   3  127.99    9.50
   7   3   3  123.09   10.20
   7   3   3  126.69    9.20
   7   3   3  126.09   11.80
   7   3   3  120.89   10.30
  -7   3  -3  120.49    9.80
  -7   3  -3  122.39    9.30
  -8  -3  -3 1564.84   44.20
  -8  -3  -3 1566.94   43.90
   8  -3   3 1597.74   43.70
   8  -3   3 1599.14   43.90
   8  -3   3 1579.94   44.80
   8  -3   3 1537.15   44.10
  -8  -3  -3 1597.64   45.60
  -8   3  -3 1625.04   44.80
   8   3   3 1554.54   45.70
  -8   3  -3 1564.14   43.30
  -8   3  -3 1614.94   44.10
   8   3   3 1624.74   43.60
   8   3   3 1537.15   44.40
   8   3   3 1569.54   44.50
  -8   3  -3 1549.74   45.10
   9  -3   3  111.99   11.00
  -9  -3  -3   97.79   11.20
  -9  -3  -3  106.99   10.70
   9  -3   3   98.39    9.40
  -9  -3  -3  119.99   12.30
   9  -3   3  113.89   12.20
   9  -3   3  117.29   11.30
  -9  -3  -3  107.09   12.20
   9   3   3  108.79   12.10
  -9   3  -3  126.09   14.00
  -9   3  -3   86.09    9.80
  -9   3  -3  100.89   11.40
   9   3   3  122.49   13.60
  -9   3  -3  100.79   11.40
   9   3   3  121.09   13.60
  -9  -4   3   19.80   10.00
  -9  -4   3   -0.90    6.90
  -9  -4   3   -2.40    8.80
  -9   4   3   -3.60    9.90
  -9   4   3   10.00    8.10
   9   4  -3   18.10   11.20
  -8  -4   3   24.90    8.70
  -8  -4   3   23.50    9.10
  -8  -4   3   16.10    7.40
  -8  -4   3    9.70    5.80
  -8   4   3   33.30    7.00
  -8   4   3   23.30    8.60
   8   4  -3   21.40    9.00
  -7  -4   3   17.30    4.50
  -7  -4   3   12.10    6.00
  -7  -4   3   15.70    4.80
  -7  -4   3   16.60    5.80
  -7   4   3   20.70    5.50
  -7   4   3   18.60    4.00
  -7   4   3   19.40    6.30
  -7   4   3   18.90    4.10
   7   4  -3   13.30    7.00
  -6  -4   3   14.10    4.60
  -6  -4   3    9.30    4.90
  -6  -4   3   16.10    3.80
  -6  -4   3    4.10    3.50
  -6   4   3    5.50    2.70
  -6   4   3   10.80    2.90
  -6   4   3    3.50    4.10
  -6   4   3    8.10    4.90
   6   4  -3    9.40    5.10
  -5  -4   3    6.20    3.30
  -5  -4   3    9.80    2.60
  -5  -4   3    9.40    2.70
  -5  -4   3    9.20    3.70
   5   4  -3    7.30    4.10
  -5   4   3    9.00    2.80
  -5   4   3    5.20    2.00
  -5   4   3    2.10    3.60
  -5   4   3   10.00    2.10
  -5   4   3   13.90    3.10
  -4  -4   3   35.40    4.00
  -4  -4   3   42.40    3.40
  -4  -4   3   36.10    3.90
  -4   4   3   40.40    2.60
   4   4  -3   42.60    4.40
  -4   4   3   35.30    4.00
  -4   4   3   36.10    3.20
  -4   4   3   31.80    3.50
  -3  -4   3   47.80    3.90
  -3  -4   3   46.30    3.30
   3  -4  -3   46.40    2.20
  -3  -4   3   49.99    3.10
  -3   4   3   41.40    3.90
   3   4  -3   44.80    4.10
  -3   4   3   43.70    2.10
  -3   4   3   47.40    3.10
  -2  -4   3  408.26   11.00
  -2  -4   3  391.96   11.00
  -2  -4   3  390.26   11.60
  -2  -4   3  403.06   11.40
   2   4  -3  398.36   11.80
  -2   4   3  408.76   11.20
  -2   4   3  394.46   11.80
  -1  -4   3   44.30    2.50
  -1  -4   3   39.70    2.30
  -1  -4   3   41.80    2.90
  -1  -4   3   39.30    2.40
  -1  -4   3   39.00    2.30
   1  -4  -3   43.40    1.90
  -1   4   3   40.90    2.70
  -1   4   3   40.20    3.10
   1   4  -3   40.70    2.60
  -1   4   3   41.20    1.80
   0  -4  -3  101.59    3.60
   0  -4   3   98.99    3.80
   0  -4   3  101.89    3.30
   0  -4   3  106.99    4.00
   0  -4   3  103.29    3.40
   0  -4   3   99.89    3.80
   0  -4  -3  107.79    3.40
   0   4   3   95.29    4.20
   0   4   3   97.29    3.90
   0   4  -3  101.39    3.80
   0   4   3  105.09    3.50
   0   4   3   98.09    3.40
   1  -4   3  108.19    4.10
   1  -4   3  116.49    4.20
   1  -4   3  119.49    4.40
  -1   4  -3  110.49    4.00
   1   4   3  106.39    3.90
   1   4   3  111.29    4.40
   1   4   3  108.69    4.10
   1   4   3  105.49    4.10
   2  -4   3  535.75   14.10
   2  -4   3  535.15   14.50
   2  -4   3  533.55   14.90
   2   4   3  526.45   14.50
   2   4   3  515.45   14.60
   2   4   3  559.24   14.90
   2   4   3  518.25   14.60
   3  -4   3    4.20    1.60
   3  -4   3    5.30    1.80
   3  -4   3    1.20    1.90
   3  -4   3    6.00    1.60
   3   4   3    5.60    2.50
   3   4   3    4.30    1.80
   3   4   3    5.20    2.00
   3   4   3    5.90    2.00
  -4  -4  -3   46.60    4.90
   4  -4   3   45.20    3.70
   4  -4   3   44.40    4.80
   4  -4   3   48.80    4.00
   4  -4   3   49.40    3.80
   4   4   3   46.80    4.30
   4   4   3   40.90    4.40
  -4   4  -3   43.60    3.90
   4   4   3   41.70    4.60
   4   4   3   39.10    4.60
   5  -4   3    5.50    2.80
   5  -4   3    4.70    2.70
   5  -4   3    6.80    3.10
  -5  -4  -3   -1.30    3.50
   5  -4   3    4.50    3.20
   5   4   3    3.70    3.70
  -5   4  -3    6.80    2.90
   5   4   3    2.90    3.00
   5   4   3    0.00    3.40
   5   4   3    8.50    3.50
  -6  -4  -3   27.10    4.80
   6  -4   3   38.70    5.10
   6  -4   3   26.00    5.00
  -6  -4  -3   26.60    5.60
   6  -4   3   27.90    4.90
   6  -4   3   37.20    4.60
   6   4   3   33.40    5.40
   6   4   3   35.50    6.00
   6   4   3   26.90    4.60
   6   4   3   18.50    4.90
  -6   4  -3   29.60    4.70
   7  -4   3    0.60    6.00
   7  -4   3    5.80    5.50
   7  -4   3    5.70    5.10
  -7  -4  -3   -2.10    5.60
  -7  -4  -3    0.50    4.90
  -7   4  -3   -8.50    4.90
   7   4   3   -0.90    6.10
   7   4   3    7.10    6.00
   7   4   3   -1.50    5.40
   7   4   3   -4.90    4.70
  -7   4  -3   -1.60    5.40
   8  -4   3   35.20    6.70
   8  -4   3   45.00    7.50
  -8  -4  -3   35.10    8.20
   8  -4   3   26.80    7.40
  -8  -4  -3   21.90    8.50
  -8  -4  -3   32.80    7.50
   8  -4   3   23.40    8.30
   8   4   3   27.90    7.30
   8   4   3   23.90    9.00
   8   4   3   53.29    8.70
  -8   4  -3   27.00    7.40
  -8   4  -3   29.90    7.00
   8   4   3   21.10    7.40
  -8   4  -3   33.10    7.90
  -8   4  -3   27.00    8.30
  -9  -4  -3    2.50    9.20
  -9  -4  -3   -4.60    7.90
   9  -4   3   -0.20    7.00
  -9  -4  -3   25.70    9.70
   9  -4   3   15.80    8.10
   9  -4   3    3.20    8.60
  -9   4  -3    5.00    8.50
  -9   4  -3    0.70    8.90
  -9   4  -3   -1.00    9.10
   9   4   3   -2.60    9.60
  -9   4  -3   20.40    7.70
   9   4   3    2.10    8.20
  -9  -5   3  441.86   20.30
  -9  -5   3  450.65   23.10
  -9  -5   3  474.45   18.50
   9   5  -3  474.75   24.60
  -9   5   3  434.46   22.70
  -9   5   3  443.86   19.00
  -8  -5   3 1410.26   39.50
  -8  -5   3 1447.36   41.00
  -8  -5   3 1423.26   42.60
  -8  -5   3 1466.65   39.30
   8   5  -3 1443.56   43.30
  -8   5   3 1401.96   42.20
  -8   5   3 1486.95   39.80
  -7  -5   3  546.25   17.40
  -7  -5   3  578.04   20.30
  -7  -5   3  526.55   17.80
  -7  -5   3  560.34   18.80
   7   5  -3  533.15   22.00
  -7   5   3  542.85   19.90
  -7   5   3  544.15   15.80
  -7   5   3  530.95   17.60
  -6  -5   3 1792.52   47.90
  -6  -5   3 1858.71   49.20
  -6  -5   3 1765.62   46.80
  -6  -5   3 1817.82   47.00
  -6   5   3 1829.02   47.00
   6   5  -3 1785.02   49.40
  -6   5   3 1845.32   45.60
  -6   5   3 1795.12   48.70
  -5  -5   3  937.11   26.50
  -5  -5   3  986.00   27.60
  -5  -5   3  934.31   25.80
  -5  -5   3  958.40   25.80
  -5   5   3  967.90   24.40
  -5   5   3  967.10   25.70
  -5   5   3  964.10   27.30
   5   5  -3  931.21   27.70
  -4  -5   3 3507.65   97.09
  -4  -5   3 3827.62   95.19
  -4  -5   3 4005.90   95.49
  -4   5   3 3950.20   96.59
  -4   5   3 3946.31   95.29
  -3  -5   3 1313.47   33.00
  -3  -5   3 1302.27   32.90
  -3  -5   3 1271.27   33.40
  -3   5   3 1286.07   33.80
   3   5  -3 1269.27   34.00
  -3   5   3 1287.47   32.90
  -2  -5   3 5223.78  123.99
  -2  -5   3 5045.90  124.19
  -2  -5   3 4843.32  123.79
   2   5  -3 4989.40  124.49
  -2   5   3 5109.09  123.89
  -2   5   3 5099.29  124.79
  -1  -5   3  461.75   12.50
  -1  -5   3  475.45   12.90
   1  -5  -3  471.95   11.90
  -1  -5   3  464.95   12.70
  -1  -5   3  470.25   12.70
   1  -5  -3  462.75   12.20
  -1   5   3  470.75   11.80
  -1   5   3  474.75   12.20
  -1   5   3  456.35   12.70
   1   5  -3  471.75   12.80
  -1   5   3  455.75   13.20
   0  -5   3 4959.60  125.99
   0  -5  -3 5328.87  126.09
   0  -5   3 5170.28  126.19
   0  -5  -3 5169.18  125.89
   0  -5   3 5083.99  125.89
   0  -5   3 5161.78  125.49
   0  -5   3 5342.67  125.49
   0   5  -3 5439.76  126.39
   0   5   3 4943.21  125.49
   0   5   3 4967.90  125.99
   0   5   3 5226.18  125.69
   0   5   3 4903.21  126.39
   0   5  -3 5195.28  125.49
  -1  -5  -3  416.16   11.70
   1  -5   3  423.36   11.30
   1  -5   3  413.26   11.40
   1  -5   3  413.36   11.70
   1   5   3  409.06   11.80
   1   5   3  402.66   11.20
   1   5   3  408.66   11.40
   1   5   3  395.26   11.40
  -1   5  -3  430.46   11.20
  -2  -5  -3 7970.40  193.18
   2  -5   3 7914.11  191.88
   2  -5   3 7788.22  192.28
   2  -5   3 8037.50  192.78
   2   5   3 8050.99  194.58
   2   5   3 7732.93  192.68
   2   5   3 7717.33  192.28
   2   5   3 7714.93  192.58
   3  -5   3  432.86   13.00
   3  -5   3  429.36   12.10
  -3  -5  -3  440.16   13.50
   3  -5   3  439.56   12.50
   3  -5   3  440.46   11.80
  -3   5  -3  461.65   11.80
   3   5   3  423.06   12.80
   3   5   3  433.66   13.00
   3   5   3  432.36   13.20
   3   5   3  438.26   12.70
   4  -5   3 3816.52   91.79
   4  -5   3 3682.13   92.09
   4  -5   3 3704.83   92.79
   4  -5   3 3658.03   93.19
  -4   5  -3 3845.82   91.69
   4   5   3 3683.83   92.99
   4   5   3 3565.84   93.79
   5  -5   3  270.17    9.50
  -5  -5  -3  270.87   11.30
   5  -5   3  241.28   10.10
   5  -5   3  267.07   10.30
   5  -5   3  269.67    9.30
  -5  -5  -3  249.18   10.00
   5   5   3  270.47    9.90
  -5   5  -3  264.87    9.20
   5   5   3  258.27   10.40
   5   5   3  256.87   10.30
   5   5   3  259.67   10.90
  -6  -5  -3 2319.07   60.39
   6  -5   3 2370.06   59.69
   6  -5   3 2310.47   59.59
   6  -5   3 2442.16   60.19
   6  -5   3 2328.57   60.59
  -6  -5  -3 2286.37   61.59
  -6   5  -3 2406.86   59.79
   6   5   3 2268.47   60.69
   6   5   3 2267.47   61.29
   6   5   3 2285.47   60.79
   6   5   3 2344.77   60.19
   7  -5   3  216.38   10.90
  -7  -5  -3  195.28   12.60
  -7  -5  -3  204.48   11.30
   7  -5   3  207.28   10.30
   7  -5   3  228.98   12.80
   7  -5   3  206.48   11.40
   7   5   3  201.38   11.90
  -7   5  -3  189.18   10.60
   7   5   3  223.98   11.30
   7   5   3  199.08   12.00
   7   5   3  210.48   13.50
  -7   5  -3  212.88   11.30
  -8  -5  -3 1905.71   54.39
   8  -5   3 1884.31   52.89
   8  -5   3 1978.80   51.59
  -8  -5  -3 1951.20   53.19
   8  -5   3 1954.60   51.99
  -8  -5  -3 1950.50   52.79
   8   5   3 1924.11   54.59
  -8   5  -3 2018.40   51.89
  -8   5  -3 1900.11   53.69
   8   5   3 1923.01   53.39
  -8   5  -3 1928.01   52.29
   8   5   3 1962.30   52.39
  -8   5  -3 1944.71   51.79
   9  -5   3   20.70    8.80
  -9  -5  -3   36.50   10.30
  -9  -5  -3   11.80    9.40
   9  -5   3    7.90    7.40
  -9  -5  -3    8.30    9.60
  -9  -5  -3   11.00    8.50
  -9   5  -3   23.10   10.20
   9   5   3    9.70   11.50
  -9   5  -3   41.40    9.40
  -9   5  -3   29.70    9.70
   9   5   3   31.30    9.00
   9   5   3    2.80   10.10
  -9  -6   3   13.50    9.70
  -9  -6   3   38.60   11.50
  -9  -6   3   24.70    7.60
  -9   6   3   13.00    8.60
  -9   6   3   29.10   10.90
   9   6  -3   29.90   11.80
  -8  -6   3   16.90    8.80
  -8  -6   3   36.40    8.00
  -8  -6   3   22.70    6.00
  -8  -6   3   31.70    6.30
  -8   6   3   15.00    8.40
   8   6  -3   17.70    9.00
  -8   6   3   22.70    7.20
  -7  -6   3    5.60    4.70
  -7  -6   3    6.70    4.50
  -7  -6   3   10.60    5.70
  -7  -6   3    2.40    6.20
   7   6  -3    5.90    6.60
  -7   6   3    4.00    4.00
  -7   6   3   17.50    5.60
  -7   6   3    4.70    5.90
  -6  -6   3   25.00    4.30
  -6  -6   3   26.60    4.90
  -6  -6   3   19.60    5.30
  -6  -6   3   28.70    4.10
  -6   6   3   30.30    3.00
  -6   6   3   26.20    5.60
  -6   6   3   21.80    2.90
   6   6  -3   25.50    5.70
  -6   6   3   27.20    4.60
  -5  -6   3   22.50    4.30
  -5  -6   3   24.40    4.00
  -5  -6   3   24.60    3.40
  -5  -6   3   20.80    3.20
   5   6  -3   18.70    4.70
  -5   6   3   25.20    4.80
  -5   6   3   25.40    3.40
  -4  -6   3   27.90    2.90
  -4  -6   3   25.00    3.40
  -4  -6   3   28.40    3.10
  -4   6   3   25.20    2.90
  -4   6   3   23.90    3.70
   4   6  -3   20.90    4.20
  -3  -6   3  208.18    7.30
  -3  -6   3  199.58    6.90
   3   6  -3  215.38    8.00
  -3   6   3  205.18    6.80
  -3   6   3  204.48    7.80
  -2  -6   3   65.19    3.20
  -2  -6   3   62.09    3.30
  -2   6   3   55.89    4.60
  -2   6   3   58.49    3.20
   2   6  -3   57.79    3.80
  -1  -6   3   27.30    2.30
  -1  -6   3   28.60    2.30
  -1  -6   3   24.70    2.20
   1  -6  -3   24.80    1.60
   1  -6  -3   25.60    1.50
   1   6  -3   25.40    2.40
  -1   6   3   26.50    2.70
  -1   6   3   27.00    1.40
  -1   6   3   27.80    2.50
   0  -6  -3   25.50    1.80
   0  -6  -3   30.20    2.10
   0  -6   3   26.40    2.20
   0  -6   3   27.60    2.40
   0  -6   3   27.00    2.10
   0  -6   3   20.30    1.80
   0  -6  -3   26.80    1.90
   0   6   3   24.60    2.20
   0   6  -3   26.60    1.80
   0   6   3   23.80    1.80
   0   6   3   24.20    2.00
   0   6   3   22.10    2.40
   1  -6   3    4.10    1.40
   1  -6   3    1.90    1.40
   1  -6   3    3.80    1.40
  -1  -6  -3    1.70    1.30
   1   6   3    2.60    1.20
   1   6   3    2.20    1.40
  -1   6  -3    3.90    1.40
   1   6   3    4.30    1.70
   1   6   3    2.90    1.40
   2  -6   3   61.19    2.80
   2  -6   3   61.19    3.40
  -2  -6  -3   57.99    4.50
   2   6   3   59.99    4.20
   2   6   3   60.89    3.60
  -2   6  -3   58.29    3.10
   2   6   3   60.99    3.90
   3  -6   3   73.09    3.40
   3  -6   3   72.39    4.00
   3  -6   3   72.49    4.40
  -3  -6  -3   70.29    4.70
   3   6   3   74.19    4.50
  -3   6  -3   75.79    3.20
   3   6   3   74.59    4.20
   3   6   3   62.19    4.60
   3   6   3   74.89    4.40
  -3   6  -3   75.59    3.30
   4  -6   3  195.98    7.30
  -4  -6  -3  189.88    8.70
   4  -6   3  206.78    8.20
   4  -6   3  205.48    7.00
   4  -6   3  209.28    7.20
   4   6   3  195.78    8.30
   4   6   3  200.68    8.40
   4   6   3  194.98    8.50
   4   6   3  211.58    7.90
  -4   6  -3  210.78    7.00
   5  -6   3    0.50    3.00
  -5  -6  -3   -3.70    3.50
   5  -6   3   -1.30    2.60
   5  -6   3    2.00    2.90
  -5  -6  -3   -2.20    3.20
   5  -6   3   -1.20    3.10
   5   6   3   -0.10    3.30
   5   6   3    0.30    3.30
   5   6   3   -2.30    2.90
   5   6   3    0.20    3.70
  -5   6  -3    3.90    2.80
   6  -6   3   15.30    4.20
   6  -6   3    4.60    4.50
  -6  -6  -3    8.60    5.00
   6  -6   3   12.00    4.50
   6  -6   3   25.10    4.50
  -6  -6  -3   16.50    4.50
   6   6   3   26.50    5.40
   6   6   3   17.40    4.90
   6   6   3   15.50    5.80
   6   6   3   15.90    4.50
  -6   6  -3   18.30    4.20
  -7  -6  -3   43.40    6.30
  -7  -6  -3   41.20    7.00
   7  -6   3   51.19    5.90
   7  -6   3   60.39    6.60
   7  -6   3   43.20    6.30
  -7   6  -3   41.10    6.30
   7   6   3   45.90    7.80
   7   6   3   42.00    6.70
   7   6   3   52.79    7.70
  -7   6  -3   47.10    6.20
   7   6   3   31.20    6.00
   8  -6   3   12.30    6.20
  -8  -6  -3   -2.70    8.00
   8  -6   3    4.40    6.90
  -8  -6  -3    1.70    7.80
   8  -6   3    9.50    7.00
  -8  -6  -3   18.20    7.90
  -8   6  -3   -2.70    6.80
  -8   6  -3   10.40    7.20
   8   6   3   11.10    7.00
  -8   6  -3    5.40    7.60
   8   6   3   10.30    8.70
   8   6   3    7.20    7.90
  -8   6  -3    5.20    6.30
   9  -6   3   -9.90    7.70
  -9  -6  -3    7.00    9.60
  -9  -6  -3   23.60   10.00
  -9  -6  -3   18.90    8.70
   9  -6   3    2.60    7.20
  -9   6  -3   20.70    9.20
   9   6   3   13.60   11.80
  -9   6  -3    0.80    8.00
   9   6   3    3.90    9.80
  -9  -7   3  436.66   23.30
  -9  -7   3  365.66   22.90
  -9  -7   3  454.55   20.20
   9   7  -3  421.76   24.50
  -9   7   3  440.66   22.80
  -9   7   3  455.45   22.50
  -8  -7   3 1282.47   35.80
  -8  -7   3 1278.87   37.10
  -8  -7   3 1293.37   35.60
  -8   7   3 1204.58   38.10
  -8   7   3 1263.57   35.20
  -7  -7   3  644.24   19.60
  -7  -7   3  642.84   22.40
  -7  -7   3  591.44   19.60
  -7  -7   3  595.64   20.50
  -7   7   3  638.64   19.30
  -7   7   3  640.04   21.80
   7   7  -3  605.84   22.80
  -6  -7   3 2806.82   71.19
  -6  -7   3 2821.62   72.19
  -6  -7   3 2779.12   71.39
  -6  -7   3 2781.22   73.29
  -6   7   3 2872.91   70.89
   6   7  -3 2815.02   73.69
  -6   7   3 2777.72   72.79
  -5  -7   3  681.43   20.60
  -5  -7   3  705.23   19.80
  -5  -7   3  703.73   20.20
  -5   7   3  716.63   19.50
   5   7  -3  706.73   21.90
  -5   7   3  696.83   21.30
  -4  -7   3 2488.35   65.19
  -4  -7   3 2635.54   64.89
  -4  -7   3 2571.04   64.69
  -4   7   3 2642.14   64.39
   4   7  -3 2544.75   66.09
  -3  -7   3  684.63   18.20
  -3  -7   3  675.53   18.70
  -3  -7   3  685.03   18.40
  -3   7   3  659.93   19.10
   3   7  -3  660.23   19.20
  -3   7   3  669.93   18.00
  -2  -7   3 5725.03  137.99
  -2  -7   3 5576.84  138.09
  -2  -7   3 5334.77  137.69
  -2   7   3 5770.82  137.69
   2   7  -3 5597.64  138.39
  -2   7   3 5714.53  138.69
   1  -7  -3  880.51   21.90
  -1  -7   3  854.51   22.40
  -1  -7   3  866.81   22.70
  -1  -7   3  876.91   22.50
   1  -7  -3  879.21   21.70
  -1   7   3  856.31   22.40
   1   7  -3  885.91   22.60
  -1   7   3  851.01   23.20
   0  -7  -3 9289.77  221.58
   0  -7  -3 8874.11  221.28
   0  -7   3 9454.35  221.28
   0   7   3 9032.70  221.88
   0   7   3 8753.72  221.28
   0   7   3 9539.75  221.68
   0   7   3 8714.03  222.38
  -1  -7  -3  252.67    8.00
   1  -7   3  247.38    7.50
   1  -7   3  254.47    8.10
   1  -7   3  267.07    7.90
   1   7   3  255.87    7.80
   1   7   3  249.97    7.50
  -1   7  -3  267.07    7.40
   1   7   3  245.08    8.20
   1   7   3  244.48    7.80
   2  -7   3 4834.52  121.79
   2  -7   3 5067.69  121.09
   2  -7   3 4994.50  122.29
  -2  -7  -3 4958.10  122.49
   2   7   3 4904.51  122.09
   2   7   3 4839.32  121.99
  -2   7  -3 5111.49  121.19
   2   7   3 5010.20  122.49
   2   7   3 4846.62  121.69
   3  -7   3  352.96   10.00
   3  -7   3  366.16   10.70
   3  -7   3  359.96   11.30
  -3  -7  -3  364.06   12.10
   3   7   3  351.06   11.20
   3   7   3  341.17   10.80
   3   7   3  361.06   11.30
   3   7   3  348.77   11.50
   4  -7   3 3932.91   97.89
   4  -7   3 4023.70   96.59
  -4  -7  -3 3823.42   98.59
  -4  -7  -3 3879.31   97.69
   4  -7   3 3961.90   97.09
   4   7   3 3905.21   98.29
   4   7   3 3857.11   97.49
   4   7   3 3882.91   97.89
  -4   7  -3 3990.10   96.49
   4   7   3 3877.51   97.99
  -5  -7  -3  175.18    9.40
   5  -7   3  194.58    8.70
   5  -7   3  196.18    7.30
  -5  -7  -3  179.78    8.50
   5   7   3  174.08    8.80
   5   7   3  172.28    8.30
   5   7   3  179.28    8.70
   5   7   3  176.18    9.50
   6  -7   3 2727.83   67.29
  -6  -7  -3 2692.63   69.79
  -6  -7  -3 2626.04   68.39
   6  -7   3 2636.74   68.59
   6  -7   3 2643.24   67.39
   6   7   3 2664.53   68.89
   6   7   3 2595.24   67.99
  -6   7  -3 2728.93   67.39
   6   7   3 2593.74   69.49
   6   7   3 2638.34   68.79
   7  -7   3   74.69    9.10
   7  -7   3   79.29    8.20
   7  -7   3   83.49    8.50
  -7  -7  -3   77.09    8.50
  -7  -7  -3   79.39    7.60
   7   7   3   76.79    8.40
   7   7   3   71.99    7.10
  -7   7  -3   82.89    8.20
  -7   7  -3   77.09    8.50
   7   7   3   75.99    9.10
  -8  -7  -3 1104.09   34.80
  -8  -7  -3 1084.49   32.60
   8  -7   3 1049.99   32.50
  -8  -7  -3 1053.59   33.10
   8  -7   3 1088.19   31.40
   8  -7   3 1059.89   31.00
   8   7   3 1109.99   32.30
   8   7   3 1075.69   33.30
  -8   7  -3 1074.49   31.90
  -8   7  -3 1102.09   31.40
   8   7   3 1060.89   35.00
  -8   7  -3 1137.69   31.50
  -9  -7  -3   58.09   10.00
  -9  -7  -3   68.99   11.40
   9  -7   3   67.99    8.40
  -9  -7  -3   54.89   10.50
   9  -7   3   66.39    9.60
  -9   7  -3   65.89    9.40
   9   7   3   71.29   11.70
  -9   7  -3   60.29   10.30
   9   7   3   68.59   13.70
  -9  -8   3    2.90    7.50
  -9  -8   3   -2.70    9.30
  -9  -8   3    0.40   10.40
  -9  -8   3   13.70    8.30
   9   8  -3   -3.60   11.40
  -9   8   3    1.80   10.30
  -8  -8   3   -3.40    8.20
  -8  -8   3    9.80    6.30
  -8  -8   3    8.00    6.10
  -8   8   3    8.70    8.80
  -8   8   3    3.70    6.70
   8   8  -3   17.10   10.20
  -7  -8   3    5.80    4.80
  -7  -8   3   17.60    5.90
  -7  -8   3   11.90    5.20
  -7  -8   3   -2.60    6.20
   7   8  -3   13.20    6.90
  -7   8   3   11.90    5.20
  -7   8   3   11.50    6.60
  -6  -8   3   17.40    4.40
  -6  -8   3    9.70    4.20
  -6  -8   3   19.40    4.70
  -6   8   3   14.10    5.40
  -6   8   3   17.40    4.40
   6   8  -3   14.00    5.30
  -5  -8   3    4.00    3.10
  -5  -8   3    3.50    3.00
  -5  -8   3    5.20    3.60
  -5   8   3    9.30    4.30
   5   8  -3    3.70    4.10
  -5   8   3   12.70    3.10
  -4  -8   3   43.70    4.50
  -4  -8   3   42.40    4.30
  -4   8   3   46.90    4.30
  -4   8   3   45.10    5.30
   4   8  -3   32.50    4.50
  -3  -8   3    7.50    2.10
  -3  -8   3    2.40    2.10
  -3  -8   3    7.20    1.90
  -3   8   3    5.30    2.00
   3   8  -3    4.80    2.40
  -3   8   3   10.10    2.60
  -2  -8   3   22.10    2.50
  -2  -8   3   14.60    2.20
  -2  -8   3   17.50    2.20
  -2   8   3   15.20    2.10
  -2   8   3   17.50    2.80
   2   8  -3   13.90    2.80
   1  -8  -3  411.76   10.50
   1  -8  -3  376.16   10.00
  -1  -8   3  399.16   11.30
   1  -8  -3  410.86   10.40
  -1  -8   3  400.36   11.10
   1   8  -3  379.36   11.10
  -1   8   3  392.56   10.90
  -1   8   3  368.76   12.50
   0  -8   3    2.00    1.30
   0  -8   3    2.20    1.20
   0  -8   3    2.00    1.50
   0  -8  -3   -1.60    1.00
   0  -8  -3    1.00    1.20
   0  -8   3    2.60    1.20
   0   8   3    1.10    1.70
   0   8   3   -1.10    1.30
   0   8  -3    2.30    1.10
   0   8   3    0.10    1.00
   1  -8   3  146.49    5.50
  -1  -8  -3  161.48    5.70
   1  -8   3  157.88    7.00
   1  -8   3  150.08    5.10
  -1   8  -3  153.78    5.00
   1   8   3  150.58    5.20
   1   8   3  162.98    5.60
   1   8   3  148.09    5.50
   1   8   3  145.79    6.60
   2  -8   3   11.80    2.30
   2  -8   3   17.90    1.80
  -2  -8  -3    9.80    2.20
   2  -8   3   13.90    2.60
  -2   8  -3   17.20    2.20
   2   8   3   12.90    2.30
   2   8   3   15.50    2.40
   2   8   3   14.50    2.70
   2   8   3   14.40    2.10
  -3  -8  -3    6.00    2.50
   3  -8   3    4.80    1.50
   3  -8   3    6.30    2.00
   3  -8   3    6.20    2.30
  -3  -8  -3    4.60    2.10
   3   8   3    6.40    2.10
   3   8   3    8.70    2.50
   3   8   3    1.90    2.30
   3   8   3    4.50    2.50
   4  -8   3   52.09    5.00
  -4  -8  -3   56.39    5.80
   4  -8   3   53.99    4.30
   4  -8   3   58.79    3.60
  -4  -8  -3   50.89    4.80
  -4   8  -3   48.90    3.60
   4   8   3   52.99    5.30
   4   8   3   55.19    5.40
   4   8   3   48.30    4.90
   5  -8   3    3.40    3.50
   5  -8   3    4.70    2.60
  -5  -8  -3    2.70    3.20
  -5  -8  -3    6.40    3.80
   5   8   3    4.00    3.60
  -5   8  -3    6.40    4.10
   5   8   3    3.10    3.90
   5   8   3    6.10    3.40
   5   8   3    4.70    4.30
   6  -8   3   12.00    4.10
   6  -8   3   14.80    5.10
   6  -8   3   25.60    4.10
  -6  -8  -3   19.00    4.80
  -6  -8  -3   12.80    5.20
   6   8   3   19.10    4.90
   6   8   3   17.40    5.80
   6   8   3   12.20    5.10
   6   8   3   15.00    4.40
  -6   8  -3   26.70    4.40
   7  -8   3   12.50    5.60
  -7  -8  -3    3.40    6.10
   7  -8   3   21.60    5.50
   7  -8   3   10.60    4.80
  -7  -8  -3   15.20    6.00
   7   8   3   10.00    5.60
   7   8   3   13.00    7.10
  -7   8  -3   12.30    5.40
   7   8   3   20.40    6.90
  -7   8  -3   15.70    5.50
  -8  -8  -3   74.89   10.10
  -8  -8  -3   94.19   14.80
   8  -8   3   88.09   10.00
  -8  -8  -3  116.39   14.00
   8  -8   3   76.49    9.00
   8   8   3   97.69   12.00
  -8   8  -3   73.39    9.40
   8   8   3  116.89   12.20
   8   8   3   99.59   12.20
  -9  -8  -3   13.30    8.90
   9  -8   3  -11.60    7.90
  -9  -8  -3   -3.40    9.40
  -9  -8  -3   -7.70    8.90
   9   8   3   27.40   13.00
   9   8   3    2.30   10.30
  -9   8  -3   14.50   11.50
  -9   8  -3   20.30   13.00
  -9  -9   3  540.25   20.20
  -9  -9   3  484.95   24.80
  -9  -9   3  448.86   21.70
  -9  -9   3  468.55   20.40
   9   9  -3  476.85   25.60
  -9   9   3  473.65   25.30
  -8  -9   3 1305.37   37.80
  -8  -9   3 1330.77   37.40
  -8  -9   3 1358.36   40.70
  -8  -9   3 1302.77   39.50
  -8   9   3 1357.16   36.80
   8   9  -3 1332.87   41.40
  -8   9   3 1301.57   39.90
  -7  -9   3  699.63   21.00
  -7  -9   3  681.43   24.50
  -7  -9   3  648.94   21.30
  -7  -9   3  665.13   22.00
  -7   9   3  663.53   20.20
  -7   9   3  661.13   23.10
   7   9  -3  659.63   24.10
  -6  -9   3 1791.42   47.80
  -6  -9   3 1832.42   48.40
  -6  -9   3 1833.02   47.40
   6   9  -3 1806.72   49.90
  -6   9   3 1794.62   48.80
  -5  -9   3  320.27   12.00
  -5  -9   3  333.47   11.70
  -5  -9   3  328.87   11.30
   5   9  -3  320.37   13.10
  -5   9   3  325.87   12.80
  -5   9   3  332.37   10.60
  -4  -9   3 4516.15  113.49
  -4  -9   3 4502.05  114.09
  -4  -9   3 4640.54  113.89
   4   9  -3 4622.94  114.99
  -4   9   3 4556.84  114.49
  -4   9   3 4650.13  113.79
  -3  -9   3  715.53   19.70
  -3  -9   3  705.23   20.00
  -3  -9   3  737.43   20.00
   3   9  -3  733.43   20.70
  -3   9   3  725.93   20.60
  -3   9   3  717.63   19.60
  -2  -9   3 4336.67  111.39
  -2  -9   3 4564.04  111.69
  -2  -9   3 4629.64  111.79
  -2   9   3 4654.13  111.19
  -2   9   3 4493.35  112.39
   2   9  -3 4473.15  112.09
  -1  -9   3  603.14   16.10
   1  -9  -3  620.34   15.20
  -1  -9   3  581.84   16.40
   1  -9  -3  606.34   15.60
  -1  -9   3  572.24   16.10
   1  -9  -3  594.84   15.40
  -1   9   3  620.44   15.20
   1   9  -3  606.94   16.30
  -1   9   3  584.44   16.90
  -1   9   3  603.24   15.90
  -1   9   3  602.44   15.60
   0  -9  -3 6529.85  167.58
   0  -9   3 7234.88  169.38
   0  -9   3 6191.58  168.48
   0  -9   3 6888.91  167.78
   0  -9  -3 7044.60  168.08
   0  -9   3 7234.28  167.58
   0   9   3 6732.93  167.48
   0   9  -3 6996.30  167.58
   0   9   3 6782.12  167.98
   0   9   3 7058.09  169.88
  -1  -9  -3 1053.09   27.10
   1  -9   3 1077.69   26.80
   1  -9   3 1038.90   27.30
  -1  -9  -3 1049.70   27.60
   1  -9   3 1064.69   27.60
   1   9   3 1048.20   26.90
  -1   9  -3 1090.29   26.60
   1   9   3  993.40   27.20
  -2  -9  -3 6204.28  152.78
   2  -9   3 6105.29  151.98
  -2  -9  -3 5983.40  151.98
   2  -9   3 6233.08  152.48
   2  -9   3 6334.47  151.08
   2   9   3 6016.10  152.18
   2   9   3 6229.18  152.38
   2   9   3 6038.40  151.78
   2   9   3 6310.97  152.78
  -2   9  -3 6443.86  151.38
   3  -9   3  293.27    8.40
   3  -9   3  305.57    9.50
  -3  -9  -3  301.87    9.80
   3  -9   3  299.77   10.20
  -3  -9  -3  298.27   10.50
   3   9   3  287.47   10.00
   3   9   3  297.37    9.70
   3   9   3  290.17   10.60
  -3   9  -3  288.37    8.60
  -4  -9  -3 3453.75   88.19
   4  -9   3 3534.15   87.39
  -4  -9  -3 3542.15   89.19
   4  -9   3 3503.05   89.59
   4  -9   3 3664.93   86.69
   4   9   3 3516.75   88.59
   4   9   3 3457.85   87.89
   4   9   3 3463.65   88.39
  -4   9  -3 3619.24   86.59
   4   9   3 3371.16   88.79
  -5  -9  -3  157.48    8.80
   5  -9   3  148.59    8.30
  -5  -9  -3  151.48    8.00
   5   9   3  142.59    7.90
  -5   9  -3  155.08    6.70
   5   9   3  154.88    8.50
   5   9   3  152.78    8.40
   5   9   3  162.68    9.60
   6  -9   3 1703.23   46.90
   6  -9   3 1730.73   45.20
  -6  -9  -3 1726.63   48.10
   6  -9   3 1740.03   45.60
  -6  -9  -3 1776.62   46.90
  -6   9  -3 1803.82   45.40
   6   9   3 1739.13   47.30
  -6   9  -3 1851.81   45.20
   6   9   3 1705.93   48.20
   6   9   3 1743.53   46.50
   7  -9   3   89.09    8.00
   7  -9   3   68.69    6.80
   7  -9   3   94.79    9.40
  -7  -9  -3   84.09    9.00
  -7  -9  -3   76.99    7.70
  -7   9  -3   86.59    8.50
   7   9   3   92.19   10.50
   7   9   3   90.99    9.80
  -7   9  -3   81.69    8.70
   7   9   3   85.49    9.60
  -8  -9  -3 1071.79   33.70
  -8  -9  -3 1037.30   41.60
   8  -9   3 1040.60   32.30
   8  -9   3 1094.49   30.70
  -8  -9  -3 1073.39   34.90
   8   9   3 1102.69   35.60
   8   9   3 1036.20   34.80
  -9  -9  -3   58.49   10.50
  -9  -9  -3   69.29   11.90
   9  -9   3   50.89    9.60
  -9  -9  -3   71.79   11.30
   9   9   3   72.69   12.30
   9   9   3   66.59   14.50
  -9   9  -3   60.99   11.20
  -9 -10   3   14.30   10.90
  -9 -10   3    4.50    8.60
  -9 -10   3   23.90    8.40
  -9 -10   3   -2.50   10.00
  -9  10   3    3.10   11.00
   9  10  -3   21.50   11.70
  -8 -10   3   52.69    8.90
  -8 -10   3   54.49    7.50
  -8 -10   3   73.69    8.10
  -8 -10   3   60.89   10.00
   8  10  -3   67.99   11.00
  -8  10   3   47.50    9.80
  -7 -10   3   32.60    5.90
  -7 -10   3   44.10    7.10
  -7 -10   3   49.20    6.60
  -7 -10   3   41.00    7.60
  -7  10   3   51.19    8.20
   7  10  -3   34.70    8.10
  -7  10   3   49.40    6.40
  -6 -10   3   22.50    4.50
  -6 -10   3   24.40    4.90
  -6 -10   3   27.80    5.40
  -6  10   3   12.90    5.50
   6  10  -3   28.00    6.70
  -6  10   3   22.90    4.30
  -5 -10   3   -0.40    3.60
  -5 -10   3   -1.10    3.20
  -5 -10   3    0.20    3.00
  -5  10   3    1.00    2.90
   5  10  -3   -0.50    3.90
  -5  10   3    7.70    4.40
  -4 -10   3    8.70    2.60
  -4 -10   3    9.90    3.40
  -4  10   3    7.20    3.40
  -4  10   3   -1.00    3.50
   4  10  -3   11.20    3.70
  -3 -10   3   53.39    3.90
  -3 -10   3   46.20    4.10
  -3 -10   3   54.69    4.40
   3  10  -3   57.09    5.20
  -3  10   3   51.29    3.60
  -3  10   3   46.00    5.10
  -2 -10   3   40.60    3.60
  -2 -10   3   38.00    3.20
  -2 -10   3   42.80    3.30
  -2  10   3   40.10    4.40
  -2  10   3   32.90    3.00
   2  10  -3   37.10    3.80
   1 -10  -3    8.90    1.40
  -1 -10   3   11.00    1.80
  -1 -10   3   10.40    1.80
   1 -10  -3    8.60    1.10
   1 -10  -3    7.80    1.40
  -1 -10   3    9.60    1.90
  -1  10   3    7.40    2.40
  -1  10   3    9.70    1.60
   1  10  -3   11.20    2.00
  -1  10   3    6.90    1.70
   0 -10   3    6.50    1.30
   0 -10   3    7.00    1.60
   0 -10  -3    4.10    1.60
   0 -10  -3    3.80    1.30
   0 -10   3    4.00    1.70
   0 -10   3    5.20    1.60
   0  10   3    4.90    2.20
   0  10  -3    5.00    1.40
   0  10   3    7.00    1.70
   0  10   3    2.90    1.30
  -1 -10  -3   38.30    2.80
   1 -10   3   40.50    2.70
   1 -10   3   38.60    3.50
  -1 -10  -3   44.40    3.90
   1 -10   3   39.80    3.10
   1  10   3   43.60    2.90
  -1  10  -3   46.20    2.70
   1  10   3   44.00    4.10
   1  10   3   42.40    3.80
  -2 -10  -3  186.58    6.70
   2 -10   3  177.18    7.20
   2 -10   3  194.18    5.60
  -2 -10  -3  192.98    7.40
   2 -10   3  171.88    6.70
   2  10   3  177.78    7.00
   2  10   3  191.08    7.60
   2  10   3  178.88    6.60
  -2  10  -3  194.18    5.70
  -3 -10  -3    5.90    2.30
   3 -10   3    5.80    2.50
  -3 -10  -3    1.90    2.70
   3 -10   3    5.30    2.10
   3 -10   3    5.30    1.40
   3  10   3    5.00    2.40
   3  10   3    5.00    2.70
   3  10   3    7.00    3.10
  -4 -10  -3    2.40    3.30
   4 -10   3    1.40    1.80
  -4 -10  -3    2.40    2.80
   4 -10   3    0.10    2.40
   4  10   3    6.80    3.80
   4  10   3    0.20    3.30
   4  10   3   -2.80    2.60
  -4  10  -3    1.40    2.30
   5 -10   3   16.10    2.90
  -5 -10  -3   14.20    3.90
   5 -10   3   18.90    4.20
   5 -10   3   13.90    3.40
  -5 -10  -3   19.10    4.70
  -5  10  -3   12.80    3.10
   5  10   3   12.20    3.70
   5  10   3   17.30    5.00
   5  10   3   16.70    4.60
  -6 -10  -3   89.69    8.20
  -6 -10  -3  102.79    9.80
   6 -10   3   92.89    8.60
   6 -10   3   97.59    6.20
   6 -10   3  104.49    7.40
   6  10   3   95.89    9.20
   6  10   3   97.39    8.10
  -6  10  -3   98.59    6.90
  -6  10  -3   98.69    6.60
   6  10   3  116.19   11.00
  -7 -10  -3    2.00    5.40
  -7 -10  -3   -4.80    6.00
   7 -10   3    0.80    5.40
   7 -10   3    9.10    4.80
   7  10   3    2.30    7.40
   7  10   3    3.40    5.50
  -7  10  -3    7.90    5.30
   7  10   3    9.00    6.60
  -7  10  -3    2.30    8.20
  -8 -10  -3   30.20    8.50
   8 -10   3   30.50    7.20
   8 -10   3   42.40    7.90
  -8 -10  -3   30.40    9.00
  -8 -10  -3   20.60    7.80
   8  10   3   35.60    8.90
   8  10   3   29.10   10.60
  -9 -10  -3   20.90   10.40
  -9 -10  -3   10.20   10.40
  -9 -10  -3   13.90    9.40
   9 -10   3   23.20   12.20
   9  10   3   15.20   10.90
   9  10   3    6.10   13.10
  -9  10  -3   18.50   11.30
  -9 -11   3  370.16   23.00
  -9 -11   3  387.96   20.50
  -9 -11   3  360.96   23.50
  -9 -11   3  441.96   19.10
   9  11  -3  396.76   24.80
  -9  11   3  393.76   22.50
  -8 -11   3  942.31   29.90
  -8 -11   3 1001.10   29.30
  -8 -11   3  953.90   30.60
  -8 -11   3  951.70   32.30
   8  11  -3  949.31   32.90
  -8  11   3  925.31   31.60
  -7 -11   3  448.76   15.90
  -7 -11   3  402.76   16.50
  -7 -11   3  390.46   15.90
  -7  11   3  424.66   14.60
  -7  11   3  430.56   17.80
   7  11  -3  418.06   18.60
  -6 -11   3 2227.38   58.39
  -6 -11   3 2227.08   58.89
  -6 -11   3 2204.98   59.29
   6  11  -3 2254.97   60.79
  -6  11   3 2349.56   57.39
  -6  11   3 2287.07   59.99
  -5 -11   3  723.53   21.00
  -5 -11   3  734.53   21.60
  -5 -11   3  731.03   21.80
   5  11  -3  733.53   23.00
  -5  11   3  737.13   20.10
  -5  11   3  722.63   22.30
  -4 -11   3 2852.71   72.49
  -4 -11   3 2867.61   73.09
  -4 -11   3 2830.62   72.79
   4  11  -3 2912.91   73.99
  -4  11   3 2945.11   71.59
  -4  11   3 2872.91   73.59
  -3 -11   3  182.88    7.40
  -3 -11   3  178.38    7.90
  -3 -11   3  189.28    7.50
   3  11  -3  186.38    8.20
  -3  11   3  186.98    8.20
  -3  11   3  189.88    6.50
   2 -11  -3 7348.86  176.38
  -2 -11   3 7082.89  177.58
  -2 -11   3 7241.88  177.88
  -2 -11   3 6783.02  177.38
   2  11  -3 7162.88  177.98
  -2  11   3 7335.27  176.78
  -2  11   3 7324.57  178.38
  -2  11   3 7620.84  176.48
   1 -11  -3 1486.85   36.90
   1 -11  -3 1506.15   36.80
  -1 -11   3 1501.65   37.80
  -1 -11   3 1491.65   38.30
   1 -11  -3 1491.65   37.40
  -1 -11   3 1451.85   37.90
   1  11  -3 1512.75   38.10
  -1  11   3 1495.15   37.50
  -1  11   3 1471.35   38.80
   0 -11   3 4488.35  112.59
   0 -11   3 4735.03  111.79
   0 -11  -3 4652.33  112.29
   0 -11  -3 4357.46  111.59
   0 -11   3 4285.47  112.09
   0 -11   3 4553.24  111.69
   0  11   3 4550.54  111.59
   0  11   3 4640.54  113.09
   0  11  -3 4624.34  111.79
   0  11   3 4672.63  112.09
   1 -11   3 1362.76   35.00
   1 -11   3 1357.66   35.40
  -1 -11  -3 1352.36   34.90
  -1 -11  -3 1394.76   35.50
   1 -11   3 1391.86   34.40
   1  11   3 1311.57   35.70
  -1  11  -3 1431.76   34.20
   1  11   3 1353.86   35.10
   1  11   3 1343.67   34.80
   2 -11   3 4687.73  117.09
  -2 -11  -3 4548.75  117.09
  -2 -11  -3 4714.53  117.89
   2 -11   3 4943.71  115.89
   2 -11   3 4780.22  117.59
   2  11   3 4699.63  116.89
   2  11   3 4793.72  118.09
   2  11   3 4777.82  117.39
   3 -11   3  435.16   13.60
  -3 -11  -3  433.36   15.00
  -3 -11  -3  434.96   14.00
   3 -11   3  471.45   13.00
   3  11   3  394.76   14.40
   3  11   3  403.36   15.60
   4 -11   3 3179.88   77.59
   4 -11   3 3101.59   78.59
  -4 -11  -3 3043.50   78.29
  -4 -11  -3 2999.20   79.19
   4 -11   3 3269.87   76.39
   4  11   3 3055.99   79.29
   4  11   3 3016.60   77.89
   4  11   3 3025.60   78.49
  -4  11  -3 3178.48   76.49
  -5 -11  -3  141.79    8.00
   5 -11   3  126.99    7.70
   5 -11   3  148.19    8.70
   5 -11   3  145.49    5.80
  -5 -11  -3  143.89    9.10
   5  11   3  141.89    9.50
   5  11   3  139.29    8.10
  -5  11  -3  146.49    6.40
   5  11   3  134.89    8.60
  -6 -11  -3 1597.24   42.90
   6 -11   3 1582.84   40.40
  -6 -11  -3 1558.44   44.10
   6 -11   3 1572.94   41.50
   6 -11   3 1526.05   42.80
   6  11   3 1558.54   42.40
   6  11   3 1554.84   43.30
  -6  11  -3 1567.74   40.90
   6  11   3 1546.45   44.50
  -6  11  -3 1675.43   40.60
  -7 -11  -3  150.98   11.40
   7 -11   3  174.98    9.80
  -7 -11  -3  174.88   13.30
   7 -11   3  182.78   11.80
  -7  11  -3  178.28   10.80
   7  11   3  180.38   11.40
   7  11   3  179.98   15.20
   7  11   3  199.08   12.60
   8 -11   3  855.31   25.60
  -8 -11  -3  853.91   30.10
   8 -11   3  810.42   27.70
  -8 -11  -3  907.41   28.30
  -8 -11  -3  873.11   28.90
   8  11   3  886.81   29.30
   8  11   3  795.12   40.20
  -9 -11  -3   11.10   10.20
  -9 -11  -3    3.00    9.90
  -9 -11  -3   -2.10    8.90
   9  11   3   10.00   11.50
   9  11   3   10.00   13.10
  -9  11  -3   21.30   13.10
  -9 -12   3   23.60    9.20
  -9 -12   3   18.20   11.90
  -9 -12   3    1.70    8.70
  -9 -12   3   21.40   10.50
  -9  12   3   23.10   11.80
   9  12  -3   14.70   12.60
  -8 -12   3  -14.40    6.60
  -8 -12   3    9.00    7.70
  -8 -12   3   -2.80    8.50
   8  12  -3   12.00   10.20
  -8  12   3   -5.90    8.80
  -7 -12   3   19.50    6.40
  -7 -12   3   13.60    5.60
  -7 -12   3   21.60    6.20
  -7  12   3   16.10    7.00
   7  12  -3   18.80    7.70
  -7  12   3    3.50    7.20
  -6 -12   3   26.50    5.30
  -6 -12   3   27.10    5.40
  -6 -12   3   25.30    5.00
  -6  12   3   27.10    6.70
   6  12  -3   24.20    6.30
  -5 -12   3   88.59    7.10
  -5 -12   3   70.89    6.90
  -5 -12   3   81.09    6.50
  -5  12   3   91.49    5.60
   5  12  -3   70.79    8.30
  -5  12   3   86.89    8.20
  -4 -12   3   16.30    3.30
  -4 -12   3   19.80    3.80
  -4 -12   3   13.10    3.40
  -4  12   3   20.20    3.10
  -4  12   3   10.00    4.20
   4  12  -3    8.80    4.10
  -3 -12   3    0.70    2.60
  -3 -12   3    0.40    2.20
  -3 -12   3    0.70    2.50
   3  12  -3    1.70    3.00
  -3  12   3    2.90    2.10
  -2 -12   3   61.49    4.00
  -2 -12   3   58.19    4.30
  -2 -12   3   63.69    4.10
   2 -12  -3   63.09    3.10
   2  12  -3   64.89    4.60
  -2  12   3   59.39    5.20
  -2  12   3   66.49    3.50
  -1 -12   3    8.40    2.10
   1 -12  -3   11.20    1.80
   1 -12  -3   11.50    1.40
  -1 -12   3   12.50    2.40
   1 -12  -3   10.40    1.30
  -1 -12   3   14.30    2.10
  -1  12   3    9.20    1.90
  -1  12   3   11.90    2.80
   1  12  -3    9.00    2.20
   0 -12   3    1.30    1.70
   0 -12  -3   -1.10    1.50
   0 -12  -3   -1.10    1.30
   0 -12   3    0.20    1.60
   0 -12   3    2.10    1.40
   0  12   3   -2.40    2.10
   0  12   3   -0.70    1.70
   0  12  -3    0.20    1.40
   1 -12   3  172.08    6.80
  -1 -12  -3  178.98    6.80
   1 -12   3  170.28    5.50
   1 -12   3  172.98    5.60
  -1 -12  -3  183.58    6.20
   1 -12   3  173.18    6.40
   1  12   3  164.48    7.30
   1  12   3  173.78    6.40
   1  12   3  171.28    6.10
  -1  12  -3  171.78    5.50
   2 -12   3   -1.30    2.00
  -2 -12  -3    3.80    2.40
  -2 -12  -3    0.80    1.90
   2 -12   3   -4.10    2.00
   2  12   3    0.00    3.20
   2  12   3    1.20    2.00
   2  12   3    6.80    2.80
   3 -12   3   78.99    4.80
  -3 -12  -3   70.39    4.90
  -3 -12  -3   72.89    6.00
   3 -12   3   71.59    5.40
   3  12   3   73.29    5.50
   3  12   3   70.99    6.50
   3  12   3   76.99    5.00
  -4 -12  -3  161.88    8.60
  -4 -12  -3  154.68    7.90
   4 -12   3  162.38    6.90
   4 -12   3  159.78    8.30
   4  12   3  150.08    9.10
   4  12   3  157.18    7.80
   4  12   3  147.09    8.20
  -5 -12  -3   41.00    5.60
   5 -12   3   43.70    5.90
   5 -12   3   29.90    5.10
  -5 -12  -3   35.10    5.00
   5  12   3   35.00    6.10
   5  12   3   29.50    4.70
  -5  12  -3   34.40    3.60
   5  12   3   41.60    5.70
  -6 -12  -3   98.79    9.80
  -6 -12  -3   96.09    8.50
   6 -12   3   81.19    9.20
   6 -12   3   95.99    7.50
   6  12   3   92.69    9.30
  -6  12  -3   87.89    6.90
   6  12   3   97.69    8.50
   6  12   3  103.09   11.60
   7 -12   3   10.20    5.00
  -7 -12  -3    5.50    5.90
  -7 -12  -3   10.20    6.70
   7 -12   3   12.20    6.20
   7  12   3   15.80    8.70
   7  12   3   11.40    7.10
  -8 -12  -3    0.90    7.70
  -8 -12  -3   10.20    8.40
   8 -12   3   12.70    7.60
  -8 -12  -3    2.90    8.30
   8  12   3    1.60   10.80
   8  12   3   17.80    8.90
  -9 -12  -3  -19.80   10.00
  -9 -12  -3    6.20    9.90
  -9 -12  -3   -9.80   10.30
   9  12   3    3.00   13.30
   9  12   3   25.10   11.50
  -9 -13   3  215.98   20.90
  -9 -13   3  234.08   16.70
  -9 -13   3  224.18   17.30
  -9 -13   3  184.38   17.80
  -9  13   3  208.88   20.10
   9  13  -3  188.78   18.30
  -8 -13   3  787.12   29.00
  -8 -13   3  815.72   27.10
  -8 -13   3  776.02   26.00
  -8 -13   3  791.92   26.40
  -8  13   3  744.43   28.30
   8  13  -3  789.92   29.80
  -7 -13   3  535.45   19.60
  -7 -13   3  531.25   18.50
  -7 -13   3  510.45   19.40
  -7  13   3  525.05   20.70
   7  13  -3  550.74   23.40
  -6 -13   3 1360.46   38.90
  -6 -13   3 1415.96   38.80
  -6 -13   3 1403.66   38.10
  -6  13   3 1403.96   39.50
   6  13  -3 1387.16   40.60
  -6  13   3 1442.56   36.60
  -5 -13   3  394.86   14.10
  -5 -13   3  388.66   14.20
  -5 -13   3  428.46   13.70
  -5  13   3  402.96   12.90
   5  13  -3  396.56   15.60
  -5  13   3  385.26   14.90
  -4 -13   3 4057.69  103.49
  -4 -13   3 4059.59  103.99
  -4 -13   3 4137.39  103.99
  -4  13   3 4342.07  102.29
  -4  13   3 4030.70  104.39
   4  13  -3 4267.07  105.09
  -3 -13   3  985.90   26.90
  -3 -13   3  988.70   26.70
  -3 -13   3  985.10   27.10
   3  13  -3  959.50   28.00
  -3  13   3 1012.90   25.50
  -3  13   3 1006.40   27.70
  -2 -13   3 3202.38   80.69
  -2 -13   3 3005.80   81.89
   2 -13  -3 3272.67   79.69
  -2  13   3 3454.35   80.39
  -2  13   3 3223.18   81.59
  -2  13   3 3312.97   79.79
   2  13  -3 3171.98   81.19
  -1 -13   3  773.42   21.70
   1 -13  -3  784.62   20.70
   1 -13  -3  789.02   20.10
  -1 -13   3  820.52   21.20
   1 -13  -3  780.62   20.00
   1  13  -3  785.22   21.50
  -1  13   3  799.72   22.20
  -1  13   3  789.32   20.80
   0 -13   3 5647.93  137.79
   0 -13  -3 5746.62  139.29
   0 -13   3 5591.44  138.89
   0 -13  -3 5550.04  137.79
   0 -13   3 5351.46  138.19
   0  13  -3 5749.52  137.99
   0  13   3 5650.13  139.29
   0  13   3 5724.03  138.09
  -1 -13  -3 1188.28   30.70
  -1 -13  -3 1216.08   31.50
   1 -13   3 1234.58   30.10
   1 -13   3 1222.98   31.00
   1 -13   3 1082.09   30.50
   1 -13   3 1165.98   31.40
   1  13   3 1145.69   31.90
   1  13   3 1215.88   31.00
   1  13   3 1200.78   30.60
  -1  13  -3 1213.88   30.00
  -1  13  -3 1193.48   29.90
   2 -13   3 3403.26   84.19
   2 -13   3 3379.06   83.49
  -2 -13  -3 3395.26   84.39
  -2 -13  -3 3205.48   83.49
   2  13   3 3377.96   83.39
   2  13   3 3349.56   83.79
  -3 -13  -3  663.53   19.60
   3 -13   3  640.74   18.20
  -3 -13  -3  664.53   18.70
   3  13   3  640.54   18.40
   3  13   3  632.14   18.90
   3  13   3  628.24   19.80
  -4 -13  -3 2456.05   62.59
   4 -13   3 2505.95   61.69
  -4 -13  -3 2446.86   63.49
   4 -13   3 2407.86   62.79
   4  13   3 2422.56   63.69
   4  13   3 2443.46   62.89
   4  13   3 2374.66   62.19
   5 -13   3  398.06   14.40
  -5 -13  -3  399.06   14.00
  -5 -13  -3  375.06   14.90
   5 -13   3  408.16   12.80
   5  13   3  370.26   14.40
  -5  13  -3  385.96   11.80
   5  13   3  390.76   13.70
   5  13   3  377.26   15.50
  -6 -13  -3 1255.17   37.10
   6 -13   3 1303.47   34.30
  -6 -13  -3 1279.57   35.90
   6 -13   3 1275.17   36.00
   6  13   3 1207.48   36.30
   6  13   3 1292.07   38.40
  -6  13  -3 1291.97   33.70
   6  13   3 1296.67   35.60
   7 -13   3   31.30    6.90
   7 -13   3   30.30    5.70
  -7 -13  -3   18.80    7.30
  -7 -13  -3   24.30    6.60
   7  13   3   30.80    7.80
   7  13   3   40.00    9.50
  -8 -13  -3 1413.76   43.00
   8 -13   3 1359.06   40.60
  -8 -13  -3 1363.06   41.60
  -8 -13  -3 1483.65   41.50
   8  13   3 1428.66   44.70
   8  13   3 1359.36   41.90
  -9 -13  -3  111.99   13.50
  -9 -13  -3   79.69   13.40
  -9 -13  -3   79.49   11.90
   9  13   3   89.39   13.70
   9  13   3   87.39   15.80
  -9 -14   3   12.60   12.00
  -9 -14   3  -13.00   10.20
  -9 -14   3    7.90    9.00
  -9 -14   3   10.90    9.40
  -9  14   3   -2.80   12.10
   9  14  -3   25.00   12.80
  -8 -14   3   18.40    8.50
  -8 -14   3    4.00    9.10
  -8 -14   3   11.40    7.20
  -8 -14   3   13.90    7.70
   8  14  -3    4.80    9.70
  -7 -14   3   12.70    5.90
  -7 -14   3   23.10    6.80
  -7 -14   3   19.80    6.50
   7  14  -3   19.70    8.20
  -7  14   3   21.30    8.60
  -6 -14   3   44.30    6.50
  -6 -14   3   37.60    5.60
  -6 -14   3   42.70    6.20
  -6  14   3   45.40    6.30
   6  14  -3   42.40    7.10
  -6  14   3   38.70    7.20
  -5 -14   3   53.59    5.70
  -5 -14   3   49.50    5.90
  -5 -14   3   57.89    6.50
   5  14  -3   54.59    6.90
  -5  14   3   51.99    5.20
  -5  14   3   61.99    7.10
  -4 -14   3   66.49    5.60
  -4 -14   3   74.59    6.30
  -4 -14   3   73.39    6.10
  -4  14   3   69.19    4.60
   4  14  -3   68.19    6.90
  -4  14   3   67.09    7.50
  -3 -14   3    2.20    2.60
  -3 -14   3    6.20    2.70
  -3 -14   3    7.00    3.10
  -3  14   3    2.70    3.00
  -3  14   3    2.60    3.70
   3  14  -3    4.00    3.30
  -2 -14   3   18.90    2.90
  -2 -14   3   32.10    3.40
  -2 -14   3   27.80    3.40
   2 -14  -3   26.90    2.90
  -2  14   3   24.00    2.80
  -2  14   3   21.90    4.80
   2  14  -3   27.40    3.60
   1 -14  -3   46.40    2.60
  -1 -14   3   45.10    3.70
   1 -14  -3   40.70    3.30
   1 -14  -3   43.00    2.70
  -1 -14   3   50.59    3.40
  -1 -14   3   44.20    4.40
  -1  14   3   50.89    5.10
  -1  14   3   52.79    3.30
   1  14  -3   45.20    4.10
   0 -14   3   22.60    3.00
   0 -14   3   29.70    2.90
   0 -14  -3   24.60    2.80
   0 -14   3   24.50    2.40
   0 -14  -3   24.50    2.60
   0  14   3   29.10    5.20
   0  14  -3   25.90    3.00
   0  14   3   25.30    3.50
  -1 -14  -3   30.20    3.10
   1 -14   3   28.20    2.50
   1 -14   3   33.50    2.40
   1 -14   3   23.80    3.10
   1 -14   3   29.30    3.40
   1 -14   3   30.50    3.00
  -1 -14  -3   31.70    3.40
  -1  14  -3   28.30    2.90
   1  14   3   28.20    4.10
  -1  14  -3   26.30    2.70
   1  14   3   32.70    3.30
   2 -14   3    5.00    2.40
  -2 -14  -3    0.10    2.10
   2 -14   3    1.80    2.90
   2  14   3    5.10    3.30
   2  14   3    6.10    2.80
   2  14   3    4.70    2.30
   3 -14   3   67.09    5.80
  -3 -14  -3   65.69    5.10
  -3 -14  -3   54.19    6.00
   3 -14   3   68.79    5.00
   3  14   3   65.79    5.90
   3  14   3   71.29    5.40
   3  14   3   66.69    7.20
  -4 -14  -3  149.79    8.80
  -4 -14  -3  160.58    7.90
   4 -14   3  163.18    7.30
   4 -14   3  150.98    8.70
   4  14   3  151.58    9.50
   4  14   3  154.68    7.80
   4  14   3  148.79    8.30
   5 -14   3   -6.40    4.20
  -5 -14  -3    6.30    3.80
  -5 -14  -3    1.00    4.40
   5 -14   3    1.80    3.60
   5  14   3    0.20    5.10
  -5  14  -3   -1.60    3.00
   5  14   3    5.70    4.90
   5  14   3    1.30    3.90
   6 -14   3    4.80    5.50
  -6 -14  -3   10.10    5.70
   6 -14   3    2.90    4.30
  -6 -14  -3    1.70    4.90
   6  14   3   10.00    6.90
   6  14   3   11.90    6.20
  -7 -14  -3   12.20    7.20
  -7 -14  -3   -0.20    6.70
   7 -14   3   -3.70    6.60
   7 -14   3    5.70    5.30
   7  14   3    3.40    7.60
   7  14   3   -1.00    8.30
  -8 -14  -3   -5.60    8.90
   8 -14   3   -1.70    7.80
  -8 -14  -3   10.30    8.40
  -8 -14  -3   18.00    9.10
   8  14   3   10.00   11.20
   8  14   3   -3.80    9.00
  -9 -14  -3   -3.30   11.30
  -9 -14  -3  -13.80   10.50
  -9 -14  -3   -6.10   10.00
   9  14   3    5.00   11.70
   9  14   3   12.00   14.20
  -8 -15   3  896.01   30.50
  -8 -15   3  933.31   30.80
  -8 -15   3  950.30   29.60
   8  15  -3  956.40   34.00
  -8  15   3  893.11   33.80
  -7 -15   3  297.97   14.20
  -7 -15   3  258.77   14.40
  -7  15   3  282.67   16.30
  -6 -15   3 1461.25   40.40
  -6 -15   3 1466.75   39.70
  -6 -15   3 1463.45   40.70
   6  15  -3 1448.06   42.20
  -6  15   3 1435.46   41.00
  -5 -15   3  712.03   21.60
  -5 -15   3  706.33   21.50
  -5 -15   3  708.73   21.00
   5  15  -3  684.93   22.90
  -5  15   3  663.73   22.20
  -4 -15   3 1842.32   49.00
  -4 -15   3 1923.61   49.50
  -4 -15   3 1889.11   49.60
  -4  15   3 1883.51   50.09
   4  15  -3 1898.41   50.49
   3 -15  -3 1125.99   30.00
  -3 -15   3 1152.38   32.00
  -3 -15   3 1185.28   31.70
  -3 -15   3 1173.48   31.50
  -3  15   3 1179.48   30.10
  -3  15   3 1220.58   32.60
   3  15  -3 1203.58   32.60
  -2 -15   3 4394.96  108.89
  -2 -15   3 4151.38  108.79
   2 -15  -3 4457.35  107.99
  -2 -15   3 4283.57  109.39
   2  15  -3 4472.55  109.59
  -2  15   3 4445.56  109.79
  -2  15   3 4504.35  107.69
   1 -15  -3  828.52   22.40
  -1 -15   3  874.71   22.60
  -1 -15   3  821.22   23.30
   1 -15  -3  840.62   21.60
  -1  15   3  843.72   22.10
   1  15  -3  862.51   23.00
   0 -15  -3 3191.18   78.09
   0 -15  -3 3053.49   77.29
   0 -15   3 3094.19   77.19
   0 -15   3 3046.90   77.99
   0  15   3 3167.88   77.59
   0  15  -3 3179.88   77.59
  -1 -15  -3  517.05   14.60
   1 -15   3  519.65   13.70
   1 -15   3  507.15   13.70
  -1 -15  -3  510.45   15.40
   1 -15   3  517.35   14.80
   1  15   3  493.65   16.00
  -1  15  -3  532.55   14.10
  -1  15  -3  520.15   13.80
   1  15   3  503.65   14.80
  -2 -15  -3 3203.68   82.79
   2 -15   3 3313.27   82.59
   2 -15   3 3338.27   81.79
  -2 -15  -3 3222.48   82.69
   2  15   3 3281.77   83.19
   3 -15   3 1147.69   31.00
  -3 -15  -3 1122.39   31.30
   3 -15   3 1107.99   29.90
  -3 -15  -3 1104.49   30.30
   3  15   3 1111.09   31.70
   3  15   3 1135.39   30.80
  -4 -15  -3 1320.27   35.20
  -4 -15  -3 1268.37   36.10
   4 -15   3 1325.77   34.40
   4 -15   3 1306.77   35.70
   4  15   3 1269.97   35.60
   4  15   3 1282.07   36.60
   5 -15   3  178.18    8.40
  -5 -15  -3  153.48   10.10
  -5 -15  -3  161.08    9.20
   5 -15   3  164.18   10.20
   5  15   3  163.78   10.10
   5  15   3  148.09   11.20
  -5  15  -3  172.28    7.10
   6 -15   3 2211.48   59.89
  -6 -15  -3 2296.37   59.89
   6 -15   3 2297.67   57.99
  -6 -15  -3 2286.27   61.19
   6  15   3 2261.37   61.99
   6  15   3 2204.08   60.39
  -7 -15  -3  105.79   10.20
   7 -15   3  103.59   12.00
   7  15   3  130.29   12.10
   7  15   3  118.79   12.30
  -8 -15  -3 1207.78   36.70
  -8 -15  -3 1187.88   37.00
   8 -15   3 1166.78   35.90
  -8 -15  -3 1151.08   38.00
   8  15   3 1158.88   37.50
   8  15   3 1226.78   40.30
  -8 -16   3   19.20    8.40
  -8 -16   3    3.60    8.20
  -8 -16   3   25.70    8.30
  -8  16   3   24.00   11.00
   8  16  -3   -7.20   10.20
  -7 -16   3   39.30    7.60
  -7 -16   3   34.90    7.60
   7  16  -3   42.50    9.20
  -7  16   3   36.30    8.90
  -6 -16   3   44.30    6.20
  -6 -16   3   42.30    6.50
  -6 -16   3   39.10    6.90
  -6  16   3   27.20    7.50
   6  16  -3   26.10    7.30
  -5 -16   3    4.00    4.70
  -5 -16   3   10.30    4.60
  -5 -16   3    9.60    4.00
   5  16  -3    6.00    5.40
  -5  16   3    0.70    5.60
  -4 -16   3   55.59    5.80
  -4 -16   3   62.99    6.80
  -4 -16   3   57.39    5.80
   4  16  -3   59.29    6.60
  -4  16   3   67.29    7.90
   3 -16  -3   81.09    4.70
  -3 -16   3   89.99    6.60
  -3 -16   3   84.69    5.90
  -3 -16   3   76.89    5.60
   3  16  -3   81.49    7.10
  -3  16   3   74.99    7.50
  -2 -16   3   34.20    3.50
  -2 -16   3   29.90    3.60
  -2 -16   3   26.00    3.70
   2 -16  -3   27.70    3.40
  -2  16   3   26.00    4.50
  -2  16   3   26.30    2.70
   2  16  -3   24.90    3.90
  -1 -16   3   10.30    2.20
  -1 -16   3   13.80    2.60
   1 -16  -3   13.40    2.40
   1 -16  -3    9.00    1.60
  -1 -16   3   11.20    2.90
  -1  16   3    5.30    3.30
   1  16  -3   10.20    2.60
  -1  16   3    7.80    2.20
   0 -16   3   36.60    2.90
   0 -16   3   36.60    4.00
   0 -16   3   34.90    3.80
   0 -16  -3   31.10    3.30
   0  16   3   35.90    3.80
   0  16   3   35.10    4.40
   0  16  -3   37.80    3.80
   1 -16   3   45.30    4.20
  -1 -16  -3   52.19    4.70
   1 -16   3   43.30    2.80
  -1 -16  -3   45.00    3.70
   1 -16   3   48.90    4.80
   1  16   3   49.99    4.30
  -1  16  -3   48.90    3.50
   1  16   3   48.10    4.90
   2 -16   3  108.89    6.10
   2 -16   3  107.89    6.80
  -2 -16  -3  113.49    5.70
  -2 -16  -3  113.39    7.00
   2  16   3  117.89    6.40
  -2  16  -3  121.59    4.70
   2  16   3  119.39    7.80
  -3 -16  -3    3.20    3.00
   3 -16   3    1.00    3.60
   3 -16   3    1.50    2.90
  -3 -16  -3    7.30    3.60
   3  16   3    8.20    3.90
   3  16   3    2.60    4.00
   4 -16   3   -1.70    4.20
  -4 -16  -3    0.40    3.30
  -4 -16  -3    5.60    4.20
   4  16   3    9.00    4.70
   4  16   3   10.50    5.00
   5 -16   3   57.19    6.90
  -5 -16  -3   57.59    6.10
   5 -16   3   57.69    5.40
  -5 -16  -3   67.49    8.10
   5  16   3   67.09    7.20
   5  16   3   61.09    7.70
   6 -16   3   -1.70    6.00
  -6 -16  -3    0.80    6.10
  -6 -16  -3    6.60    5.50
   6 -16   3    4.40    4.60
   6  16   3    5.50    7.10
   6  16   3    9.50    6.70
  -7 -16  -3    0.80    6.40
  -7 -16  -3    3.90    7.60
  -7 -16  -3    3.60    6.90
   7 -16   3    9.70    7.10
   7  16   3    7.90   10.90
   7  16   3    7.80    7.60
   8 -16   3    4.40    8.00
  -8 -16  -3   30.00   10.50
  -8 -16  -3    9.20    9.70
  -8 -16  -3   26.60    9.20
   8  16   3   30.20   10.50
   8  16   3   46.00   12.80
  -8 -17   3  812.12   27.80
  -8 -17   3  776.92   27.90
  -8 -17   3  807.72   27.10
  -8  17   3  807.02   29.60
   8  17  -3  756.42   31.30
  -7 -17   3  459.25   17.70
  -7 -17   3  390.16   18.10
  -7 -17   3  428.86   18.40
  -7  17   3  425.16   20.00
   7  17  -3  447.46   21.10
  -6 -17   3 1367.76   39.40
  -6 -17   3 1400.76   38.80
  -6 -17   3 1429.26   39.60
  -6  17   3 1382.96   40.20
   6  17  -3 1418.16   41.50
  -5 -17   3  914.41   25.30
  -5 -17   3  827.92   25.70
  -5 -17   3  875.41   25.80
   5  17  -3  849.91   27.30
  -5  17   3  815.22   26.30
  -4 -17   3 1509.65   41.90
  -4 -17   3 1521.05   41.60
  -4 -17   3 1581.84   42.40
   4 -17  -3 1597.84   39.50
   4  17  -3 1613.44   43.30
  -4  17   3 1580.64   42.70
  -3 -17   3  812.22   22.60
   3 -17  -3  725.03   21.10
  -3 -17   3  810.22   22.70
  -3 -17   3  800.02   23.30
   3  17  -3  830.62   23.80
  -3  17   3  788.12   23.60
  -2 -17   3 2199.98   63.69
   2 -17  -3 2477.45   59.89
  -2 -17   3 2354.06   60.69
  -2 -17   3 2465.65   61.49
  -2  17   3 2358.96   61.59
  -2  17   3 2461.05   59.29
  -1 -17   3  948.41   24.80
   1 -17  -3  942.51   23.90
   1 -17  -3  930.81   24.90
  -1 -17   3  884.61   25.90
  -1 -17   3  929.91   25.20
   1  17  -3  959.60   25.50
  -1  17   3  920.41   26.30
  -1  17   3  929.41   24.30
   0 -17   3 3560.64   90.29
   0 -17   3 3580.44   89.49
   0 -17   3 3526.05   90.99
   0 -17  -3 3631.84   90.59
   0 -17  -3 3636.24   89.69
   0  17   3 3691.93   89.99
   0  17  -3 3741.03   90.29
   0  17   3 3645.64   91.59
   1 -17   3  902.51   25.10
  -1 -17  -3  924.61   24.10
  -1 -17  -3  843.62   27.20
   1 -17   3  841.32   24.90
  -1  17  -3  935.91   23.60
   1  17   3  912.51   24.40
   1  17   3  904.21   25.80
   2 -17   3 1386.16   37.50
   2 -17   3 1406.06   38.40
  -2 -17  -3 1455.25   37.80
  -2 -17  -3 1445.66   38.70
   2  17   3 1400.86   39.20
   2  17   3 1411.56   38.00
  -2  17  -3 1579.24   38.50
   3 -17   3  155.88    8.70
  -3 -17  -3  150.58    7.60
   3 -17   3  162.48    7.50
  -3 -17  -3  158.68    8.70
   3  17   3  171.68    9.80
   3  17   3  158.38    8.50
   4 -17   3 2638.74   68.09
   4 -17   3 2665.43   69.39
  -4 -17  -3 2705.53   68.89
  -4 -17  -3 2657.53   69.89
   4  17   3 2759.02   70.59
   4  17   3 2648.73   69.29
   5 -17   3  366.36   15.20
  -5 -17  -3  368.66   14.40
  -5 -17  -3  366.46   15.50
   5 -17   3  394.56   13.20
   5  17   3  397.36   15.70
   5  17   3  373.66   20.30
   6 -17   3 1692.63   43.80
  -6 -17  -3 1605.14   47.00
  -6 -17  -3 1694.33   45.90
   6 -17   3 1623.84   46.00
   6  17   3 1667.53   46.60
   6  17   3 1681.33   48.30
  -7 -17  -3  138.39   12.50
  -7 -17  -3  120.49   14.30
   7 -17   3  121.49   13.10
  -7 -17  -3  145.79   12.60
   7  17   3  120.19   13.10
   7  17   3  112.29   13.30
  -8 -17  -3 1092.39   36.60
  -8 -17  -3 1216.48   36.70
  -8 -17  -3 1179.58   38.60
   8  17   3 1155.48   40.90
   8  17   3 1141.29   37.40
  -8 -18   3   23.20    9.70
  -8 -18   3   22.80    9.10
  -8 -18   3    7.20    8.20
   8  18  -3   12.80   11.30
  -8  18   3    6.60   11.40
  -7 -18   3    3.60    6.70
  -7 -18   3    3.00    7.10
  -7 -18   3    2.40   12.80
   7  18  -3   -8.50    8.60
  -7  18   3    6.10    9.20
  -6 -18   3    6.20    5.10
  -6 -18   3    3.10    5.50
  -6 -18   3   -1.40    5.90
   6  18  -3   -3.90    6.90
  -6  18   3    6.20    7.50
  -5 -18   3   24.40    5.00
  -5 -18   3   12.90    7.40
  -5 -18   3   15.70    5.20
  -5  18   3   20.80    6.70
   5  18  -3   16.60    6.50
  -4 -18   3   32.80    4.90
  -4 -18   3   37.20    4.70
  -4 -18   3   48.20    5.40
  -4  18   3   33.90    6.20
   4  18  -3   33.90    6.00
  -3 -18   3   20.90    4.00
  -3 -18   3   24.20    3.90
  -3 -18   3   15.20    4.00
   3 -18  -3   11.40    3.00
   3  18  -3   15.80    4.70
  -3  18   3   20.80    5.00
  -2 -18   3   93.89    6.00
  -2 -18   3   88.99    5.50
   2 -18  -3   97.69    5.30
  -2 -18   3   95.99    6.50
   2  18  -3   89.39    6.90
  -2  18   3   97.59    4.60
  -2  18   3   99.69    7.60
   1 -18  -3  189.88    7.50
   1 -18  -3  180.38    6.30
  -1 -18   3  196.78    7.10
  -1 -18   3  194.08    8.60
  -1 -18   3  184.08    7.80
  -1  18   3  186.48    9.30
  -1  18   3  189.58    7.60
   1  18  -3  202.08    8.10
   0 -18   3  108.19    5.80
   0 -18   3  107.99    6.50
   0 -18  -3   98.99    4.90
   0 -18   3  110.79    4.60
   0 -18  -3  109.19    6.00
   0  18  -3   96.39    5.50
   0  18   3   96.99    7.50
   0  18   3   88.59    5.20
  -1 -18  -3   33.60    4.20
   1 -18   3   30.20    3.50
  -1 -18  -3   34.40    3.40
   1 -18   3   31.60    4.10
  -1  18  -3   36.60    3.90
   1  18   3   26.50    3.80
   1  18   3   27.20    4.70
  -2 -18  -3   30.00    3.80
   2 -18   3   27.40    4.40
  -2 -18  -3   30.20    4.50
[truncated: 735,534 more chars]
