# Supplementary material for: Crystal structure of (N^C) cyclo­metalated AuIII diazide at 100 K
Source: Acta Crystallogr E Crystallogr Commun. 2020 Oct 9;76(Pt 11):1725–7. doi: 10.1107/S2056989020012955 (PMC7643232; doi:10.1107/S2056989020012955)
Supplement: Supplementary file 2 [file e-76-01725-Isup2.hkl]

data_I                                                                          
_shelx_title ' lv-522f_e.res in P2(1) New: P21/c'                               
_shelx_refln_list_code          4                                               
_shelx_F_calc_maximum      301.78                                               
_exptl_crystal_F_000      1112.00                                               
_reflns_d_resolution_high  0.6989                                               
                                                                                
loop_                                                                           
 _space_group_symop_operation_xyz                                               
 'x, y, z'                                                                      
 '-x, y+1/2, -z+1/2'                                                            
 '-x, -y, -z'                                                                   
 'x, -y-1/2, z-1/2'                                                             
                                                                                
_cell_length_a     7.0788                                                       
_cell_length_b    24.6279                                                       
_cell_length_c    10.5840                                                       
_cell_angle_alpha  90.000                                                       
_cell_angle_beta   91.059                                                       
_cell_angle_gamma  90.000                                                       
                                                                                
_shelx_F_squared_multiplier     1.000                                           
                                                                                
loop_                                                                           
 _refln_index_h                                                                 
 _refln_index_k                                                                 
 _refln_index_l                                                                 
 _refln_F_squared_calc                                                          
 _refln_F_squared_meas                                                          
 _refln_F_squared_sigma                                                         
 _refln_observed_status                                                         
   1   0   0         33.87         24.02         2.48 o                         
   2   0   0      62442.87      57114.80       654.37 o                         
   3   0   0        778.54        687.93        11.92 o                         
   4   0   0      56609.99      55486.55       557.22 o                         
   5   0   0        813.64        797.17        17.37 o                         
   6   0   0      23868.44      24119.23       251.54 o                         
   7   0   0        185.60        196.62        20.57 o                         
   8   0   0      15733.29      16006.61       196.97 o                         
   9   0   0       1150.49       1139.48        59.93 o                         
  10   0   0       5631.77       6133.00       178.83 o                         
   1   1   0         13.87          7.81         0.98 o                         
   2   1   0       3977.19       4691.22        45.11 o                         
   3   1   0         77.26         81.27         3.96 o                         
   4   1   0        423.27        451.44         9.01 o                         
   5   1   0         71.04         58.51         6.31 o                         
   6   1   0        256.59        243.16        10.65 o                         
   7   1   0         53.09         33.77        14.10 o                         
   8   1   0         39.87         43.70        18.87 o                         
   9   1   0        166.02        141.43        27.22 o                         
  10   1   0          0.01         64.84        52.82 o                         
   1   2   0        451.04        425.11         5.52 o                         
   3   2   0        754.22        597.68         9.00 o                         
   4   2   0      33992.57      32932.72       218.47 o                         
   5   2   0        411.07        388.84        10.15 o                         
   6   2   0      25838.36      25848.26       175.87 o                         
   7   2   0        625.27        660.19        17.85 o                         
   8   2   0      13038.80      13294.90       113.32 o                         
   9   2   0        738.64        725.91        33.57 o                         
  10   2   0       9300.53       9798.89       135.10 o                         
   1   3   0        362.46        265.94         3.67 o                         
   2   3   0      36282.09      38118.22       233.16 o                         
   3   3   0        524.87        525.99         7.91 o                         
   4   3   0          0.02          7.45         4.84 o                         
   5   3   0         20.71         12.51         5.96 o                         
   6   3   0          0.83          5.00         9.00 o                         
   7   3   0        430.84        377.71        15.26 o                         
   8   3   0         53.36         80.97        19.24 o                         
   9   3   0          2.07        -10.69        27.69 o                         
  10   3   0          2.29         77.22        42.91 o                         
   1   4   0        135.31        131.30         3.11 o                         
   2   4   0      77514.02      73943.22       600.38 o                         
   3   4   0        655.90        591.01         9.53 o                         
   4   4   0      77304.51      74523.49       526.95 o                         
   5   4   0        177.84        181.54         8.44 o                         
   6   4   0      20432.12      20403.05       159.40 o                         
   7   4   0       1389.77       1311.45        25.71 o                         
   8   4   0      13898.57      14182.98       118.99 o                         
   9   4   0        350.86        327.66        32.72 o                         
  10   4   0       8345.51       8554.22       162.74 o                         
   1   5   0         71.60         55.08         2.70 o                         
   2   5   0          0.30         15.44         3.12 o                         
   3   5   0         99.77        136.35         6.22 o                         
   4   5   0       8960.04      10123.86        79.92 o                         
   5   5   0        678.98        805.97        15.13 o                         
   6   5   0        136.54        166.87        11.03 o                         
   7   5   0         62.93         39.73        13.24 o                         
   8   5   0         98.63        130.06        18.45 o                         
   9   5   0          2.66        -32.54        32.54 o                         
  10   5   0          4.40          1.84        43.77 o                         
   0   6   0      31454.80      32105.61       277.32 o                         
   1   6   0         31.42         49.40         3.06 o                         
   2   6   0      37395.55      36821.26       285.67 o                         
   3   6   0        267.22        310.16         7.55 o                         
   4   6   0      61200.38      60243.12       493.55 o                         
   5   6   0       2100.74       2048.89        33.76 o                         
   6   6   0      29445.64      29649.65       237.21 o                         
   7   6   0        200.95        230.56        14.75 o                         
   8   6   0      14055.93      14403.87       120.88 o                         
   9   6   0        294.10        320.47        36.66 o                         
   1   7   0        658.15        817.47        12.62 o                         
   2   7   0        284.70        413.53         9.22 o                         
   3   7   0         11.84         19.68         4.13 o                         
   4   7   0       2165.91       2481.92        28.04 o                         
   5   7   0        278.16        301.17        11.93 o                         
   6   7   0       1728.37       1833.59        26.34 o                         
   7   7   0         47.57        101.79        13.60 o                         
   8   7   0          0.39        -21.22        23.47 o                         
   9   7   0          1.26        -35.52        35.52 o                         
   0   8   0      10592.31      10887.67       163.42 o                         
   1   8   0        741.11        842.96        10.22 o                         
   2   8   0      43669.18      43661.86       514.32 o                         
   3   8   0       1944.81       2121.37        22.52 o                         
   4   8   0      26172.14      25040.18       210.21 o                         
   5   8   0          8.60         27.42         8.24 o                         
   6   8   0      44364.45      44247.06       348.92 o                         
   7   8   0        424.48        446.66        17.69 o                         
   8   8   0      16245.08      16584.12       161.36 o                         
   9   8   0        152.72        173.47        39.70 o                         
   1   9   0       1248.67       1436.94        16.60 o                         
   2   9   0        132.44        174.49         7.38 o                         
   3   9   0        438.81        549.08        15.44 o                         
   4   9   0          5.61         17.78         5.91 o                         
   5   9   0         16.21         14.56         8.27 o                         
   6   9   0       1056.63       1108.40        21.51 o                         
   7   9   0         32.74         18.58        13.18 o                         
   8   9   0        260.55        254.91        28.09 o                         
   9   9   0          6.22        -47.79        47.79 o                         
   0  10   0      65543.21      64130.54       820.50 o                         
   1  10   0        618.45        797.60        11.89 o                         
   2  10   0      12997.94      12654.07       121.50 o                         
   3  10   0        152.34        153.33         8.37 o                         
   4  10   0      42869.28      41517.75       364.39 o                         
   5  10   0        480.66        509.12        14.96 o                         
   6  10   0      26484.78      26540.29       213.50 o                         
   7  10   0         32.03         51.30        13.83 o                         
   8  10   0      21952.72      21509.00       266.40 o                         
   9  10   0        104.74        179.03        40.29 o                         
   1  11   0        911.44       1167.83        16.20 o                         
   2  11   0         89.70        147.13         6.88 o                         
   3  11   0        218.36        281.49        12.11 o                         
   4  11   0          1.37         19.22         7.96 o                         
   5  11   0        106.31         94.72         9.85 o                         
   6  11   0         84.79        130.17        11.65 o                         
   7  11   0          1.77        -16.87        16.87 o                         
   8  11   0        852.70        838.83        39.70 o                         
   9  11   0         24.36          8.42        39.50 o                         
   0  12   0      11029.82      10711.60       121.87 o                         
   1  12   0        117.54        227.68         9.51 o                         
   2  12   0      61867.68      60809.77       527.11 o                         
   3  12   0         84.54        156.50        11.60 o                         
   4  12   0      28566.34      28334.94       252.08 o                         
   5  12   0          8.69         19.21         9.86 o                         
   6  12   0      24377.90      24561.33       210.01 o                         
   7  12   0        304.92        320.88        23.50 o                         
   8  12   0      16566.02      16213.54       191.27 o                         
   9  12   0        254.84        328.46        44.86 o                         
   1  13   0        684.80        699.64        14.90 o                         
   2  13   0         10.80         20.75         6.63 o                         
   3  13   0       1079.62       1163.05        24.94 o                         
   4  13   0        545.18        593.87        16.30 o                         
   5  13   0         20.04         24.74        10.73 o                         
   6  13   0          0.63         -6.82        15.22 o                         
   7  13   0          8.96        -19.89        19.89 o                         
   8  13   0         29.29         77.67        31.23 o                         
   9  13   0        167.04         93.61        47.52 o                         
   0  14   0      52315.17      51267.66       562.35 o                         
   1  14   0        642.74        752.58        15.72 o                         
   2  14   0      32522.62      32333.56       304.54 o                         
   3  14   0        125.06        184.82        11.52 o                         
   4  14   0      39507.32      39373.32       347.29 o                         
   5  14   0        183.95        208.34        15.53 o                         
   6  14   0      18685.26      18724.36       188.10 o                         
   7  14   0        202.62        201.69        26.27 o                         
   8  14   0      10435.89      10786.82       139.14 o                         
   9  14   0        511.42        459.64        52.50 o                         
   1  15   0       3636.32       4004.61        41.40 o                         
   2  15   0       2630.50       2909.96        38.51 o                         
   3  15   0         78.19         71.23         8.56 o                         
   4  15   0         11.76         24.36        11.56 o                         
   5  15   0        392.95        364.87        18.25 o                         
   6  15   0         29.90         57.96        20.13 o                         
   7  15   0        153.20        106.22        25.83 o                         
   8  15   0         36.38         63.86        34.83 o                         
   9  15   0         11.23        -24.39        49.11 o                         
   0  16   0      54908.20      54343.79       597.02 o                         
   1  16   0        683.59        752.52        14.78 o                         
   2  16   0      38968.22      39292.22       499.15 o                         
   3  16   0         25.53         48.75         9.07 o                         
   4  16   0      24870.94      24853.97       240.34 o                         
   5  16   0        372.71        426.65        19.61 o                         
   6  16   0      17707.01      17615.60       179.93 o                         
   7  16   0        638.65        647.64        36.52 o                         
   8  16   0       9987.57       9994.02       130.58 o                         
   9  16   0        283.19        249.28        52.23 o                         
   1  17   0        495.05        475.50        13.60 o                         
   2  17   0         27.29         39.28         8.47 o                         
   3  17   0       2312.78       2283.53        30.71 o                         
   4  17   0        614.00        631.97        19.15 o                         
   5  17   0        166.54        196.29        17.24 o                         
   6  17   0        216.96        201.39        20.56 o                         
   7  17   0        126.26        102.34        28.31 o                         
   8  17   0         26.19        124.48        38.40 o                         
   0  18   0      43073.04      44161.54       544.08 o                         
   1  18   0        244.48        288.62        11.88 o                         
   2  18   0      41329.67      41684.85       366.24 o                         
   3  18   0        742.90        656.98        21.51 o                         
   4  18   0      17907.66      17901.74       192.82 o                         
   5  18   0        316.64        364.31        26.48 o                         
   6  18   0      13587.65      13706.48       144.82 o                         
   7  18   0        226.74        249.14        29.90 o                         
   8  18   0      10362.69      10281.50       149.81 o                         
   1  19   0        550.13        518.83        15.63 o                         
   2  19   0         13.25         24.03        11.36 o                         
   3  19   0        186.98        183.80        12.70 o                         
   4  19   0          1.85          7.88        15.38 o                         
   5  19   0        838.96        757.31        27.19 o                         
   6  19   0          5.12         33.63        23.21 o                         
   7  19   0         79.69         87.11        29.45 o                         
   8  19   0         74.81        131.54        51.64 o                         
   0  20   0      44148.61      45668.85       504.98 o                         
   1  20   0       1190.37       1193.78        22.60 o                         
   2  20   0      28554.34      28752.32       257.05 o                         
   3  20   0        137.32        160.61        12.89 o                         
   4  20   0      20007.60      20264.57       200.80 o                         
   5  20   0        164.97        205.94        23.84 o                         
   6  20   0      10491.77      10510.07       128.89 o                         
   7  20   0        139.66        108.16        34.22 o                         
   8  20   0       8743.39       8768.89       137.77 o                         
   1  21   0        157.80        182.30        11.72 o                         
   2  21   0         55.73         84.80        11.86 o                         
   3  21   0        119.28        101.79        13.55 o                         
   4  21   0        396.61        380.09        25.08 o                         
   5  21   0        102.80        121.08        20.02 o                         
   6  21   0         39.46         72.72        28.02 o                         
   7  21   0        159.45         88.30        35.83 o                         
   8  21   0          3.09        -21.30        52.65 o                         
   0  22   0      28881.18      29031.29       424.22 o                         
   1  22   0        166.49        229.87        12.88 o                         
   2  22   0      26796.93      27544.55       247.28 o                         
   3  22   0        553.04        529.19        24.57 o                         
   4  22   0      17498.73      17455.00       176.61 o                         
   5  22   0         78.15        136.34        22.20 o                         
   6  22   0      11927.28      12009.79       144.75 o                         
   7  22   0         57.16         34.63        34.79 o                         
   1  23   0         50.28         25.78        14.35 o                         
   2  23   0        659.21        647.64        23.25 o                         
   3  23   0        101.99        113.10        15.04 o                         
   4  23   0          5.81         33.56        18.09 o                         
   5  23   0          7.66         -8.22        22.00 o                         
   6  23   0         28.66         70.99        30.96 o                         
   7  23   0        142.36        108.51        46.88 o                         
   0  24   0      21135.73      21956.07       281.12 o                         
   1  24   0        148.52        160.73        14.27 o                         
   2  24   0      20946.20      21319.69       195.41 o                         
   3  24   0         49.50         66.88        18.84 o                         
   4  24   0      18197.87      18062.81       225.43 o                         
   5  24   0        181.19        141.68        31.72 o                         
   6  24   0      12170.12      12022.20       162.44 o                         
   7  24   0        116.44        158.36        40.92 o                         
   1  25   0        178.10        159.55        16.77 o                         
   2  25   0         16.81         43.88        14.79 o                         
   3  25   0         13.05        -17.43        17.43 o                         
   4  25   0        135.34        148.11        21.57 o                         
   5  25   0         90.58         50.90        26.04 o                         
   6  25   0          6.34         55.34        33.82 o                         
   7  25   0         80.79        -13.25        40.71 o                         
   0  26   0      15275.82      15595.96       240.99 o                         
   1  26   0         36.31         56.17        21.90 o                         
   2  26   0      17024.38      17205.35       161.63 o                         
   3  26   0          2.54          0.13        28.55 o                         
   4  26   0      17285.69      16872.71       317.49 o                         
   5  26   0          5.65          3.96        34.65 o                         
   6  26   0       9404.56       9181.23       135.83 o                         
   1  27   0         64.27         44.54        18.72 o                         
   2  27   0         17.42         32.40        16.88 o                         
   3  27   0        158.61        133.68        21.66 o                         
   4  27   0         27.00         23.86        24.35 o                         
   5  27   0        141.31        138.85        36.74 o                         
   6  27   0        151.21        237.63        40.18 o                         
   0  28   0      13656.96      14174.78       224.38 o                         
   1  28   0        189.62        211.73        23.98 o                         
   2  28   0      14156.49      14372.86       161.89 o                         
   3  28   0         10.20         54.18        21.92 o                         
   4  28   0      11171.03      10963.00       149.59 o                         
   5  28   0        515.88        549.29        39.54 o                         
   6  28   0       9722.11       9459.47       159.66 o                         
   1  29   0         62.90         84.63        22.33 o                         
   2  29   0         12.36         48.53        27.58 o                         
   3  29   0        396.24        377.66        32.43 o                         
   4  29   0         23.71         36.75        29.99 o                         
   5  29   0        239.05        250.67        41.60 o                         
   0  30   0      13536.46      13978.70       224.69 o                         
   1  30   0        207.84        231.27        28.44 o                         
   2  30   0       9862.74       9931.39       134.67 o                         
   3  30   0         46.17         83.98        26.56 o                         
   4  30   0       9434.77       9286.88       220.12 o                         
   5  30   0         50.40         48.51        46.89 o                         
   1  31   0        131.25        105.96        28.64 o                         
   2  31   0          9.69         19.77        28.78 o                         
   3  31   0        456.16        425.61        34.84 o                         
   4  31   0         38.78        124.44        38.58 o                         
   0  32   0       9096.93       9211.45       163.43 o                         
   1  32   0          0.64         -6.74        35.50 o                         
   2  32   0       9886.35       9838.68       136.78 o                         
   3  32   0        109.90         33.15        38.16 o                         
   4  32   0       6337.53       6308.27       119.04 o                         
   1  33   0        474.99        512.07        46.76 o                         
   2  33   0         86.33         93.96        80.66 o                         
   3  33   0          7.21         79.91        46.76 o                         
   0  34   0       8476.11       8345.99       201.79 o                         
   1  34   0         68.87        104.39        34.88 o                         
   2  34   0       6898.97       6880.76       154.75 o                         
   1  35   0        141.48         76.89        77.18 o                         
 -10   1   1       3233.79       3566.14       103.19 o                         
  -9   1   1       6087.58       6125.36        80.85 o                         
  -8   1   1       7325.08       7424.68        74.87 o                         
  -7   1   1       9990.47       9993.51        90.47 o                         
  -6   1   1      12461.29      12426.77       101.09 o                         
  -5   1   1      20036.69      20282.57       163.06 o                         
  -4   1   1      15307.62      15270.09       112.48 o                         
  -3   1   1      42940.62      42009.53       275.61 o                         
  -2   1   1      19232.23      20006.62       162.48 o                         
  -1   1   1      49792.98      47544.26       517.45 o                         
   1   1   1      46051.62      43239.35       470.75 o                         
   2   1   1      13477.14      14580.56       132.11 o                         
   3   1   1      46323.56      43648.72       379.21 o                         
   4   1   1      12183.63      12441.03       107.62 o                         
   5   1   1      24364.98      23895.86       161.70 o                         
   6   1   1       7037.21       6916.78        52.26 o                         
   7   1   1      15692.97      15732.82       105.59 o                         
   8   1   1       3892.19       3956.02        42.56 o                         
   9   1   1      12448.01      12362.52       111.89 o                         
  10   1   1       1131.69       1143.15        60.89 o                         
 -10   2   1         64.42         22.92        52.65 o                         
  -9   2   1          8.53         28.42        30.47 o                         
  -8   2   1        305.03        294.41        20.79 o                         
  -7   2   1         39.67         44.61        14.45 o                         
  -6   2   1        102.44         93.52        10.71 o                         
  -5   2   1        134.71        138.39        11.30 o                         
  -4   2   1        557.10        534.43        10.00 o                         
  -3   2   1         22.59         29.32         3.43 o                         
  -2   2   1       4334.22       4936.72        61.71 o                         
  -1   2   1       2383.43       2660.90        19.75 o                         
   0   2   1        202.21        225.97         3.65 o                         
   1   2   1       1331.70       1323.84        14.41 o                         
   2   2   1       6779.75       7379.28        75.47 o                         
   3   2   1         30.35         32.70         5.04 o                         
   4   2   1        364.02        360.30        11.03 o                         
   5   2   1         14.47         17.34         7.17 o                         
   6   2   1         12.20         21.26         8.79 o                         
   7   2   1          0.81        -12.28        12.28 o                         
   8   2   1         43.10         48.24        16.29 o                         
   9   2   1        221.12        248.23        29.44 o                         
  10   2   1          1.12         30.49        40.93 o                         
 -10   3   1       5517.95       5623.62        99.93 o                         
  -9   3   1       5339.86       5478.21        94.20 o                         
  -8   3   1       5845.40       6046.63        79.69 o                         
  -7   3   1      11992.23      12046.74       106.08 o                         
  -6   3   1      11611.45      11629.51        90.99 o                         
  -5   3   1      16874.38      17018.11       132.21 o                         
  -4   3   1      17729.88      17763.85       135.47 o                         
  -3   3   1      29119.68      28137.87       200.79 o                         
  -2   3   1      58560.14      56954.64       473.51 o                         
  -1   3   1      60821.68      59155.91       588.28 o                         
   0   3   1      13595.92      13686.26       108.63 o                         
   1   3   1      54373.87      52173.12       518.57 o                         
   2   3   1      55504.02      54769.99       487.19 o                         
   3   3   1      23621.61      22600.00       193.84 o                         
   4   3   1       9727.79      10065.66        82.99 o                         
   5   3   1      25257.62      25541.41       214.91 o                         
   6   3   1       9962.35       9964.86        71.02 o                         
   7   3   1      17755.56      17584.25       124.67 o                         
   8   3   1       2594.62       2622.29        35.04 o                         
   9   3   1       9517.26       9567.44       157.56 o                         
  10   3   1       1667.63       1688.59        73.07 o                         
 -10   4   1          0.38         44.46        49.64 o                         
  -9   4   1         77.01        100.95        31.97 o                         
  -8   4   1         56.36         56.70        20.46 o                         
  -7   4   1        355.56        365.69        19.42 o                         
  -6   4   1        676.89        668.29        18.04 o                         
  -5   4   1        266.92        282.94        10.32 o                         
  -4   4   1        193.55        222.20         8.02 o                         
  -3   4   1       1273.07       1406.30        14.74 o                         
  -2   4   1      13161.94      14279.13       107.23 o                         
  -1   4   1         36.43         35.09         2.05 o                         
   0   4   1        567.68        619.11         7.59 o                         
   1   4   1         44.72         10.21         1.53 o                         
   2   4   1       6115.08       6701.11        65.92 o                         
   3   4   1        872.28        932.26        13.08 o                         
   4   4   1        273.59        363.76        10.89 o                         
   5   4   1        184.10        181.32         9.49 o                         
   6   4   1        184.53        203.37        13.17 o                         
   7   4   1        597.69        604.97        17.61 o                         
   8   4   1         12.38         26.28        16.67 o                         
   9   4   1          8.11         10.52        23.62 o                         
  10   4   1          0.35         33.60        42.71 o                         
 -10   5   1       4714.57       4819.21       122.72 o                         
  -9   5   1       6073.79       6164.80        93.01 o                         
  -8   5   1       8286.01       8374.72        86.16 o                         
  -7   5   1       8565.71       8568.41        79.80 o                         
  -6   5   1       7788.08       7690.02        80.08 o                         
  -5   5   1      19256.43      18815.76       194.48 o                         
  -4   5   1      41593.29      41333.84       322.69 o                         
  -3   5   1      18505.97      18224.64       151.83 o                         
  -2   5   1      26824.46      26730.08       216.27 o                         
  -1   5   1      42824.89      41796.48       329.69 o                         
   0   5   1      43671.86      43197.37       388.65 o                         
   1   5   1      50469.51      50675.30       421.47 o                         
   2   5   1      17137.44      17298.43       135.23 o                         
   3   5   1      29639.80      29037.42       227.52 o                         
   4   5   1      40840.79      41545.23       296.59 o                         
   5   5   1      19032.55      18585.09       137.63 o                         
   6   5   1       4155.73       4116.92        37.87 o                         
   7   5   1      17406.09      17525.52       134.19 o                         
   8   5   1       4317.77       4326.26        49.59 o                         
   9   5   1       8958.32       8993.01        92.60 o                         
  -9   6   1         53.36         34.41        33.43 o                         
  -8   6   1         28.33         31.85        21.71 o                         
  -7   6   1        150.34        167.70        14.79 o                         
  -6   6   1        119.45        114.78        11.29 o                         
  -5   6   1       1590.73       1605.11        21.62 o                         
  -4   6   1       8905.80       9553.70        79.39 o                         
  -3   6   1       2065.22       2065.63        22.14 o                         
  -2   6   1        729.91        897.31        10.51 o                         
  -1   6   1       4194.01       4321.91        35.58 o                         
   0   6   1        765.28        863.14         6.81 o                         
   1   6   1         45.23        165.77         4.64 o                         
   2   6   1        426.83        550.85         8.08 o                         
   3   6   1        581.14        666.54        11.39 o                         
   4   6   1       2997.25       3201.02        31.37 o                         
   5   6   1       2999.55       3254.62        33.96 o                         
   6   6   1         78.87         85.59        10.77 o                         
   7   6   1         48.37         47.48        13.69 o                         
   8   6   1         38.64         50.67        18.54 o                         
   9   6   1        223.24        202.66        30.97 o                         
  -9   7   1       4127.04       4157.67        89.62 o                         
  -8   7   1       7267.61       7509.44        92.35 o                         
  -7   7   1      10845.27      10924.21        96.43 o                         
  -6   7   1      20470.73      20496.71       166.90 o                         
  -5   7   1      11246.12      10900.32       102.07 o                         
  -4   7   1      15337.91      15261.76       123.13 o                         
  -3   7   1      29821.32      29393.07       257.80 o                         
  -2   7   1      42845.75      42190.52       387.75 o                         
  -1   7   1      25976.38      25655.50       199.45 o                         
   0   7   1      32808.36      31965.16       195.55 o                         
   1   7   1      34340.67      34137.02       316.52 o                         
   2   7   1      53650.43      52982.41       489.35 o                         
   3   7   1      30487.19      31100.78       238.38 o                         
   4   7   1      11464.89      11662.91        95.99 o                         
   5   7   1      25264.27      25343.84       214.64 o                         
   6   7   1      13417.08      13405.01       108.21 o                         
   7   7   1      11833.37      11915.63       104.63 o                         
   8   7   1       2603.05       2711.40        64.28 o                         
   9   7   1       8639.20       8562.83       166.97 o                         
  -9   8   1          2.66        -14.16        45.36 o                         
  -8   8   1        102.17         71.19        25.61 o                         
  -7   8   1        455.97        437.59        18.34 o                         
  -6   8   1       1045.03       1053.54        20.42 o                         
  -5   8   1        244.71        246.83        10.94 o                         
  -4   8   1        298.14        346.20        14.19 o                         
  -3   8   1         88.08        120.42         6.05 o                         
  -2   8   1       1176.31       1206.99        15.74 o                         
  -1   8   1       3171.28       3212.61        26.51 o                         
   0   8   1        232.91        255.97         4.91 o                         
   1   8   1       1274.16       1191.23        13.64 o                         
   2   8   1        484.68        539.75         9.30 o                         
   3   8   1       1193.41       1180.64        17.26 o                         
   4   8   1         10.43         28.51         6.51 o                         
   5   8   1          0.09         14.52         7.99 o                         
   6   8   1       1527.42       1524.88        26.43 o                         
   7   8   1       1159.35       1143.70        34.01 o                         
   8   8   1          2.43         17.77        18.04 o                         
   9   8   1          8.13         49.17        32.94 o                         
  -9   9   1       5301.58       5242.12       103.11 o                         
  -8   9   1      11524.80      11446.69       137.22 o                         
  -7   9   1       5874.56       6097.29        60.53 o                         
  -6   9   1      18434.74      18278.40       149.91 o                         
  -5   9   1      17541.24      17157.86       140.15 o                         
  -4   9   1      17197.84      17122.48       165.69 o                         
  -3   9   1      24287.88      24327.64       202.63 o                         
  -2   9   1      15204.41      14734.13       141.64 o                         
  -1   9   1      24071.47      23954.00       186.23 o                         
   0   9   1      56603.38      56193.99       380.31 o                         
   1   9   1      17242.05      17613.96       155.41 o                         
   2   9   1      18685.34      18799.25       167.09 o                         
   3   9   1      53563.08      53011.36       509.59 o                         
   4   9   1      14349.87      14140.61       152.05 o                         
   5   9   1      22819.20      22704.87       204.26 o                         
   6   9   1       7639.36       7775.83        75.05 o                         
   7   9   1      11418.42      11464.05       107.28 o                         
   8   9   1       5490.07       5347.64        65.54 o                         
   9   9   1       7325.40       7502.06       109.83 o                         
  -9  10   1          7.80         62.92        60.23 o                         
  -8  10   1        448.37        461.53        44.46 o                         
  -7  10   1         37.18         60.87        16.53 o                         
  -6  10   1          6.11         13.80         9.78 o                         
  -5  10   1         23.11         37.83         9.62 o                         
  -4  10   1        202.98        251.06        11.22 o                         
  -3  10   1       1093.25       1103.76        18.91 o                         
  -2  10   1       3004.59       3523.39        41.76 o                         
  -1  10   1          1.20         50.30         3.51 o                         
   0  10   1        336.28        439.67         7.11 o                         
   1  10   1       2590.58       2804.86        29.18 o                         
   2  10   1          3.85         21.34         5.37 o                         
   3  10   1        792.32        857.96        16.64 o                         
   4  10   1          1.50          6.92         8.02 o                         
   5  10   1        210.06        221.03        11.91 o                         
   6  10   1         56.47         83.08        12.34 o                         
   7  10   1         19.79         37.16        15.03 o                         
   8  10   1        588.83        574.14        31.97 o                         
   9  10   1        202.85        127.97        39.13 o                         
  -9  11   1       2322.70       2461.13        71.50 o                         
  -8  11   1      10938.07      10740.54       145.95 o                         
  -7  11   1       9201.85       9313.96        97.85 o                         
  -6  11   1      13311.90      13245.71       126.67 o                         
  -5  11   1      17688.64      17646.69       161.81 o                         
  -4  11   1      17706.27      17424.64       169.96 o                         
  -3  11   1      19281.56      19112.11       183.58 o                         
  -2  11   1      19234.34      19433.61       185.14 o                         
  -1  11   1      22907.74      23054.02       190.82 o                         
   0  11   1      17593.31      17560.68       146.04 o                         
   1  11   1      56648.65      56755.83       567.82 o                         
   2  11   1      19009.82      19351.81       184.09 o                         
   3  11   1      23502.26      23684.09       225.29 o                         
   4  11   1       8895.82       8984.20       100.03 o                         
   5  11   1      28481.08      28384.81       253.45 o                         
   6  11   1       5201.08       5273.00        60.86 o                         
   7  11   1      14250.88      14316.24       130.63 o                         
   8  11   1       6964.63       6739.02       116.88 o                         
   9  11   1       4689.91       5000.95        99.47 o                         
  -9  12   1         29.98         27.34        37.01 o                         
  -8  12   1        357.32        319.92        41.44 o                         
  -7  12   1        155.77        199.88        24.94 o                         
  -6  12   1        307.13        360.29        17.25 o                         
  -5  12   1         72.20         67.64        12.30 o                         
  -4  12   1         20.85         27.20        12.00 o                         
  -3  12   1        218.98        290.10        12.49 o                         
  -2  12   1        755.47        893.06        16.57 o                         
  -1  12   1        107.92        188.77         7.77 o                         
   0  12   1       2763.01       3333.24        33.27 o                         
   1  12   1        676.27        885.02        16.03 o                         
   2  12   1         14.75         34.36         6.62 o                         
   3  12   1        728.17        773.22        18.20 o                         
   4  12   1        307.21        302.64        14.21 o                         
   5  12   1          0.08         30.42        11.29 o                         
   6  12   1          1.92         -8.42        13.19 o                         
   7  12   1          4.18         22.65        17.25 o                         
   8  12   1          2.28         48.52        30.11 o                         
   9  12   1         34.00         38.10        42.19 o                         
  -9  13   1       3408.17       3380.86        85.22 o                         
  -8  13   1       6674.36       6697.04       106.03 o                         
  -7  13   1       8593.72       8561.42       108.53 o                         
  -6  13   1       9788.28       9720.70       105.33 o                         
  -5  13   1      14227.04      14244.85       156.78 o                         
  -4  13   1      18492.65      18498.20       180.66 o                         
  -3  13   1      22945.17      23386.85       241.31 o                         
  -2  13   1      20891.36      21474.05       204.68 o                         
  -1  13   1      37466.82      37925.33       295.11 o                         
   0  13   1       7399.55       7453.24        69.14 o                         
   1  13   1      28769.49      29059.88       273.02 o                         
   2  13   1      12017.21      12364.96       121.10 o                         
   3  13   1      35464.45      35127.59       331.35 o                         
   4  13   1       6310.40       6251.62        87.42 o                         
   5  13   1      19401.84      19260.65       189.50 o                         
   6  13   1       6892.36       6910.34        74.37 o                         
   7  13   1      12702.58      12500.69       134.90 o                         
   8  13   1       3546.38       3527.04        69.89 o                         
   9  13   1       7321.34       7574.28       127.25 o                         
  -9  14   1        322.19        289.61        45.03 o                         
  -8  14   1         19.23         88.50        38.55 o                         
  -7  14   1        213.01        245.98        32.32 o                         
  -6  14   1         37.13         21.46        15.88 o                         
  -5  14   1          3.10         14.95        12.52 o                         
  -4  14   1       1523.62       1622.75        28.52 o                         
  -3  14   1        283.17        332.44        15.94 o                         
  -2  14   1          1.18         12.30         7.28 o                         
  -1  14   1          2.50         16.00         4.89 o                         
   0  14   1       1149.31       1222.19        16.90 o                         
   1  14   1         27.75         26.96         6.38 o                         
   2  14   1          4.48         20.60         7.25 o                         
   3  14   1          4.64          3.98         8.53 o                         
   4  14   1         57.34         75.34        10.59 o                         
   5  14   1        300.83        332.84        16.27 o                         
   6  14   1          3.79         32.14        14.62 o                         
   7  14   1        154.13        148.83        23.17 o                         
   8  14   1         24.69         36.96        34.30 o                         
   9  14   1          3.94         61.45        44.94 o                         
  -9  15   1       4090.47       4062.76        94.55 o                         
  -8  15   1       4379.07       4631.41        89.86 o                         
  -7  15   1       7127.51       7179.06        97.12 o                         
  -6  15   1       9927.27       9509.15       154.32 o                         
  -5  15   1      12956.82      12976.54       133.33 o                         
  -4  15   1      13595.46      13184.74       146.37 o                         
  -3  15   1      24854.91      24937.77       238.89 o                         
  -2  15   1      18423.39      18955.51       181.39 o                         
  -1  15   1      36187.98      36909.77       323.27 o                         
   0  15   1      15670.68      16149.52       144.64 o                         
   1  15   1      34025.28      34831.32       353.31 o                         
   2  15   1       1967.44       1978.36        47.31 o                         
   3  15   1      23791.71      23304.65       241.98 o                         
   4  15   1      10794.52      10661.79       109.90 o                         
   5  15   1      16439.43      16439.86       153.86 o                         
   6  15   1       5808.84       5698.47        69.73 o                         
   7  15   1      11687.80      11577.51       127.88 o                         
   8  15   1       2782.28       2776.08        73.49 o                         
   9  15   1       7633.86       7576.78       153.95 o                         
  -9  16   1        104.19         49.48        73.95 o                         
  -8  16   1         92.49         89.04        36.35 o                         
  -7  16   1        337.71        317.31        47.37 o                         
  -6  16   1         28.23         13.04        20.56 o                         
  -5  16   1         12.94         18.90        13.88 o                         
  -4  16   1          3.83         11.30        11.86 o                         
  -3  16   1         28.61         49.52        10.59 o                         
  -2  16   1       4032.29       4286.81        47.38 o                         
  -1  16   1        771.84        775.63        18.15 o                         
   0  16   1        604.26        579.05        14.60 o                         
   1  16   1        253.09        269.27        14.20 o                         
   2  16   1        213.82        238.38        16.57 o                         
   3  16   1         94.58        106.35        11.15 o                         
   4  16   1         21.01         63.23        13.93 o                         
   5  16   1        217.94        211.55        14.45 o                         
   6  16   1          4.56          3.91        18.52 o                         
   7  16   1         20.42         21.72        31.23 o                         
   8  16   1         23.96         31.56        40.42 o                         
  -8  17   1       5400.94       5270.64        97.27 o                         
  -7  17   1       5521.47       5456.67        84.38 o                         
  -6  17   1       5407.52       5656.25        79.33 o                         
  -5  17   1      12040.76      12120.30       126.65 o                         
  -4  17   1      14012.72      13868.63       140.61 o                         
  -3  17   1      25256.64      25199.73       242.93 o                         
  -2  17   1      12994.97      13082.06       120.94 o                         
  -1  17   1      27494.72      28466.58       251.66 o                         
   0  17   1       9157.14       9646.73        95.81 o                         
   1  17   1      29078.45      28770.61       336.93 o                         
   2  17   1      14595.41      14837.90       145.68 o                         
   3  17   1      19379.20      19725.19       191.79 o                         
   4  17   1       4853.78       4820.93        61.41 o                         
   5  17   1      13473.32      13431.24       129.06 o                         
   6  17   1       5436.27       5354.64        70.60 o                         
   7  17   1       9979.56       9825.98       153.73 o                         
   8  17   1       2747.52       2786.96        77.09 o                         
  -8  18   1        106.09         76.04        43.19 o                         
  -7  18   1        141.07        205.24        30.91 o                         
  -6  18   1        106.19         89.51        22.91 o                         
  -5  18   1        587.70        622.74        23.96 o                         
  -4  18   1        335.85        399.76        18.32 o                         
  -3  18   1          3.80         10.14        11.61 o                         
  -2  18   1        367.08        400.48        14.62 o                         
  -1  18   1         20.42         36.99         9.66 o                         
   0  18   1       3775.91       3921.13        44.03 o                         
   1  18   1          2.53         17.16         8.73 o                         
   2  18   1          5.89         35.31        10.70 o                         
   3  18   1        287.32        290.38        14.23 o                         
   4  18   1        129.86        137.43        13.05 o                         
   5  18   1         16.92         31.57        14.54 o                         
   6  18   1         18.41         44.60        22.06 o                         
   7  18   1          2.13          1.22        30.79 o                         
   8  18   1         44.76         60.10        39.45 o                         
  -8  19   1       5186.45       5096.12       110.61 o                         
  -7  19   1       7022.10       7130.68       110.01 o                         
  -6  19   1       7414.40       7479.89        99.89 o                         
  -5  19   1      10165.06      10377.92       112.74 o                         
  -4  19   1       5308.17       5568.98        66.70 o                         
  -3  19   1      16410.68      16507.41       163.93 o                         
  -2  19   1      12118.11      12442.81       134.81 o                         
  -1  19   1      26648.83      27209.59       241.72 o                         
   0  19   1      15328.28      15784.45       143.35 o                         
   1  19   1      22001.06      22542.57       233.74 o                         
   2  19   1      10092.02      10178.41       104.38 o                         
   3  19   1      15816.57      15883.32       157.77 o                         
   4  19   1       8212.66       8123.27        82.88 o                         
   5  19   1      12792.82      12813.96       135.49 o                         
   6  19   1       3710.45       3785.47        58.61 o                         
   7  19   1       9723.87       9763.57       139.04 o                         
   8  19   1       1660.86       1822.54        72.73 o                         
  -8  20   1         35.94         50.44        45.46 o                         
  -7  20   1         52.47         83.08        39.90 o                         
  -6  20   1         60.86         49.70        24.98 o                         
  -5  20   1        665.80        666.79        26.01 o                         
  -4  20   1          1.88         25.11        14.87 o                         
  -3  20   1        396.64        413.56        18.08 o                         
  -2  20   1        709.35        682.90        25.66 o                         
  -1  20   1         44.14         73.01         9.87 o                         
   0  20   1          5.60         21.32         8.66 o                         
   1  20   1          2.27         29.82        10.42 o                         
   2  20   1        629.13        644.67        20.90 o                         
   3  20   1         12.05          3.01        12.46 o                         
   4  20   1          7.41         29.84        13.23 o                         
   5  20   1         11.21        -15.49        19.68 o                         
   6  20   1         65.86         67.58        38.13 o                         
   7  20   1         34.34         18.56        33.92 o                         
   8  20   1        113.21         50.15        42.95 o                         
  -8  21   1       4224.63       4024.48       104.09 o                         
  -7  21   1       6240.52       6142.48       103.24 o                         
  -6  21   1       5785.91       5663.37       110.54 o                         
  -5  21   1       9772.73       9737.61       117.87 o                         
  -4  21   1       6842.76       6906.37       106.21 o                         
  -3  21   1      11103.07      11403.82       128.57 o                         
  -2  21   1       6014.07       6351.50        71.52 o                         
  -1  21   1      19341.48      19565.62       189.86 o                         
   0  21   1      13154.15      13398.60       117.22 o                         
   1  21   1      18584.15      19081.39       185.82 o                         
   2  21   1      13807.32      13781.21       138.52 o                         
   3  21   1      15175.83      14795.06       150.32 o                         
   4  21   1       7063.64       7000.34        85.46 o                         
   5  21   1      12108.94      12064.33       129.62 o                         
   6  21   1       2599.68       2558.92        68.57 o                         
   7  21   1       7404.50       7503.29       119.00 o                         
   8  21   1       1784.64       1810.89        90.91 o                         
  -7  22   1        283.23        225.83        42.27 o                         
  -6  22   1        307.36        278.49        29.79 o                         
  -5  22   1         20.66         14.15        21.43 o                         
  -4  22   1          4.10         -5.65        17.27 o                         
  -3  22   1       1055.07        990.20        28.50 o                         
  -2  22   1        322.79        263.68        14.34 o                         
  -1  22   1        937.80        954.97        23.20 o                         
   0  22   1        185.10        231.66        11.97 o                         
   1  22   1          2.77         14.26        11.46 o                         
   2  22   1         52.52         57.77        13.50 o                         
   3  22   1        158.40        156.06        16.27 o                         
   4  22   1        241.83        225.24        19.59 o                         
   5  22   1          3.29         -5.31        19.91 o                         
   6  22   1         40.87         68.33        30.70 o                         
   7  22   1          6.92        -37.50        37.50 o                         
  -7  23   1       5877.57       5824.61       116.02 o                         
  -6  23   1       4638.89       4587.16        83.54 o                         
  -5  23   1       7243.01       7216.48        95.57 o                         
  -4  23   1       5940.98       5981.83        75.21 o                         
  -3  23   1      11602.59      11594.39       122.05 o                         
  -2  23   1       8590.74       9040.00        96.94 o                         
  -1  23   1      10597.91      11148.71       114.65 o                         
   0  23   1       8124.69       8414.30        83.02 o                         
   1  23   1      17860.49      17819.63       164.19 o                         
   2  23   1       9379.29       9329.75        99.83 o                         
   3  23   1      15791.42      15490.91       146.73 o                         
   4  23   1       6836.45       6751.16        81.07 o                         
   5  23   1       9131.07       8867.34       115.54 o                         
   6  23   1       3297.44       3329.99        73.62 o                         
   7  23   1       7576.99       7705.90       127.33 o                         
  -7  24   1         13.48         16.12        43.13 o                         
  -6  24   1          6.41         44.86        32.24 o                         
  -5  24   1        212.86        213.99        38.37 o                         
  -4  24   1         83.38         96.70        20.01 o                         
  -3  24   1        407.15        416.49        21.78 o                         
  -2  24   1        232.35        216.76        17.51 o                         
  -1  24   1        681.84        681.58        22.71 o                         
   0  24   1        871.50        860.23        19.87 o                         
   1  24   1        773.33        782.89        25.92 o                         
   2  24   1        267.57        292.93        17.01 o                         
   3  24   1          5.48         14.05        16.36 o                         
   4  24   1        114.65        139.95        20.73 o                         
   5  24   1         58.33         44.98        27.96 o                         
   6  24   1        239.28        217.66        35.48 o                         
   7  24   1         24.95          5.78        44.43 o                         
  -7  25   1       3652.90       3616.51        99.45 o                         
  -6  25   1       5749.96       5561.94       109.69 o                         
  -5  25   1       7512.32       7334.12       108.27 o                         
  -4  25   1       6871.92       6852.07        99.52 o                         
  -3  25   1       9542.89       9627.54       114.59 o                         
  -2  25   1       7086.92       7054.37        94.87 o                         
  -1  25   1      11046.17      11328.25       128.17 o                         
   0  25   1       7600.09       7891.01        74.82 o                         
   1  25   1      11051.26      11162.27       108.58 o                         
   2  25   1       5884.29       6033.19        66.71 o                         
   3  25   1      13744.11      13740.15       143.18 o                         
   4  25   1       4652.87       4573.04        68.54 o                         
   5  25   1      10425.46       9879.71       125.45 o                         
   6  25   1       2587.90       2384.25        68.67 o                         
   7  25   1       6250.12       6171.40       112.86 o                         
  -6  26   1        225.36        264.03        42.25 o                         
  -5  26   1        132.47        218.20        38.42 o                         
  -4  26   1        314.87        350.38        29.35 o                         
  -3  26   1        160.94        178.46        24.40 o                         
  -2  26   1         65.37         85.67        18.85 o                         
  -1  26   1        610.56        626.32        24.96 o                         
   0  26   1         11.40         34.73        19.35 o                         
   1  26   1        381.46        409.32        18.50 o                         
   2  26   1         19.04         44.32        16.41 o                         
   3  26   1         68.70         31.44        19.22 o                         
   4  26   1        209.94        255.67        36.55 o                         
   5  26   1          2.64         -3.82        26.69 o                         
   6  26   1        567.71        605.30        43.43 o                         
  -6  27   1       4218.71       4354.37       101.34 o                         
  -5  27   1       7131.83       6879.15       111.34 o                         
  -4  27   1       7853.61       7803.90       123.51 o                         
  -3  27   1       7487.70       7523.12        98.27 o                         
  -2  27   1       8323.75       8390.12       102.82 o                         
  -1  27   1      10080.06      10190.53       109.50 o                         
   0  27   1       4831.24       5110.84        69.96 o                         
   1  27   1      10481.73      10794.14       106.97 o                         
   2  27   1       4563.03       4746.74        77.73 o                         
   3  27   1       9146.49       9042.71       102.82 o                         
   4  27   1       3472.91       3316.41        69.88 o                         
   5  27   1       9648.92       9405.14       134.71 o                         
   6  27   1       1815.61       1874.23        69.88 o                         
  -6  28   1        117.64         93.55        44.16 o                         
  -5  28   1        127.99        171.23        38.86 o                         
  -4  28   1         47.21         14.11        28.08 o                         
  -3  28   1        124.22        117.09        24.11 o                         
  -2  28   1         15.14         14.14        21.15 o                         
  -1  28   1         99.46        106.22        21.28 o                         
   0  28   1         28.93         44.52        19.48 o                         
   1  28   1        177.33        196.63        19.98 o                         
   2  28   1          9.79         33.64        18.24 o                         
   3  28   1        103.61        101.67        24.97 o                         
   4  28   1        531.04        561.79        33.69 o                         
   5  28   1         30.83         -6.15        33.67 o                         
   6  28   1        194.55        121.52        40.96 o                         
  -5  29   1       4756.31       4996.09       103.60 o                         
  -4  29   1       6438.40       6329.74       100.09 o                         
  -3  29   1       9181.58       8774.78       130.32 o                         
  -2  29   1       5581.19       5676.43        82.35 o                         
  -1  29   1       8184.10       8564.69       118.28 o                         
   0  29   1       6457.79       6561.12        86.27 o                         
   1  29   1       7591.11       7811.35        98.79 o                         
   2  29   1       3684.77       3667.69        61.83 o                         
   3  29   1       8096.53       8110.40       105.68 o                         
   4  29   1       1726.88       1685.32        52.91 o                         
   5  29   1       8201.41       8147.54       138.58 o                         
  -5  30   1          5.68        -33.16        38.82 o                         
  -4  30   1          4.12         45.24        37.79 o                         
  -3  30   1         77.78         97.27        38.78 o                         
  -2  30   1        437.56        431.93        31.83 o                         
  -1  30   1         58.88         99.67        29.86 o                         
   0  30   1          6.44         20.74        22.71 o                         
   1  30   1          7.97         74.26        27.86 o                         
   2  30   1        490.40        519.86        32.23 o                         
   3  30   1        102.55        137.19        27.76 o                         
   4  30   1         19.46         -9.74        29.38 o                         
   5  30   1         90.50        110.31        50.44 o                         
  -4  31   1       4937.47       4961.84       107.48 o                         
  -3  31   1       5305.94       5394.38       103.82 o                         
  -2  31   1       6030.80       6040.95       127.94 o                         
  -1  31   1       7899.23       7910.89       114.16 o                         
   0  31   1       5509.94       5413.21       109.59 o                         
   1  31   1       6970.09       6697.34       193.85 o                         
   2  31   1       2618.64       2478.67        71.24 o                         
   3  31   1       7448.65       7485.55       102.35 o                         
   4  31   1       1719.90       1663.73        62.07 o                         
  -4  32   1        666.91        594.18        46.11 o                         
  -3  32   1         26.21         15.33        38.19 o                         
  -2  32   1         12.51         97.32        32.76 o                         
  -1  32   1         37.92         37.11        29.14 o                         
   0  32   1        776.66        794.03        52.66 o                         
   1  32   1         39.34         37.46        30.96 o                         
   2  32   1        117.55        135.65        46.74 o                         
   3  32   1        224.95        207.81        41.80 o                         
   4  32   1        583.92        589.77        43.34 o                         
  -3  33   1       7927.37       8015.34       159.68 o                         
  -2  33   1       5115.11       5050.57        98.27 o                         
  -1  33   1       4513.99       4491.91       101.45 o                         
   0  33   1       2968.70       2930.88        80.86 o                         
   1  33   1       8228.37       8340.96       136.84 o                         
   2  33   1       3361.55       3546.47        86.41 o                         
   3  33   1       5519.55       5664.62       112.96 o                         
  -2  34   1        752.16        711.06        48.91 o                         
  -1  34   1         76.83         74.39        33.84 o                         
   0  34   1        172.64        225.37        49.65 o                         
   1  34   1         65.99        128.20        50.27 o                         
   2  34   1        935.18        868.32        54.15 o                         
   0  35   1       3480.87       3537.70       148.30 o                         
 -10   0   2        587.79        439.70       135.96 o                         
  -9   0   2      14630.71      14780.23       242.33 o                         
  -8   0   2        535.24        510.13        31.64 o                         
  -7   0   2      21351.28      21189.79       247.82 o                         
  -6   0   2        304.14        317.41        22.48 o                         
  -5   0   2      28356.23      27652.84       349.28 o                         
  -4   0   2        405.70        399.17        15.03 o                         
  -3   0   2      38558.15      38962.25       697.92 o                         
  -2   0   2       4690.28       5069.44       129.25 o                         
  -1   0   2      43544.90      43064.44       371.65 o                         
   0   0   2       1363.38       1638.78        17.58 o                         
   1   0   2       6180.89       6225.56        78.75 o                         
   2   0   2       6520.00       6994.17        80.59 o                         
   3   0   2      53346.94      50651.79       621.70 o                         
   4   0   2       2841.48       2889.19        46.98 o                         
   5   0   2      22787.70      22296.21       328.82 o                         
   6   0   2       2285.31       2263.58        39.46 o                         
   7   0   2      17515.22      17700.67       166.68 o                         
   8   0   2       3044.65       3024.67        51.05 o                         
   9   0   2       8425.74       8514.70       106.67 o                         
  10   0   2       1027.65        982.40        73.82 o                         
 -10   1   2         16.94         37.94        54.12 o                         
  -9   1   2        130.40        126.59        41.79 o                         
  -8   1   2        212.76        178.78        20.36 o                         
  -7   1   2         10.68         32.15        15.01 o                         
  -6   1   2        246.04        233.96        12.71 o                         
  -5   1   2         96.31        111.37         8.84 o                         
  -4   1   2          3.38          4.09         5.28 o                         
  -3   1   2       1502.77       1629.11        14.82 o                         
  -2   1   2        339.09        420.88         5.23 o                         
  -1   1   2      18476.61      19364.39       133.13 o                         
   0   1   2         29.04         39.85         1.99 o                         
   1   1   2      15976.46      15983.61       138.27 o                         
   2   1   2         97.39        124.01         4.33 o                         
   3   1   2        504.02        563.20        11.33 o                         
   4   1   2        222.27        252.64         9.97 o                         
   5   1   2         35.48         59.45        11.10 o                         
   6   1   2         90.91         48.79        10.17 o                         
   7   1   2         39.12         42.36        12.09 o                         
   8   1   2         64.71         45.77        15.44 o                         
   9   1   2          6.03        -14.75        20.61 o                         
  10   1   2          3.78         10.11        68.10 o                         
 -10   2   2        285.53        296.30        56.58 o                         
  -9   2   2      12623.02      12965.32       159.30 o                         
  -8   2   2        585.26        580.73        23.70 o                         
  -7   2   2      20676.19      20633.86       179.72 o                         
  -6   2   2        361.38        374.87        14.04 o                         
  -5   2   2      31200.92      30822.12       244.59 o                         
  -4   2   2       1340.54       1388.40        24.35 o                         
  -3   2   2      40476.35      40182.09       312.28 o                         
  -2   2   2       1300.78       1374.61        19.22 o                         
  -1   2   2      18046.31      19047.18       130.06 o                         
   0   2   2       5304.27       6006.61        54.11 o                         
   1   2   2      57545.00      53743.64       530.90 o                         
   2   2   2       3246.10       3488.73        33.88 o                         
   3   2   2      31730.62      29959.63       302.95 o                         
   4   2   2       3774.07       3860.48        38.72 o                         
   5   2   2      31526.30      31455.36       263.44 o                         
   6   2   2       3449.13       3406.84        36.92 o                         
   7   2   2      15355.55      15351.62       107.17 o                         
   8   2   2       1671.80       1725.34        29.30 o                         
   9   2   2      10119.83      10254.58        92.33 o                         
 -10   3   2         22.50         17.98        49.54 o                         
  -9   3   2         11.63         47.47        33.54 o                         
  -8   3   2         34.84         16.86        20.71 o                         
  -7   3   2        231.73        266.90        16.65 o                         
  -6   3   2         43.92         33.43        10.91 o                         
  -5   3   2        105.43        124.21         9.28 o                         
  -4   3   2       1452.18       1457.86        18.27 o                         
  -3   3   2        775.09        902.73        12.37 o                         
  -2   3   2       1599.39       1695.44        19.12 o                         
  -1   3   2        178.98        115.65         4.05 o                         
   0   3   2         93.84        100.79         2.55 o                         
   1   3   2       2223.44       2404.03        22.37 o                         
   2   3   2       1666.05       1773.69        22.93 o                         
   3   3   2       2530.58       2723.85        28.04 o                         
   4   3   2       1073.32       1108.07        16.30 o                         
   5   3   2          0.54          7.21         8.21 o                         
   6   3   2         17.20          0.83        11.37 o                         
   7   3   2         33.38         51.84        12.56 o                         
   8   3   2         16.68          0.34        15.76 o                         
   9   3   2          8.11         41.18        23.94 o                         
  -9   4   2      11060.99      11177.21       130.37 o                         
  -8   4   2        229.00        205.87        22.36 o                         
  -7   4   2      21983.26      21716.64       188.60 o                         
  -6   4   2       1506.86       1529.45        25.96 o                         
  -5   4   2      34620.21      34733.78       306.88 o                         
  -4   4   2        774.18        786.03        16.25 o                         
  -3   4   2      30850.49      29835.42       260.69 o                         
  -2   4   2       2212.64       2287.89        27.07 o                         
  -1   4   2      81419.11      78116.92       799.02 o                         
   0   4   2       9045.80       9834.47        99.89 o                         
   1   4   2      64587.64      60503.02       825.07 o                         
   2   4   2       3319.55       3448.70        31.36 o                         
   3   4   2      37870.74      36544.92       285.26 o                         
   4   4   2       4820.16       4875.45        44.51 o                         
   5   4   2      33702.61      32967.27       257.75 o                         
   6   4   2       3346.83       3338.22        36.71 o                         
   7   4   2      18430.22      18512.79       126.71 o                         
   8   4   2       2714.20       2644.95        35.85 o                         
   9   4   2       7420.55       7618.71        79.45 o                         
  -9   5   2         60.60         99.63        35.16 o                         
  -8   5   2          0.31         -4.91        23.77 o                         
  -7   5   2          2.24         40.51        17.11 o                         
  -6   5   2         47.89         56.94        12.46 o                         
  -5   5   2        230.15        257.42        11.38 o                         
  -4   5   2       1117.79       1086.06        15.30 o                         
  -3   5   2       1343.40       1563.00        23.58 o                         
  -2   5   2        989.02       1062.61        15.06 o                         
  -1   5   2         17.50         15.22         3.46 o                         
   0   5   2        508.31        534.70         5.58 o                         
   1   5   2         12.29         37.92         3.33 o                         
   2   5   2       1494.08       1699.57        18.34 o                         
   3   5   2          5.11         12.09         4.46 o                         
   4   5   2         50.74         65.64         6.41 o                         
   5   5   2        766.15        901.66        17.61 o                         
   6   5   2        175.80        192.13        12.97 o                         
   7   5   2          2.39         24.49        13.27 o                         
   8   5   2        193.86        173.69        18.20 o                         
   9   5   2          1.85         40.62        23.09 o                         
  -9   6   2      11201.58      11292.84       130.92 o                         
  -8   6   2         92.28         82.73        27.98 o                         
  -7   6   2      18683.75      18742.90       165.08 o                         
  -6   6   2        747.08        785.38        27.04 o                         
  -5   6   2      29749.73      29270.12       244.34 o                         
  -4   6   2       2355.54       2401.00        25.74 o                         
  -3   6   2      60012.11      57335.96       574.74 o                         
  -2   6   2       3639.72       3742.28        43.45 o                         
  -1   6   2      68961.17      65659.59       653.25 o                         
   0   6   2       1067.55       1071.93        14.11 o                         
   1   6   2      71193.24      67612.34       926.49 o                         
   2   6   2      11351.02      11966.73       129.15 o                         
   3   6   2      69487.90      66072.12       487.72 o                         
   4   6   2       4045.58       4048.41        38.49 o                         
   5   6   2      24013.52      23969.04       192.67 o                         
   6   6   2       3344.48       3297.78        36.29 o                         
   7   6   2      18358.60      18519.64       147.92 o                         
   8   6   2       2622.40       2659.68        38.91 o                         
   9   6   2      10320.36      10494.87       104.16 o                         
  -9   7   2          6.30         73.52        39.04 o                         
  -8   7   2          0.55        -15.07        23.90 o                         
  -7   7   2          5.03         10.22        14.97 o                         
  -6   7   2        196.56        171.74        11.44 o                         
  -5   7   2       1073.55       1138.45        19.32 o                         
  -4   7   2        620.51        713.18        15.07 o                         
  -3   7   2         39.98         43.58         6.94 o                         
  -2   7   2       6380.15       6658.61        68.88 o                         
  -1   7   2       3480.25       4025.34        36.13 o                         
   0   7   2        362.58        318.05         5.94 o                         
   1   7   2        118.45        196.51         6.18 o                         
   2   7   2        214.75        206.42         6.44 o                         
   3   7   2        197.88        212.10         6.90 o                         
   4   7   2         32.71         46.84         7.93 o                         
   5   7   2        100.31        152.75        11.20 o                         
   6   7   2        290.29        299.88        14.08 o                         
   7   7   2          6.83         25.06        14.63 o                         
   8   7   2         12.71        -16.11        17.50 o                         
   9   7   2         50.03         78.80        40.81 o                         
  -9   8   2      10691.31      10842.48       139.80 o                         
  -8   8   2         91.82        127.96        28.12 o                         
  -7   8   2      17491.78      17429.77       190.78 o                         
  -6   8   2        418.51        425.34        15.48 o                         
  -5   8   2      29968.28      29454.74       261.31 o                         
  -4   8   2       2020.49       2254.34        29.39 o                         
  -3   8   2      63303.84      60401.11       610.46 o                         
  -2   8   2       1426.85       1548.41        24.45 o                         
  -1   8   2      83711.12      80780.21       803.52 o                         
   0   8   2       9368.87       9935.95        73.87 o                         
   1   8   2      91072.15      87512.72       843.39 o                         
   2   8   2       2329.60       2428.18        57.29 o                         
   3   8   2      43559.41      44056.20       354.06 o                         
   4   8   2       5018.62       5116.09        53.04 o                         
   5   8   2      33856.57      33803.21       283.16 o                         
   6   8   2       4420.68       4438.14        46.08 o                         
   7   8   2      13034.27      13299.71       110.30 o                         
   8   8   2       1544.32       1470.58        34.37 o                         
   9   8   2      12204.39      12249.88       179.56 o                         
  -9   9   2          0.78         40.48        35.54 o                         
  -8   9   2         73.14         23.70        29.27 o                         
  -7   9   2        210.82        255.97        23.17 o                         
  -6   9   2        396.00        404.00        16.41 o                         
  -5   9   2         58.68         58.34        10.24 o                         
  -4   9   2       1201.13       1130.54        17.52 o                         
  -3   9   2       2054.92       2240.19        27.94 o                         
  -2   9   2       1076.37       1378.88        17.93 o                         
  -1   9   2         10.90         23.82         6.29 o                         
   0   9   2       3867.37       4058.16        35.91 o                         
   1   9   2         14.08         26.68         3.53 o                         
   2   9   2        628.10        605.54        13.32 o                         
   3   9   2         88.62         95.68         6.85 o                         
   4   9   2        484.65        436.83        12.61 o                         
   5   9   2         80.26        121.11        10.11 o                         
   6   9   2        204.01        210.83        13.08 o                         
   7   9   2        292.18        295.17        23.75 o                         
   8   9   2         21.36        -12.32        22.56 o                         
   9   9   2          5.50         71.30        39.20 o                         
  -9  10   2      10141.05      10433.11       152.31 o                         
  -8  10   2         15.55         21.63        27.96 o                         
  -7  10   2      15087.13      15172.50       169.35 o                         
  -6  10   2        131.71        174.32        14.64 o                         
  -5  10   2      35324.85      35079.37       398.71 o                         
  -4  10   2       1300.23       1395.17        22.56 o                         
  -3  10   2      50257.33      48065.70       436.01 o                         
  -2  10   2       6628.13       7283.65        66.03 o                         
  -1  10   2      81476.08      78550.23       638.57 o                         
   0  10   2        417.37        430.62         7.96 o                         
   1  10   2      57391.48      56708.64       438.67 o                         
   2  10   2       4535.32       4632.25        43.10 o                         
   3  10   2      48695.25      48288.10       376.45 o                         
   4  10   2       5713.91       5733.88        51.40 o                         
   5  10   2      19739.74      19911.75       161.57 o                         
   6  10   2       1753.01       1829.01        27.47 o                         
   7  10   2      19478.90      19625.22       173.33 o                         
   8  10   2       1246.04       1287.43        45.63 o                         
   9  10   2       7146.76       7364.52       122.40 o                         
  -9  11   2         23.49         13.36        37.97 o                         
  -8  11   2          3.26        -30.21        30.21 o                         
  -7  11   2         19.30         51.08        22.18 o                         
  -6  11   2        299.20        265.16        14.97 o                         
  -5  11   2         53.90         77.33        13.86 o                         
  -4  11   2        906.56        897.50        16.40 o                         
  -3  11   2        106.63        133.30         7.06 o                         
  -2  11   2        692.22        677.78        11.48 o                         
  -1  11   2        766.95        917.54        11.55 o                         
   0  11   2         20.42         39.76         4.17 o                         
   1  11   2          6.66         39.64         5.86 o                         
   2  11   2       1278.48       1228.89        16.53 o                         
   3  11   2          8.91         -7.66         7.66 o                         
   4  11   2       1504.81       1483.61        23.62 o                         
   5  11   2         25.22         38.80         9.99 o                         
   6  11   2         29.22         32.23        13.23 o                         
   7  11   2          1.06         40.30        18.87 o                         
   8  11   2          1.99         14.22        33.71 o                         
   9  11   2          7.13          3.15        60.93 o                         
  -9  12   2       7801.48       8093.24       117.82 o                         
  -8  12   2         15.14        -29.73        35.94 o                         
  -7  12   2      20049.87      19919.37       239.60 o                         
  -6  12   2        498.80        556.40        21.95 o                         
  -5  12   2      26152.85      25467.17       246.08 o                         
  -4  12   2       1312.15       1450.19        30.61 o                         
  -3  12   2      46705.51      45539.31       523.13 o                         
  -2  12   2        979.56       1155.52        23.78 o                         
  -1  12   2      54819.72      53899.12       417.33 o                         
   0  12   2       4851.88       5299.97        50.89 o                         
   1  12   2      59318.27      59037.27       512.07 o                         
   2  12   2       4036.29       4193.90        42.87 o                         
   3  12   2      25249.96      25399.13       262.38 o                         
   4  12   2       2334.61       2408.43        35.34 o                         
   5  12   2      29239.71      29403.63       282.10 o                         
   6  12   2       1993.64       2010.36        39.56 o                         
   7  12   2      12249.49      12309.31       123.54 o                         
   8  12   2       1199.10       1273.35        49.05 o                         
   9  12   2       7571.91       8074.51       159.03 o                         
  -9  13   2          8.55         -0.99        38.00 o                         
  -8  13   2          1.54        -30.41        31.28 o                         
  -7  13   2          3.96         28.90        25.88 o                         
  -6  13   2         31.91         15.03        17.34 o                         
  -5  13   2         43.42         73.04        12.30 o                         
  -4  13   2        135.76        137.82        11.20 o                         
  -3  13   2          5.38         20.13        10.29 o                         
  -2  13   2       1787.61       1932.11        28.60 o                         
  -1  13   2        706.61        939.57        13.36 o                         
   0  13   2         91.35        142.13         6.74 o                         
   1  13   2         18.64         27.82         7.40 o                         
   2  13   2       1788.70       1898.35        26.26 o                         
   3  13   2         29.48         52.20         8.79 o                         
   4  13   2          7.37         20.11        10.23 o                         
   5  13   2         22.59         21.37        15.32 o                         
   6  13   2          6.07         16.05        16.04 o                         
   7  13   2        143.20        140.14        22.69 o                         
   8  13   2          0.98        -29.89        29.89 o                         
   9  13   2          1.28        -45.51        52.01 o                         
  -9  14   2       8300.70       8426.33       122.87 o                         
  -8  14   2        725.92        655.19        41.32 o                         
  -7  14   2      14946.98      15050.24       188.65 o                         
  -6  14   2        116.78        135.25        22.51 o                         
  -5  14   2      29101.39      28659.85       299.77 o                         
  -4  14   2        990.60       1086.77        27.53 o                         
  -3  14   2      31751.97      31229.26       319.67 o                         
  -2  14   2       2614.01       2826.23        41.64 o                         
  -1  14   2      46670.01      46803.13       407.25 o                         
   0  14   2       4048.89       4449.96        44.41 o                         
   1  14   2      38080.82      38723.09       362.24 o                         
   2  14   2       2593.74       2699.04        36.01 o                         
   3  14   2      35382.50      35467.69       334.84 o                         
   4  14   2       2085.44       2217.76        38.75 o                         
   5  14   2      17683.79      17665.29       176.03 o                         
   6  14   2       1104.29       1164.34        33.42 o                         
   7  14   2      12866.95      12951.72       141.56 o                         
   8  14   2       1654.66       1607.82        64.09 o                         
   9  14   2       7617.15       7646.10       130.60 o                         
  -9  15   2         37.59        107.98        41.31 o                         
  -8  15   2         19.42         17.24        33.57 o                         
  -7  15   2         13.97         37.68        27.45 o                         
  -6  15   2         66.86         50.60        22.08 o                         
  -5  15   2         17.70         30.86        14.28 o                         
  -4  15   2         24.96         28.43        11.04 o                         
  -3  15   2         17.81         45.10        11.35 o                         
  -2  15   2        482.43        498.12        21.30 o                         
  -1  15   2        919.55        961.56        17.31 o                         
   0  15   2          2.82         13.59         5.95 o                         
   1  15   2         22.31         50.79         7.61 o                         
   2  15   2        420.11        462.58        14.66 o                         
   3  15   2          7.67         14.96         9.68 o                         
   4  15   2          3.37          8.14        11.28 o                         
   5  15   2         57.30         52.53        13.93 o                         
   6  15   2         44.15         56.66        18.07 o                         
   7  15   2         24.95         29.71        26.36 o                         
   8  15   2          1.01         11.81        37.49 o                         
   9  15   2          8.61         59.59        70.82 o                         
  -8  16   2         97.22         93.08        35.55 o                         
  -7  16   2      12425.51      12144.92       301.05 o                         
  -6  16   2       1184.05       1182.72        44.99 o                         
  -5  16   2      19372.03      19400.64       208.77 o                         
  -4  16   2        422.22        506.96        20.66 o                         
  -3  16   2      39232.13      39509.97       402.84 o                         
  -2  16   2       2114.12       2280.42        35.98 o                         
  -1  16   2      30711.31      31487.29       276.97 o                         
   0  16   2       4002.58       4228.32        50.28 o                         
   1  16   2      31039.65      31175.13       294.10 o                         
   2  16   2       4548.67       4912.09        60.24 o                         
   3  16   2      35181.39      34432.52       331.57 o                         
   4  16   2        635.53        710.37        25.30 o                         
   5  16   2      17527.12      17805.06       177.57 o                         
   6  16   2       2058.34       2124.74        39.27 o                         
   7  16   2      11522.38      10964.89       169.73 o                         
   8  16   2       1587.23       1674.39        68.55 o                         
  -8  17   2         17.47         40.42        45.03 o                         
  -7  17   2          5.47          5.92        28.54 o                         
  -6  17   2          9.75         45.98        22.97 o                         
  -5  17   2          2.35         25.69        16.41 o                         
  -4  17   2         69.12         76.21        14.02 o                         
  -3  17   2         79.65        101.29        13.09 o                         
  -2  17   2         75.89         84.93        11.22 o                         
  -1  17   2         35.57         46.94         7.53 o                         
   0  17   2        733.19        718.19        14.81 o                         
   1  17   2        448.24        505.72        16.76 o                         
   2  17   2        173.10        198.23        12.61 o                         
   3  17   2         10.78         18.78        10.93 o                         
   4  17   2        270.18        296.61        15.79 o                         
   5  17   2        385.21        395.44        26.40 o                         
   6  17   2          1.83         -6.94        21.24 o                         
   7  17   2         36.45         39.25        28.02 o                         
   8  17   2          8.14        -21.87        38.27 o                         
  -8  18   2        292.97        266.39        44.29 o                         
  -7  18   2      11106.81      11163.92       168.98 o                         
  -6  18   2        342.01        369.48        29.56 o                         
  -5  18   2      20184.57      19968.99       237.00 o                         
  -4  18   2        914.10        966.39        32.72 o                         
  -3  18   2      25811.28      25473.95       265.27 o                         
  -2  18   2       1925.55       2014.31        33.37 o                         
  -1  18   2      32553.22      33323.21       293.48 o                         
   0  18   2       3837.46       4234.15        68.17 o                         
   1  18   2      35669.79      36285.91       342.00 o                         
   2  18   2        804.47        882.41        23.57 o                         
   3  18   2      19186.17      19218.52       204.13 o                         
   4  18   2       3199.17       3355.52        46.70 o                         
   5  18   2      23525.70      23352.00       229.75 o                         
   6  18   2       1581.99       1676.00        45.96 o                         
   7  18   2      10905.81      10897.83       138.28 o                         
   8  18   2       1420.38       1387.65        59.42 o                         
  -8  19   2        106.09         76.39        39.54 o                         
  -7  19   2          1.43         43.80        31.32 o                         
  -6  19   2         34.36         35.06        25.34 o                         
  -5  19   2        280.85        286.14        30.37 o                         
  -4  19   2        132.26        210.85        18.48 o                         
  -3  19   2         44.02         58.79        13.72 o                         
  -2  19   2          5.38         -1.48        11.70 o                         
  -1  19   2         74.36        101.59         9.18 o                         
   0  19   2        103.49        126.73         9.90 o                         
   1  19   2          8.72         20.18        10.19 o                         
   2  19   2        778.52        751.72        21.33 o                         
   3  19   2        134.22        126.18        13.52 o                         
   4  19   2         80.72        117.08        15.16 o                         
   5  19   2          1.87        -12.46        22.83 o                         
   6  19   2         95.63         97.03        24.62 o                         
   7  19   2         73.87         77.32        30.20 o                         
   8  19   2          2.72         48.95        42.24 o                         
  -8  20   2         81.92        100.21        41.32 o                         
  -7  20   2      11701.94      11688.16       158.35 o                         
  -6  20   2        137.65        209.94        33.88 o                         
  -5  20   2      16891.54      17031.88       206.89 o                         
  -4  20   2       1189.85       1124.91        32.04 o                         
  -3  20   2      20790.76      20839.22       220.83 o                         
  -2  20   2       1601.77       1715.85        32.50 o                         
  -1  20   2      35234.53      35642.66       314.29 o                         
   0  20   2        641.52        724.21        17.36 o                         
   1  20   2      24132.56      24623.28       236.47 o                         
   2  20   2       2557.57       2707.37        38.43 o                         
   3  20   2      24251.06      24134.23       234.04 o                         
   4  20   2       2033.45       2152.33        37.32 o                         
   5  20   2      15358.66      15098.47       187.53 o                         
   6  20   2       2354.27       2300.05        77.69 o                         
   7  20   2      13312.93      13401.27       179.45 o                         
   8  20   2       1629.38       1632.21        73.47 o                         
  -8  21   2          3.16        -45.57        45.57 o                         
  -7  21   2         80.01        100.99        44.86 o                         
  -6  21   2        127.16         70.75        38.38 o                         
  -5  21   2         46.08         52.12        23.89 o                         
  -4  21   2         19.06         25.43        17.79 o                         
  -3  21   2          0.01          7.93        14.96 o                         
  -2  21   2        949.77       1010.81        28.12 o                         
  -1  21   2          0.74          3.80         9.24 o                         
   0  21   2        322.08        357.95        13.44 o                         
   1  21   2       1945.53       1909.70        38.65 o                         
   2  21   2         30.44         34.21        12.67 o                         
   3  21   2         17.11         22.14        15.58 o                         
   4  21   2        104.56         69.06        17.20 o                         
   5  21   2         19.90         48.23        22.17 o                         
   6  21   2         13.06         45.51        27.58 o                         
   7  21   2         77.08         64.62        37.45 o                         
  -7  22   2      12364.88      12191.58       208.01 o                         
  -6  22   2        262.29        325.72        32.70 o                         
  -5  22   2      13759.23      14014.97       176.26 o                         
  -4  22   2        652.98        691.14        37.18 o                         
  -3  22   2      22884.73      22872.91       244.27 o                         
  -2  22   2        577.41        532.27        19.89 o                         
  -1  22   2      20711.27      21212.51       192.07 o                         
   0  22   2        481.09        565.46        23.34 o                         
   1  22   2      26417.79      27085.63       281.32 o                         
   2  22   2       1845.41       2053.87        35.25 o                         
   3  22   2      19982.09      20107.46       208.85 o                         
   4  22   2       2565.68       2611.57        43.89 o                         
   5  22   2      16063.04      15745.75       220.98 o                         
   6  22   2       2199.15       2095.65        56.47 o                         
   7  22   2       7137.43       7159.93       119.06 o                         
  -7  23   2        114.07        137.16        39.04 o                         
  -6  23   2        113.52        144.73        31.66 o                         
  -5  23   2          6.80         18.65        27.92 o                         
  -4  23   2        992.46        980.92        39.46 o                         
  -3  23   2        526.01        502.15        23.44 o                         
  -2  23   2        156.96        115.26        14.25 o                         
  -1  23   2       1130.32       1112.78        25.53 o                         
   0  23   2        958.45        955.66        22.17 o                         
   1  23   2        121.34        134.00        16.09 o                         
   2  23   2        139.10        176.86        16.46 o                         
   3  23   2        155.57        183.85        18.15 o                         
   4  23   2         12.57         -9.54        18.46 o                         
   5  23   2          2.41         21.23        29.19 o                         
   6  23   2        299.53        278.23        32.52 o                         
   7  23   2        121.30        146.05        40.38 o                         
  -7  24   2       9230.06       9263.86       143.80 o                         
  -6  24   2        197.75        163.38        33.71 o                         
  -5  24   2      16515.49      16314.84       205.78 o                         
  -4  24   2        194.53        230.27        25.31 o                         
  -3  24   2      15712.44      15750.39       174.57 o                         
  -2  24   2        167.93        240.12        26.35 o                         
  -1  24   2      17792.25      18508.44       182.37 o                         
   0  24   2       1253.53       1265.26        25.05 o                         
   1  24   2      20679.41      21185.52       207.43 o                         
   2  24   2       1110.77       1151.35        37.86 o                         
   3  24   2      22587.07      22105.91       218.68 o                         
   4  24   2       2250.87       2240.08        49.60 o                         
   5  24   2       9970.22       9510.07       122.36 o                         
   6  24   2       2301.77       2285.46        68.34 o                         
   7  24   2       7553.26       7652.81       127.91 o                         
  -7  25   2         37.60        -31.86        44.31 o                         
  -6  25   2        439.44        359.09        49.32 o                         
  -5  25   2        456.88        460.83        35.33 o                         
  -4  25   2         13.92         14.06        23.50 o                         
  -3  25   2        226.72        284.94        25.86 o                         
  -2  25   2        747.03        734.49        29.28 o                         
  -1  25   2         28.25         54.74        15.98 o                         
   0  25   2         51.15         63.82        15.22 o                         
   1  25   2        118.39        165.68        16.84 o                         
   2  25   2        611.09        641.80        25.36 o                         
   3  25   2        119.41        146.16        17.99 o                         
   4  25   2        196.24        191.36        25.61 o                         
   5  25   2        330.04        358.97        39.10 o                         
   6  25   2        160.85        141.01        37.46 o                         
  -6  26   2        382.09        354.63        39.31 o                         
  -5  26   2      12987.36      12583.00       192.85 o                         
  -4  26   2         21.75         61.29        30.24 o                         
  -3  26   2      13530.14      13726.36       155.66 o                         
  -2  26   2        445.84        540.54        25.32 o                         
  -1  26   2      14701.83      15328.84       168.50 o                         
   0  26   2       1124.05       1186.22        29.80 o                         
   1  26   2      19703.43      19840.15       183.57 o                         
   2  26   2       1502.63       1482.41        32.52 o                         
   3  26   2      14508.43      14206.33       149.10 o                         
   4  26   2       1591.29       1528.07        47.35 o                         
   5  26   2      11253.84      10849.57       136.02 o                         
   6  26   2       1783.13       1783.54        68.76 o                         
  -6  27   2         10.45        -16.12        64.77 o                         
  -5  27   2         13.15         65.85        32.26 o                         
  -4  27   2        168.38        163.25        28.92 o                         
  -3  27   2          0.23          7.41        23.75 o                         
  -2  27   2        366.59        405.46        24.53 o                         
  -1  27   2          2.20         35.12        16.62 o                         
   0  27   2        387.88        389.94        22.74 o                         
   1  27   2         75.37         91.69        16.59 o                         
   2  27   2         55.14         59.49        17.91 o                         
   3  27   2        333.46        318.79        26.38 o                         
   4  27   2        910.80        848.24        38.26 o                         
   5  27   2        256.56        295.01        33.62 o                         
   6  27   2         11.48         64.39        39.90 o                         
  -6  28   2         54.36         10.13        65.94 o                         
  -5  28   2       8304.88       8265.06       123.90 o                         
  -4  28   2        512.24        546.06        35.17 o                         
  -3  28   2      12235.17      12386.19       178.87 o                         
  -2  28   2        453.75        517.93        27.18 o                         
  -1  28   2      16962.31      17381.16       210.12 o                         
   0  28   2        780.23        877.47        34.49 o                         
   1  28   2      12841.54      12916.28       126.76 o                         
   2  28   2       2119.97       2182.65        41.96 o                         
   3  28   2      11422.12      11093.87       171.87 o                         
   4  28   2       1426.88       1383.63        54.75 o                         
   5  28   2      11525.81      11147.91       157.29 o                         
  -5  29   2          5.20          5.79        37.18 o                         
  -4  29   2         62.65        105.68        31.14 o                         
  -3  29   2          0.65         59.52        27.19 o                         
  -2  29   2        112.07        120.96        23.13 o                         
  -1  29   2         55.30         88.88        31.65 o                         
   0  29   2        475.16        446.36        25.88 o                         
   1  29   2          1.19         25.00        32.20 o                         
   2  29   2        389.46        452.47        26.90 o                         
   3  29   2         12.80         55.80        26.14 o                         
   4  29   2         23.05        -35.73        35.73 o                         
   5  29   2        164.42        153.86        39.01 o                         
  -5  30   2       8741.23       8721.44       147.54 o                         
  -4  30   2        198.67        194.95        37.51 o                         
  -3  30   2      11526.54      11370.87       249.46 o                         
  -2  30   2        803.23        811.94        45.51 o                         
  -1  30   2      13553.39      13606.96       172.21 o                         
   0  30   2       1056.46       1177.65        58.09 o                         
   1  30   2      11272.67      11337.68       135.39 o                         
   2  30   2       1264.44       1281.98        56.69 o                         
   3  30   2      10754.98      10608.18       131.84 o                         
   4  30   2       1194.22       1189.88        55.75 o                         
   5  30   2       7927.47       7762.71       124.95 o                         
  -4  31   2        313.70        389.66        41.82 o                         
  -3  31   2         48.17        119.97        39.75 o                         
  -2  31   2        137.20        182.98        31.13 o                         
  -1  31   2         11.03         89.13        33.34 o                         
   0  31   2        114.33        122.98        33.50 o                         
   1  31   2         25.17         47.85        30.95 o                         
   2  31   2        225.93        259.40        36.82 o                         
   3  31   2          5.88         28.59        28.82 o                         
   4  31   2        110.87         81.68        37.45 o                         
  -4  32   2         40.55         19.77        37.49 o                         
  -3  32   2      11104.89      11074.09       171.83 o                         
  -2  32   2        799.83        786.34        47.86 o                         
  -1  32   2       9505.14       9389.11       134.87 o                         
   0  32   2       1012.16       1045.99        52.31 o                         
   1  32   2      11885.73      11877.75       156.27 o                         
   2  32   2        601.38        599.18        72.66 o                         
   3  32   2       8429.72       8519.13       143.83 o                         
  -3  33   2         40.89        103.29        44.34 o                         
  -2  33   2        127.53        199.51        42.44 o                         
  -1  33   2          7.33         65.16        35.12 o                         
   0  33   2        245.78        186.84        62.50 o                         
   1  33   2         23.07        146.45        57.85 o                         
   2  33   2         60.24         13.16        38.18 o                         
   3  33   2         11.14         52.76        41.52 o                         
  -2  34   2         92.17        156.60        80.79 o                         
  -1  34   2       9818.14       9894.82       140.31 o                         
   0  34   2        752.43        706.76        45.65 o                         
   1  34   2       8055.83       7997.53       163.60 o                         
   2  34   2        807.51        965.18        56.12 o                         
  -9   1   3       3450.94       3574.44        82.69 o                         
  -8   1   3      11251.49      11205.15       114.43 o                         
  -7   1   3       5820.26       5832.55        65.73 o                         
  -6   1   3      17344.36      17181.05       150.28 o                         
  -5   1   3       8302.53       8051.54        71.04 o                         
  -4   1   3      32947.16      32601.52       256.41 o                         
  -3   1   3      13806.69      14302.68       108.65 o                         
  -2   1   3      53112.92      52236.86       404.95 o                         
  -1   1   3      19253.12      19144.04       126.47 o                         
   0   1   3      45667.11      44372.79       326.74 o                         
   1   1   3      18509.87      17736.47       139.09 o                         
   2   1   3      49257.37      47336.06       404.99 o                         
   3   1   3       9909.47       9768.87        90.03 o                         
   4   1   3      43285.14      43105.41       377.41 o                         
   5   1   3       3818.15       3711.96        42.82 o                         
   6   1   3      29230.56      29318.33       248.91 o                         
   7   1   3       2853.75       2904.59        35.01 o                         
   8   1   3      14371.92      14590.48       102.22 o                         
   9   1   3       1052.89       1064.82        43.08 o                         
  -9   2   3          3.99        -14.12        51.88 o                         
  -8   2   3          2.03         40.62        21.08 o                         
  -7   2   3          6.84        -14.11        14.11 o                         
  -6   2   3        155.54        169.22        13.41 o                         
  -5   2   3        462.31        468.63        16.08 o                         
  -4   2   3        111.31        128.97         8.26 o                         
  -3   2   3         26.81         31.56         4.34 o                         
  -2   2   3         33.86         53.57         5.49 o                         
  -1   2   3        267.96        211.26         4.44 o                         
   0   2   3        832.22        925.65         9.29 o                         
   1   2   3          4.87          4.88         3.01 o                         
   2   2   3       1960.77       2092.47        25.89 o                         
   3   2   3         22.78         23.70         5.23 o                         
   4   2   3       2715.74       2756.91        32.34 o                         
   5   2   3          3.86         32.35         9.36 o                         
   6   2   3         79.71         74.08        13.13 o                         
   7   2   3          2.85        -14.02        14.02 o                         
   8   2   3         67.22        116.83        19.25 o                         
   9   2   3          9.08          4.65        20.13 o                         
  -9   3   3       2730.89       2950.83        68.17 o                         
  -8   3   3       9406.26       9392.05       102.95 o                         
  -7   3   3       5297.04       5178.04        57.19 o                         
  -6   3   3      22263.55      22171.76       190.16 o                         
  -5   3   3      10533.31      10419.73        92.93 o                         
  -4   3   3      30722.53      30877.50       242.59 o                         
  -3   3   3      12257.32      12386.70       105.46 o                         
  -2   3   3      40483.01      39671.91       377.98 o                         
  -1   3   3      12681.61      13095.52        94.49 o                         
   0   3   3      71816.14      69203.54       909.55 o                         
   1   3   3       7427.36       7379.09        63.60 o                         
   2   3   3      48358.19      45680.60       424.10 o                         
   3   3   3       5894.22       5567.20        57.62 o                         
   4   3   3      43234.35      42941.32       376.10 o                         
   5   3   3       5789.31       5809.21        54.24 o                         
   6   3   3      26321.22      26203.25       203.01 o                         
   7   3   3       1079.82       1131.70        26.31 o                         
   8   3   3      14569.29      14614.10       105.98 o                         
   9   3   3        954.24       1003.53        27.56 o                         
  -9   4   3         20.07         55.93        37.79 o                         
  -8   4   3        184.06        205.65        26.76 o                         
  -7   4   3        163.33        161.35        15.62 o                         
  -6   4   3         53.45         84.96        11.61 o                         
  -5   4   3         63.49         80.25         8.13 o                         
  -4   4   3        360.01        352.18        11.73 o                         
  -3   4   3        354.65        425.58         9.62 o                         
  -2   4   3       3485.73       3697.10        39.82 o                         
  -1   4   3        238.63        381.45         6.89 o                         
   0   4   3        867.57        941.92         9.74 o                         
   1   4   3       1044.78       1024.65        13.54 o                         
   2   4   3       4625.62       4923.80        50.98 o                         
   3   4   3         45.62         43.86         6.05 o                         
   4   4   3        382.16        417.73        12.41 o                         
   5   4   3         38.60         39.83         9.16 o                         
   6   4   3        272.03        283.75        14.42 o                         
   7   4   3          0.35         -1.43        14.95 o                         
   8   4   3        279.82        303.55        18.46 o                         
   9   4   3         30.91         51.10        22.52 o                         
  -9   5   3       4123.25       4200.24        79.38 o                         
  -8   5   3      13224.67      13336.24       143.44 o                         
  -7   5   3       4994.50       5042.66        60.30 o                         
  -6   5   3      16945.18      16763.77       155.87 o                         
  -5   5   3       8811.46       8847.27        85.98 o                         
  -4   5   3      36668.03      35691.30       656.47 o                         
  -3   5   3      12013.66      11924.04       125.87 o                         
  -2   5   3      48342.21      46764.33       469.08 o                         
  -1   5   3       4354.29       4322.73        34.84 o                         
   0   5   3      48424.00      47654.18       354.26 o                         
   1   5   3       3452.28       3819.00        35.31 o                         
   2   5   3      76037.21      72791.27       630.59 o                         
   3   5   3       3911.02       4050.53        36.87 o                         
   4   5   3      34645.44      34339.55       323.86 o                         
   5   5   3       2349.04       2425.67        28.05 o                         
   6   5   3      21505.49      21575.37       168.57 o                         
   7   5   3       1917.93       1926.97        30.87 o                         
   8   5   3      17913.93      17966.11       135.52 o                         
   9   5   3        159.24        189.86        30.50 o                         
  -9   6   3        230.25        223.89        36.40 o                         
  -8   6   3        173.48        232.94        26.24 o                         
  -7   6   3         94.10         65.80        16.96 o                         
  -6   6   3        245.56        243.50        12.70 o                         
  -5   6   3        240.49        216.57        13.41 o                         
  -4   6   3        212.68        239.99        12.38 o                         
  -3   6   3       1767.15       1908.07        30.26 o                         
  -2   6   3        484.69        561.43        14.61 o                         
  -1   6   3        235.39        243.33         5.97 o                         
   0   6   3        253.80        236.48         5.60 o                         
   1   6   3          3.27         27.76         4.27 o                         
   2   6   3        459.17        557.18        12.29 o                         
   3   6   3        634.13        677.88        11.56 o                         
   4   6   3       1869.51       1878.86        22.74 o                         
   5   6   3          7.57         -2.76         8.57 o                         
   6   6   3        141.76        157.44        13.29 o                         
   7   6   3        403.62        428.26        18.25 o                         
   8   6   3         32.21         64.25        18.56 o                         
   9   6   3          3.74         75.58        29.28 o                         
  -9   7   3       4166.28       4003.98        92.67 o                         
  -8   7   3      11625.29      11718.88       150.25 o                         
  -7   7   3       5774.36       5767.24        80.67 o                         
  -6   7   3      26294.45      25984.94       252.42 o                         
  -5   7   3       6802.94       6497.21        77.43 o                         
  -4   7   3      24195.31      23854.37       269.13 o                         
  -3   7   3       6210.67       6227.03        70.20 o                         
  -2   7   3      52870.03      52029.38       521.59 o                         
  -1   7   3       7559.13       8043.32        73.31 o                         
   0   7   3      86080.19      84241.05      1086.92 o                         
   1   7   3       2341.57       2351.60        24.01 o                         
   2   7   3      46488.40      45835.52       375.94 o                         
   3   7   3       3029.38       3290.19        36.20 o                         
   4   7   3      36927.60      36222.25       285.54 o                         
   5   7   3       1635.84       1686.50        28.04 o                         
   6   7   3      24666.69      24573.26       200.08 o                         
   7   7   3        673.92        720.97        24.15 o                         
   8   7   3       9829.77      10033.19        86.80 o                         
   9   7   3        644.45        600.60        31.70 o                         
  -9   8   3         35.22         23.69        34.91 o                         
  -8   8   3         69.31         65.12        27.68 o                         
  -7   8   3         99.79         91.03        19.90 o                         
  -6   8   3        119.55        145.60        17.64 o                         
  -5   8   3         60.04         62.80        13.22 o                         
  -4   8   3        351.06        394.71        18.79 o                         
  -3   8   3         37.66         58.85         8.48 o                         
  -2   8   3        122.39        158.35         9.24 o                         
  -1   8   3       3082.49       3642.08        46.03 o                         
   0   8   3          3.93          9.13         3.66 o                         
   1   8   3       1306.17       1416.53        17.52 o                         
   2   8   3         78.53        137.77         6.92 o                         
   3   8   3         18.44         50.79         6.53 o                         
   4   8   3        475.43        493.38        14.06 o                         
   5   8   3         28.43         42.30        10.76 o                         
   6   8   3        136.30        177.63        13.94 o                         
   7   8   3        111.13        126.23        16.81 o                         
   8   8   3        850.94        848.09        43.70 o                         
   9   8   3         50.15         45.97        41.92 o                         
  -9   9   3       4624.52       4496.81        90.68 o                         
  -8   9   3      12415.46      12282.63       136.28 o                         
  -7   9   3       6090.75       6189.12        77.51 o                         
  -6   9   3      16953.23      16765.07       200.42 o                         
  -5   9   3       3098.31       3029.98        44.66 o                         
  -4   9   3      43056.58      42394.48       431.05 o                         
  -3   9   3       6703.20       6684.44        75.87 o                         
  -2   9   3      42687.41      41892.10       422.12 o                         
  -1   9   3       5317.26       5557.25        44.24 o                         
   0   9   3      64405.97      63678.18       757.31 o                         
   1   9   3       8789.04       9742.37        88.75 o                         
   2   9   3      58676.32      57302.80       444.95 o                         
   3   9   3       2676.30       2735.91        29.65 o                         
   4   9   3      33101.02      32527.30       257.80 o                         
   5   9   3       1374.18       1415.60        26.68 o                         
   6   9   3      15958.50      16232.96       136.03 o                         
   7   9   3        724.73        779.13        25.17 o                         
   8   9   3       9958.68       9875.94       120.31 o                         
   9   9   3        624.19        593.05        39.76 o                         
  -9  10   3         67.82        100.42        37.65 o                         
  -8  10   3        503.13        563.55        33.94 o                         
  -7  10   3        402.48        407.43        24.44 o                         
  -6  10   3        189.79        217.74        19.10 o                         
  -5  10   3          5.73          8.33        12.80 o                         
  -4  10   3         53.03         67.71        15.06 o                         
  -3  10   3        452.36        477.76        16.12 o                         
  -2  10   3        258.18        356.63        13.10 o                         
  -1  10   3         57.18         84.99         4.68 o                         
   0  10   3         28.10         48.37         4.43 o                         
   1  10   3        433.65        389.10         9.75 o                         
   2  10   3       1478.94       1720.92        24.45 o                         
   3  10   3         23.24         47.82         7.23 o                         
   4  10   3          1.71         11.61         8.45 o                         
   5  10   3        176.09        143.81        11.59 o                         
   6  10   3        902.02        915.91        22.96 o                         
   7  10   3         25.58         34.46        17.99 o                         
   8  10   3        282.43        299.69        29.34 o                         
   9  10   3        159.01        143.28        38.22 o                         
  -9  11   3       3573.50       3675.20        83.63 o                         
  -8  11   3       8613.04       8841.65       117.17 o                         
  -7  11   3       3882.45       3887.11        63.93 o                         
  -6  11   3      21228.40      20912.43       223.21 o                         
  -5  11   3       6794.67       6759.29        81.49 o                         
  -4  11   3      26853.53      26655.69       275.40 o                         
  -3  11   3       1864.22       1720.93        28.49 o                         
  -2  11   3      67760.86      67035.54       593.99 o                         
  -1  11   3      13288.83      13788.28       116.29 o                         
   0  11   3      42252.36      42188.60       336.10 o                         
   1  11   3      11786.43      12657.64       107.91 o                         
   2  11   3      44056.61      43910.96       383.49 o                         
   3  11   3       4028.08       4002.92        76.90 o                         
   4  11   3      28908.73      28692.12       250.81 o                         
   5  11   3       1272.86       1311.67        23.75 o                         
   6  11   3      14462.20      14585.77       123.68 o                         
   7  11   3       1593.43       1645.08        38.47 o                         
   8  11   3       8032.75       7955.50       114.62 o                         
   9  11   3         76.63         74.12        40.71 o                         
  -9  12   3        108.18        154.24        39.58 o                         
  -8  12   3         14.38        -12.67        39.53 o                         
  -7  12   3        170.54        146.23        24.83 o                         
  -6  12   3        185.48        241.35        23.32 o                         
  -5  12   3        757.51        772.71        30.48 o                         
  -4  12   3        103.03        150.05        16.83 o                         
  -3  12   3          3.71         12.10        10.02 o                         
  -2  12   3        556.35        582.58        13.85 o                         
  -1  12   3         45.92        102.42         5.68 o                         
   0  12   3          8.76         -1.08         5.04 o                         
   1  12   3       1526.89       1604.25        18.08 o                         
   2  12   3          0.54          6.93         9.31 o                         
   3  12   3        678.31        685.07        18.74 o                         
   4  12   3       1437.48       1450.40        28.10 o                         
   5  12   3        306.30        334.08        16.38 o                         
   6  12   3        861.32        867.94        28.19 o                         
   7  12   3         74.98         97.72        23.88 o                         
   8  12   3         41.78         72.08        31.91 o                         
   9  12   3          1.61          2.07        58.91 o                         
  -9  13   3       1918.37       1958.61        69.28 o                         
  -8  13   3       7251.76       7263.44       104.50 o                         
  -7  13   3       4769.04       4900.56        83.28 o                         
  -6  13   3      13003.36      12988.55       146.14 o                         
  -5  13   3       3672.91       3707.73        53.47 o                         
  -4  13   3      39047.98      38424.86       434.39 o                         
  -3  13   3       9142.09       9166.31       101.78 o                         
  -2  13   3      29620.95      29990.42       365.90 o                         
  -1  13   3       7175.03       7312.33        68.65 o                         
   0  13   3      53305.56      52079.64       452.76 o                         
   1  13   3      10531.14      11018.19        91.23 o                         
   2  13   3      30706.58      31021.09       316.48 o                         
   3  13   3       5992.82       5970.06        71.41 o                         
   4  13   3      22340.37      22553.14       219.44 o                         
   5  13   3       3646.62       3602.15        45.13 o                         
   6  13   3      11701.34      11811.33       117.21 o                         
   7  13   3        222.75        272.79        26.60 o                         
   8  13   3      13139.14      12970.17       168.67 o                         
   9  13   3        845.04        839.63        55.84 o                         
  -9  14   3         77.86         58.44        41.08 o                         
  -8  14   3          4.75        100.14        34.31 o                         
  -7  14   3        196.32        176.97        28.91 o                         
  -6  14   3        398.29        388.10        24.22 o                         
  -5  14   3        456.14        504.80        23.06 o                         
  -4  14   3        661.47        647.00        22.44 o                         
  -3  14   3         24.93         38.31        11.34 o                         
  -2  14   3        188.37        241.18        12.59 o                         
  -1  14   3        417.95        430.38        10.62 o                         
   0  14   3        248.23        236.52         9.71 o                         
   1  14   3        304.52        274.53         8.33 o                         
   2  14   3          9.34         33.79         9.61 o                         
   3  14   3        623.05        613.67        19.80 o                         
   4  14   3       1452.86       1434.86        28.84 o                         
   5  14   3         22.67          8.64        12.93 o                         
   6  14   3         37.89         59.16        20.36 o                         
   7  14   3         31.49         26.34        25.47 o                         
   8  14   3         49.92         39.05        34.07 o                         
   9  14   3          1.74        -19.86        46.75 o                         
  -8  15   3       8623.88       8575.68       130.70 o                         
  -7  15   3       2481.10       2597.69        89.64 o                         
  -6  15   3      13658.01      13465.43       168.72 o                         
  -5  15   3       6443.40       6443.04        90.25 o                         
  -4  15   3      17731.74      17463.58       205.76 o                         
  -3  15   3      10704.91      10886.98       109.99 o                         
  -2  15   3      40743.57      40622.13       380.71 o                         
  -1  15   3       7601.41       7823.75        84.91 o                         
   0  15   3      28278.81      28896.69       293.19 o                         
   1  15   3       4611.37       4759.08        44.68 o                         
   2  15   3      29951.58      30282.66       341.80 o                         
   3  15   3      10262.96      10376.58       116.40 o                         
   4  15   3      12066.51      11996.76       134.39 o                         
   5  15   3       1474.20       1533.46        32.11 o                         
   6  15   3      21113.96      20915.23       227.33 o                         
   7  15   3       1088.74       1061.31        53.42 o                         
   8  15   3      11072.31      10944.43       141.62 o                         
  -8  16   3         33.65        123.46        54.73 o                         
  -7  16   3        303.79        353.61        38.07 o                         
  -6  16   3        330.02        354.91        31.50 o                         
  -5  16   3         37.77         59.61        19.67 o                         
  -4  16   3        539.64        554.13        26.70 o                         
  -3  16   3        750.18        756.64        22.68 o                         
  -2  16   3        236.80        261.04        12.25 o                         
  -1  16   3         36.66         96.66         7.59 o                         
   0  16   3        327.01        328.24        12.68 o                         
   1  16   3        472.16        435.90        12.79 o                         
   2  16   3       1082.70       1068.21        21.46 o                         
   3  16   3         17.97         35.32        12.92 o                         
   4  16   3         30.61         39.31        20.49 o                         
   5  16   3        537.81        562.38        25.32 o                         
   6  16   3         45.68         38.07        21.99 o                         
   7  16   3         29.96         49.66        28.11 o                         
   8  16   3        167.85        215.01        50.15 o                         
  -8  17   3       7311.13       7346.34       118.44 o                         
  -7  17   3       3851.22       3988.30        86.60 o                         
  -6  17   3      13249.76      12951.65       164.97 o                         
  -5  17   3       8196.17       7947.34       144.09 o                         
  -4  17   3      14343.40      14509.74       158.06 o                         
  -3  17   3       7315.61       7342.59       105.31 o                         
  -2  17   3      22059.32      22146.71       338.70 o                         
  -1  17   3       8357.21       8620.32        82.00 o                         
   0  17   3      32901.49      33566.87       295.57 o                         
   1  17   3       8189.87       8312.37       107.67 o                         
   2  17   3      12586.06      13350.61       171.85 o                         
   3  17   3       1396.71       1472.66        31.59 o                         
   4  17   3      25309.46      24788.29       261.92 o                         
   5  17   3       3569.03       3508.90        57.90 o                         
   6  17   3      15554.96      15378.30       174.53 o                         
   7  17   3       1106.36       1186.49        49.53 o                         
   8  17   3      10778.80      10716.37       157.00 o                         
  -8  18   3        104.77        135.52        40.15 o                         
  -7  18   3         16.92         12.82        34.11 o                         
  -6  18   3         16.59         20.21        24.82 o                         
  -5  18   3        183.89        177.74        24.62 o                         
  -4  18   3        375.74        352.90        22.97 o                         
  -3  18   3        156.77        171.25        16.21 o                         
  -2  18   3        922.69        879.21        20.40 o                         
  -1  18   3       1724.54       1759.11        25.01 o                         
   0  18   3        946.95        950.81        24.13 o                         
   1  18   3        227.20        296.11        13.57 o                         
   2  18   3        248.77        305.20        16.20 o                         
   3  18   3        652.28        627.63        26.05 o                         
   4  18   3         87.24        117.91        23.37 o                         
   5  18   3        101.03         71.65        23.26 o                         
   6  18   3        301.10        358.23        30.57 o                         
   7  18   3        135.24        136.73        31.10 o                         
   8  18   3         80.23         99.59        43.18 o                         
  -8  19   3       7505.99       7505.29       123.47 o                         
  -7  19   3       4006.74       3995.00       108.49 o                         
  -6  19   3       9330.10       9156.03       126.62 o                         
  -5  19   3       5308.15       5270.41        81.56 o                         
  -4  19   3      17632.66      17465.86       208.55 o                         
  -3  19   3       9434.64       9376.92       119.03 o                         
  -2  19   3      16107.86      16847.55       165.22 o                         
  -1  19   3       8576.09       8839.93        85.43 o                         
   0  19   3      14899.91      15298.28       149.51 o                         
   1  19   3       2658.10       2743.12        41.45 o                         
   2  19   3      26642.18      26902.06       258.14 o                         
   3  19   3       3250.46       3258.90        44.52 o                         
   4  19   3      20633.11      20344.78       219.34 o                         
   5  19   3       1580.00       1662.19        42.75 o                         
   6  19   3      15587.79      14964.16       222.03 o                         
   7  19   3       1371.92       1393.15        54.46 o                         
   8  19   3       8603.08       8585.80       139.08 o                         
  -8  20   3        130.25        126.84        43.54 o                         
  -7  20   3         13.86         78.65        34.23 o                         
  -6  20   3        111.80        146.00        31.39 o                         
  -5  20   3         25.70         -9.42        22.25 o                         
  -4  20   3         31.73         10.05        22.50 o                         
  -3  20   3        844.87        762.10        26.88 o                         
  -2  20   3          1.47          5.04        13.24 o                         
  -1  20   3        399.92        412.34        17.02 o                         
   0  20   3        321.66        368.40        15.50 o                         
   1  20   3       1736.54       1755.07        32.20 o                         
   2  20   3         31.89         49.04        12.79 o                         
   3  20   3         37.18         19.64        13.73 o                         
   4  20   3        105.33        126.08        21.58 o                         
   5  20   3        114.77        109.36        22.45 o                         
   6  20   3          5.14         22.43        30.99 o                         
   7  20   3        127.20        122.88        36.32 o                         
   8  20   3         27.76         77.77        46.91 o                         
  -7  21   3       3009.98       3085.99        86.97 o                         
  -6  21   3      10649.56      10728.29       145.72 o                         
  -5  21   3       6434.83       6396.84        95.60 o                         
  -4  21   3      13998.68      13915.04       171.90 o                         
  -3  21   3       5824.53       5677.01        96.55 o                         
  -2  21   3      14797.16      15028.09       162.99 o                         
  -1  21   3       5259.57       5440.42        61.06 o                         
   0  21   3      12246.75      12883.45       120.44 o                         
   1  21   3       5861.50       6039.01        68.20 o                         
   2  21   3      26385.47      26745.14       257.89 o                         
   3  21   3       1493.15       1633.85        37.92 o                         
   4  21   3      21021.38      20451.73       221.78 o                         
   5  21   3       1724.58       1748.95        46.34 o                         
   6  21   3      12175.05      11726.12       168.81 o                         
   7  21   3       1617.73       1481.91        58.97 o                         
  -7  22   3          9.78         65.38        36.67 o                         
  -6  22   3        126.89        207.25        32.75 o                         
  -5  22   3         47.41         -2.79        34.23 o                         
  -4  22   3         26.48         22.20        21.41 o                         
  -3  22   3         18.91         -1.60        17.17 o                         
  -2  22   3       1208.41       1198.71        31.03 o                         
  -1  22   3       1433.77       1350.41        24.50 o                         
   0  22   3         55.68         71.42        11.00 o                         
   1  22   3        121.75        124.32        14.52 o                         
   2  22   3         67.27         83.74        15.24 o                         
   3  22   3        321.73        331.82        19.68 o                         
   4  22   3         16.55         20.30        20.88 o                         
   5  22   3        193.15        198.68        29.54 o                         
   6  22   3         26.11         73.84        29.64 o                         
   7  22   3        145.99        185.97        41.30 o                         
  -7  23   3       3096.04       2997.92        79.23 o                         
  -6  23   3       8906.25       8950.48       130.62 o                         
  -5  23   3       2858.64       2981.49        72.09 o                         
  -4  23   3      11459.48      11501.26       147.72 o                         
  -3  23   3       5917.87       6251.29       179.90 o                         
  -2  23   3      10968.03      11278.49       128.50 o                         
  -1  23   3       4758.61       4783.64        53.41 o                         
   0  23   3      23440.72      23726.06       229.49 o                         
   1  23   3       2011.46       2207.94        46.27 o                         
   2  23   3      14971.76      15213.43       153.85 o                         
   3  23   3       5003.88       4820.08        69.00 o                         
   4  23   3      18604.70      18390.82       209.30 o                         
   5  23   3       1818.74       1964.39        67.75 o                         
   6  23   3      12058.55      11942.04       149.36 o                         
   7  23   3        609.04        664.25        49.77 o                         
  -7  24   3        102.68        123.69        40.90 o                         
  -6  24   3        108.64        153.65        34.02 o                         
  -5  24   3        128.48        160.33        31.73 o                         
  -4  24   3        315.95        337.20        35.66 o                         
  -3  24   3        388.44        430.71        26.62 o                         
  -2  24   3         96.62         98.09        18.37 o                         
  -1  24   3        340.31        357.40        17.42 o                         
   0  24   3         18.09         31.98        14.52 o                         
   1  24   3        442.17        441.67        19.61 o                         
   2  24   3        527.19        531.52        24.03 o                         
   3  24   3        600.22        599.04        33.99 o                         
   4  24   3         34.64         45.02        23.55 o                         
   5  24   3        113.49         93.57        34.67 o                         
   6  24   3         24.48         47.06        32.80 o                         
   7  24   3         82.46         88.09        44.39 o                         
  -6  25   3       8361.87       8394.30       129.82 o                         
  -5  25   3       3699.05       3745.97        89.61 o                         
  -4  25   3       7013.41       6958.88       132.87 o                         
  -3  25   3       2370.73       2410.89        59.11 o                         
  -2  25   3      16294.07      16496.03       180.74 o                         
  -1  25   3       2388.98       2636.88        40.52 o                         
   0  25   3      15866.77      15911.48       173.58 o                         
   1  25   3       5330.82       5298.14        65.13 o                         
   2  25   3      18323.21      18498.89       185.67 o                         
   3  25   3       2643.70       2707.87        52.68 o                         
   4  25   3      10065.53       9807.10       272.27 o                         
   5  25   3       2023.08       2008.21        57.32 o                         
   6  25   3      11073.70      10849.36       142.30 o                         
  -6  26   3        181.51        187.76        40.61 o                         
  -5  26   3         49.81         73.94        33.59 o                         
  -4  26   3         82.40         90.46        38.60 o                         
  -3  26   3        835.18        832.89        37.55 o                         
  -2  26   3         28.04         28.32        19.13 o                         
  -1  26   3        589.97        616.05        26.70 o                         
   0  26   3         90.03        129.15        17.25 o                         
   1  26   3        289.62        285.67        19.83 o                         
   2  26   3         11.53         -1.76        20.04 o                         
   3  26   3         28.82         68.59        23.76 o                         
   4  26   3        392.57        449.20        34.87 o                         
   5  26   3        831.12        801.26        39.72 o                         
   6  26   3        209.85        179.34        41.70 o                         
  -6  27   3       4935.85       5045.79        97.36 o                         
  -5  27   3        917.23        946.10        69.84 o                         
  -4  27   3       8872.22       9061.51       128.36 o                         
  -3  27   3       1703.63       1810.74        53.69 o                         
  -2  27   3      12335.90      12374.95       142.26 o                         
  -1  27   3       3339.25       3396.76        62.15 o                         
   0  27   3      17124.28      17059.75       186.52 o                         
   1  27   3       2973.17       3033.29        48.23 o                         
   2  27   3      11557.42      11552.48       135.29 o                         
   3  27   3       2208.59       2265.08        52.99 o                         
   4  27   3      11467.92      11581.00       144.68 o                         
   5  27   3       2624.41       2483.99        65.25 o                         
   6  27   3       6253.05       6369.02       113.57 o                         
  -5  28   3        355.16        341.79        39.01 o                         
  -4  28   3          3.68         -6.50        28.88 o                         
  -3  28   3         47.70         -3.18        37.06 o                         
  -2  28   3        120.24        150.01        25.01 o                         
  -1  28   3        229.83        269.29        26.47 o                         
   0  28   3         60.35         88.18        27.24 o                         
   1  28   3         88.07        110.17        22.34 o                         
   2  28   3         69.23         95.08        23.77 o                         
   3  28   3        574.17        607.33        32.26 o                         
   4  28   3          0.11        -21.11        35.72 o                         
   5  28   3          6.51         27.82        44.41 o                         
  -5  29   3        912.00       1000.05        49.52 o                         
  -4  29   3      10606.05      10288.33       162.54 o                         
  -3  29   3        941.95       1057.36        48.06 o                         
  -2  29   3      10356.73      10407.49       159.87 o                         
  -1  29   3       2840.70       2890.13        64.40 o                         
   0  29   3      10310.62      10302.28       138.69 o                         
   1  29   3       2080.40       2148.75        54.28 o                         
   2  29   3      14131.86      14125.56       149.81 o                         
   3  29   3       2542.19       2455.97        57.74 o                         
   4  29   3       7689.35       7744.19       109.36 o                         
   5  29   3        760.12        748.77        43.06 o                         
  -4  30   3         30.69          6.39        31.71 o                         
  -3  30   3          5.21         38.02        31.93 o                         
  -2  30   3        191.89        216.91        34.48 o                         
  -1  30   3         10.29         19.23        27.47 o                         
   0  30   3         90.96        124.52        29.63 o                         
   1  30   3        429.81        411.26        30.91 o                         
   2  30   3         76.40        113.28        24.36 o                         
   3  30   3          7.11         14.04        29.31 o                         
   4  30   3         19.27         18.91        32.63 o                         
  -4  31   3       5755.48       5639.77       112.52 o                         
  -3  31   3       1947.38       1819.71        74.52 o                         
  -2  31   3      10854.62      10777.12       166.11 o                         
  -1  31   3        792.96        813.42        85.33 o                         
   0  31   3       9991.62       9987.38       153.15 o                         
   1  31   3       2375.33       2309.08        86.91 o                         
   2  31   3       8658.17       8749.32       142.17 o                         
   3  31   3       1096.04       1095.03        46.55 o                         
   4  31   3       7793.92       7496.59       109.74 o                         
  -3  32   3        124.22         78.80        39.81 o                         
  -2  32   3          7.99         15.55        43.94 o                         
  -1  32   3         13.82         11.64        42.69 o                         
   0  32   3        649.55        675.08        51.98 o                         
   1  32   3         24.61         36.59        36.19 o                         
   2  32   3          5.30         52.89        47.80 o                         
   3  32   3        203.59        142.84        42.36 o                         
  -2  33   3       7692.22       7474.13       161.97 o                         
  -1  33   3       1629.78       1621.91        75.02 o                         
   0  33   3      10141.37      10170.16       160.51 o                         
   1  33   3        749.18        778.54        53.54 o                         
   2  33   3       5985.21       5671.30       112.28 o                         
  -1  34   3        145.69        165.30        70.80 o                         
   0  34   3        162.37        150.84        45.54 o                         
   1  34   3         15.86          2.79        50.35 o                         
  -9   0   4        671.03        698.56        73.50 o                         
  -8   0   4      15346.47      15584.82       247.33 o                         
  -7   0   4       1869.85       1823.92        45.93 o                         
  -6   0   4      28107.80      27399.51       346.77 o                         
  -5   0   4       9671.30       9817.71       131.13 o                         
  -4   0   4      69870.96      68965.53       845.53 o                         
  -3   0   4       8155.76       8128.98       106.92 o                         
  -2   0   4      43965.61      42885.29       681.26 o                         
  -1   0   4      32423.95      32726.16       403.22 o                         
   0   0   4      29026.36      26891.35       297.29 o                         
   1   0   4       4459.11       4224.92        53.37 o                         
   2   0   4      37248.33      35335.93       389.64 o                         
   3   0   4      13087.51      13313.47       171.38 o                         
   4   0   4      41343.55      40592.39       584.68 o                         
   5   0   4      15646.96      16040.65       209.89 o                         
   6   0   4      36543.59      36247.88       457.58 o                         
   7   0   4       6936.19       6897.18        98.87 o                         
   8   0   4       9944.18      10104.99       116.11 o                         
   9   0   4       3784.82       3814.32        80.17 o                         
  -9   1   4         16.95         17.81        49.34 o                         
  -8   1   4         30.41        102.91        26.65 o                         
  -7   1   4         16.53         21.61        14.96 o                         
  -6   1   4        235.98        244.16        13.50 o                         
  -5   1   4        271.52        306.86        12.60 o                         
  -4   1   4         95.56        137.87        10.67 o                         
  -3   1   4       1412.50       1532.84        16.22 o                         
  -2   1   4        580.17        721.81        14.62 o                         
  -1   1   4        911.71        973.83        17.13 o                         
   0   1   4         59.85         72.18         4.80 o                         
   1   1   4       2964.69       3318.19        29.78 o                         
   2   1   4         17.17         20.30         4.88 o                         
   3   1   4        925.61        926.09        15.78 o                         
   4   1   4        568.51        712.24        19.26 o                         
   5   1   4        758.19        768.74        20.69 o                         
   6   1   4        137.12        196.03        16.71 o                         
   7   1   4         74.20        120.72        16.85 o                         
   8   1   4         50.40         64.36        17.69 o                         
   9   1   4          0.39          1.81        23.29 o                         
  -9   2   4       1103.33       1048.30       101.36 o                         
  -8   2   4      13401.22      13600.20       173.25 o                         
  -7   2   4       2011.17       1955.22        36.87 o                         
  -6   2   4      33479.94      33185.04       278.67 o                         
  -5   2   4       5308.60       5271.27        52.45 o                         
  -4   2   4      43479.47      42292.17       395.93 o                         
  -3   2   4      23899.37      24238.79       236.43 o                         
  -2   2   4      60189.97      57216.02       495.22 o                         
  -1   2   4       4124.48       3853.51        67.50 o                         
   0   2   4      33942.16      32633.20       254.16 o                         
   1   2   4      21880.85      22052.23       182.47 o                         
   2   2   4      34850.92      33668.06       277.01 o                         
   3   2   4      11875.99      12072.86       110.70 o                         
   4   2   4      44432.96      43264.11       399.36 o                         
   5   2   4       9408.15       9327.02        91.57 o                         
   6   2   4      23225.83      23084.59       199.66 o                         
   7   2   4       7649.27       7879.92        73.27 o                         
   8   2   4      13605.18      13736.86       104.97 o                         
   9   2   4       4135.87       4298.16        52.92 o                         
  -9   3   4         26.52         54.44        39.67 o                         
  -8   3   4        165.06        185.88        46.54 o                         
  -7   3   4         40.44         42.90        16.12 o                         
  -6   3   4        387.88        464.04        21.99 o                         
  -5   3   4        119.84        134.76        10.74 o                         
  -4   3   4          0.08         17.48         7.41 o                         
  -3   3   4        929.58       1089.78        16.46 o                         
  -2   3   4       3217.36       3655.04        37.11 o                         
  -1   3   4        373.91        407.41         9.43 o                         
   0   3   4       1347.69       1551.58        15.54 o                         
   1   3   4        560.51        533.70        12.68 o                         
   2   3   4       1545.02       1892.43        24.46 o                         
   3   3   4       5005.38       5329.51        50.16 o                         
   4   3   4        483.13        609.09        17.62 o                         
   5   3   4         61.73         67.11        11.40 o                         
   6   3   4        308.42        278.92        15.53 o                         
   7   3   4         14.16         18.04        16.11 o                         
   8   3   4        240.90        226.98        19.52 o                         
   9   3   4         11.75         45.01        23.60 o                         
  -9   4   4       1257.72       1228.00        50.72 o                         
  -8   4   4      16224.12      16287.00       199.67 o                         
  -7   4   4       4224.90       4173.13        53.86 o                         
  -6   4   4      23948.58      23470.26       213.31 o                         
  -5   4   4       5470.05       5378.35        61.41 o                         
  -4   4   4      38029.77      36912.30       347.17 o                         
  -3   4   4       4100.34       4093.96        49.89 o                         
  -2   4   4      48634.46      47513.73       388.89 o                         
  -1   4   4      30747.62      31725.15       275.60 o                         
   0   4   4      59911.39      58275.01       547.83 o                         
   1   4   4       7308.78       7339.86       121.49 o                         
   2   4   4      46766.38      46596.54       433.84 o                         
   3   4   4      13444.72      13981.69       119.28 o                         
   4   4   4      26327.23      26007.92       231.87 o                         
   5   4   4       8010.86       7987.15        71.63 o                         
   6   4   4      15940.58      15935.16       134.83 o                         
   7   4   4       6163.74       6208.11        61.55 o                         
   8   4   4      11763.15      11752.38        96.23 o                         
   9   4   4       3527.18       3692.62        53.25 o                         
  -9   5   4        105.48         81.23        36.49 o                         
  -8   5   4        512.38        537.14        30.13 o                         
  -7   5   4          6.13         62.74        19.23 o                         
  -6   5   4        104.31        108.82        14.58 o                         
  -5   5   4         96.74        124.25        11.21 o                         
  -4   5   4        109.74        134.77        10.53 o                         
  -3   5   4        410.19        388.33        13.13 o                         
  -2   5   4        954.81       1181.32        16.53 o                         
  -1   5   4       2813.99       3226.59        28.46 o                         
   0   5   4        374.17        443.48         9.01 o                         
   1   5   4       2208.61       2669.63        32.24 o                         
   2   5   4       1900.43       2343.92        29.04 o                         
   3   5   4          0.28         12.85         7.35 o                         
   4   5   4          0.92         17.41         7.37 o                         
   5   5   4        107.78        121.46        10.96 o                         
   6   5   4         26.32         37.72        12.60 o                         
   7   5   4         11.24         -7.87        15.84 o                         
   8   5   4         67.78        109.68        21.69 o                         
   9   5   4         12.94         24.00        29.24 o                         
  -9   6   4        669.31        683.29        43.08 o                         
  -8   6   4      12500.22      12411.55       142.88 o                         
  -7   6   4       3707.98       3741.05        56.56 o                         
  -6   6   4      20205.64      19764.90       181.98 o                         
  -5   6   4       4040.01       3963.04        54.16 o                         
  -4   6   4      26192.22      25615.83       244.83 o                         
  -3   6   4       7995.04       8080.93        82.73 o                         
  -2   6   4      41509.82      40867.92       451.21 o                         
  -1   6   4       7660.64       8458.91       108.00 o                         
   0   6   4      76791.44      75902.93       633.05 o                         
   1   6   4      25725.35      26994.59       314.08 o                         
   2   6   4      57808.86      57145.45       496.57 o                         
   3   6   4       7366.45       7216.00        70.36 o                         
   4   6   4      14101.07      14067.97       116.16 o                         
   5   6   4       7142.94       7329.74        66.68 o                         
   6   6   4      12898.31      12972.01       106.71 o                         
   7   6   4       4275.97       4336.75        51.46 o                         
   8   6   4       9282.45       9251.00       104.25 o                         
   9   6   4       4840.51       4881.60        77.63 o                         
  -9   7   4        926.58        950.67        82.91 o                         
  -8   7   4         68.13         92.46        27.28 o                         
  -7   7   4          0.66         13.40        19.37 o                         
  -6   7   4         11.15         -0.74        15.27 o                         
  -5   7   4        213.47        218.19        15.37 o                         
  -4   7   4        211.32        282.24        14.89 o                         
  -3   7   4         52.21         63.20         9.02 o                         
  -2   7   4         15.14         38.74        10.53 o                         
  -1   7   4        320.86        385.72         8.54 o                         
   0   7   4        802.34        925.04        11.58 o                         
   1   7   4        794.02        830.89        14.25 o                         
   2   7   4        559.81        551.06        13.67 o                         
   3   7   4         19.55         51.16         7.68 o                         
   4   7   4        249.98        303.69        13.63 o                         
   5   7   4         25.26         22.74        10.09 o                         
   6   7   4         18.49         45.42        14.81 o                         
   7   7   4         73.95         71.45        17.66 o                         
   8   7   4          4.41         65.27        26.08 o                         
   9   7   4         15.17        -15.07        33.79 o                         
  -9   8   4       1097.24       1168.88        56.83 o                         
  -8   8   4      12477.93      12586.84       144.15 o                         
  -7   8   4        772.71        841.23        41.57 o                         
  -6   8   4      12773.05      12551.20       130.67 o                         
  -5   8   4       5419.67       5301.04        62.35 o                         
  -4   8   4      20473.92      20003.13       209.12 o                         
  -3   8   4       5980.66       6191.67        71.07 o                         
  -2   8   4      49752.03      48322.45       486.40 o                         
  -1   8   4      10773.06      11555.49       129.75 o                         
   0   8   4      73118.24      73370.03       540.24 o                         
   1   8   4      15605.09      16538.13       148.29 o                         
   2   8   4      31554.59      31771.87       279.76 o                         
   3   8   4      13982.33      13887.95       138.11 o                         
   4   8   4      27892.87      27393.77       263.07 o                         
   5   8   4       6090.59       5925.69        56.69 o                         
   6   8   4       8999.99       9014.35        82.72 o                         
   7   8   4       5569.21       5643.68        61.32 o                         
   8   8   4       4563.75       4695.75        73.09 o                         
   9   8   4       3782.66       3734.93        90.00 o                         
  -9   9   4          1.73         -0.69        40.90 o                         
  -8   9   4          0.28          1.00        27.70 o                         
  -7   9   4        720.62        730.81        29.84 o                         
  -6   9   4         62.05         77.34        16.75 o                         
  -5   9   4          9.70         17.26        13.50 o                         
  -4   9   4         15.02         42.46        11.59 o                         
  -3   9   4          1.99         22.36        10.36 o                         
  -2   9   4        677.04        853.88        23.79 o                         
  -1   9   4        335.26        436.73         9.23 o                         
   0   9   4         24.31         47.84         5.34 o                         
   1   9   4        176.53        223.68         9.13 o                         
   2   9   4         57.15        104.60         7.82 o                         
   3   9   4        142.87        191.09        11.42 o                         
   4   9   4        189.25        205.90        12.24 o                         
   5   9   4        342.18        330.23        13.76 o                         
   6   9   4        411.12        469.15        17.92 o                         
   7   9   4        147.22        154.65        19.94 o                         
   8   9   4        435.74        495.36        32.24 o                         
   9   9   4         92.81         80.76        42.25 o                         
  -9  10   4        845.75        905.05        55.30 o                         
  -8  10   4       8086.95       8208.22       171.36 o                         
  -7  10   4        944.41        967.50        33.90 o                         
  -6  10   4      12767.14      12670.89       132.62 o                         
  -5  10   4       2047.58       2093.97        48.06 o                         
  -4  10   4      22161.91      21962.06       229.20 o                         
  -3  10   4       6864.97       7331.28        83.74 o                         
  -2  10   4      41218.55      42017.51       424.63 o                         
  -1  10   4      11648.29      12430.05       123.27 o                         
   0  10   4      39249.04      39045.96       320.94 o                         
   1  10   4       9033.96       9358.97        93.78 o                         
   2  10   4      51359.20      50525.08       441.11 o                         
   3  10   4      16486.45      16369.75       150.62 o                         
   4  10   4      19366.10      19379.26       167.14 o                         
   5  10   4       8343.97       8285.75        79.85 o                         
   6  10   4      12477.55      12598.75       115.63 o                         
   7  10   4       5600.04       5725.00        76.58 o                         
   8  10   4       3338.56       3446.24        66.05 o                         
   9  10   4       4484.87       4298.70        90.79 o                         
  -9  11   4         17.78          8.29        43.77 o                         
  -8  11   4         22.19         76.26        32.16 o                         
  -7  11   4        110.47        112.12        21.96 o                         
  -6  11   4        114.66        135.20        19.29 o                         
  -5  11   4       1305.12       1315.77        31.33 o                         
  -4  11   4        549.79        572.16        20.97 o                         
  -3  11   4        379.96        442.06        21.43 o                         
  -2  11   4        122.05        189.13        11.14 o                         
  -1  11   4        137.75        183.29         7.08 o                         
   0  11   4        189.77        212.85         7.63 o                         
   1  11   4        533.38        613.51        13.48 o                         
   2  11   4         97.08        135.75        10.95 o                         
   3  11   4       1389.62       1464.75        22.00 o                         
   4  11   4          1.96         22.92         9.75 o                         
   5  11   4         68.39         65.94        16.53 o                         
   6  11   4       1345.17       1274.67        31.39 o                         
   7  11   4         62.37         68.35        23.84 o                         
   8  11   4         18.66        -24.76        28.14 o                         
   9  11   4         51.00         32.78        46.33 o                         
  -9  12   4        668.85        685.54        45.18 o                         
  -8  12   4       8946.71       8815.43       118.52 o                         
  -7  12   4       1800.95       1867.19        47.77 o                         
  -6  12   4      12397.82      12287.26       154.45 o                         
  -5  12   4        784.73        856.73        32.96 o                         
  -4  12   4      24671.28      24896.34       259.45 o                         
  -3  12   4       5912.09       6021.85       111.67 o                         
  -2  12   4      31455.14      31728.31       322.43 o                         
  -1  12   4       7060.56       7266.73        64.26 o                         
   0  12   4      41739.27      40691.85       334.75 o                         
   1  12   4      17143.52      17850.28       161.04 o                         
   2  12   4      30410.78      30037.09       284.19 o                         
   3  12   4       8204.20       8057.32        79.25 o                         
   4  12   4      30711.63      30523.27       273.05 o                         
   5  12   4      13143.52      13326.87       127.95 o                         
   6  12   4       6981.36       7002.21        84.40 o                         
   7  12   4       6874.21       6756.32        86.45 o                         
   8  12   4       7854.16       7915.80       113.69 o                         
   9  12   4       3080.34       2967.01        81.67 o                         
  -9  13   4         50.73         60.37        49.07 o                         
  -8  13   4         84.28        136.76        40.83 o                         
  -7  13   4         29.62          8.58        25.26 o                         
  -6  13   4        395.49        437.58        24.65 o                         
  -5  13   4       1011.53       1006.73        29.88 o                         
  -4  13   4         32.88         77.73        13.88 o                         
  -3  13   4        940.29        912.25        23.67 o                         
  -2  13   4         20.32         36.91         6.89 o                         
  -1  13   4        467.94        458.19        16.42 o                         
   0  13   4         14.02          8.82         5.83 o                         
   1  13   4        819.79        968.88        25.31 o                         
   2  13   4        271.51        262.46        12.07 o                         
   3  13   4        968.46        941.28        25.68 o                         
   4  13   4       1318.59       1283.91        28.85 o                         
   5  13   4         22.30         46.69        16.28 o                         
   6  13   4        482.06        504.42        25.09 o                         
   7  13   4        271.02        218.55        35.68 o                         
   8  13   4         80.55        153.44        39.38 o                         
  -8  14   4       9452.91       9463.59       126.10 o                         
  -7  14   4        994.39       1016.64        63.03 o                         
  -6  14   4      17913.76      17646.52       193.30 o                         
  -5  14   4       3786.71       3847.81        55.96 o                         
  -4  14   4      21904.71      21904.06       230.36 o                         
  -3  14   4        772.14        893.57        26.29 o                         
  -2  14   4      25377.15      25798.04       245.36 o                         
  -1  14   4      10674.80      11194.44       103.46 o                         
   0  14   4      33798.66      33647.61       323.93 o                         
   1  14   4       6799.11       7052.84        70.91 o                         
   2  14   4      33398.61      33682.31       318.20 o                         
   3  14   4      13995.07      13818.76       139.49 o                         
   4  14   4      12774.36      12838.69       132.47 o                         
   5  14   4       8484.15       8497.75        95.78 o                         
   6  14   4      17086.27      17085.80       177.26 o                         
   7  14   4       6796.25       6792.44        96.13 o                         
   8  14   4       7395.66       7503.42       111.02 o                         
  -8  15   4          2.90          7.88        33.36 o                         
  -7  15   4        260.84        242.74        34.04 o                         
  -6  15   4         40.88         75.29        28.07 o                         
  -5  15   4         70.56         66.21        17.11 o                         
  -4  15   4        703.42        714.20        25.75 o                         
  -3  15   4       2178.90       2154.70        41.51 o                         
  -2  15   4          7.60         42.04        10.11 o                         
  -1  15   4        277.60        273.60        10.69 o                         
   0  15   4        217.14        210.18        10.66 o                         
   1  15   4        853.81        825.64        21.51 o                         
   2  15   4        171.59        218.85        13.19 o                         
   3  15   4          1.73         40.23        12.71 o                         
   4  15   4       2248.79       2087.77        37.09 o                         
   5  15   4       1114.37       1075.03        32.71 o                         
   6  15   4        276.53        262.18        23.39 o                         
   7  15   4          2.17         57.16        29.79 o                         
   8  15   4         85.49        108.99        38.10 o                         
  -8  16   4      11884.57      11822.38       150.57 o                         
  -7  16   4       2364.30       2367.39        63.44 o                         
  -6  16   4      18551.08      18173.07       220.65 o                         
  -5  16   4       1862.52       1908.14        39.51 o                         
  -4  16   4      20379.86      20346.87       238.25 o                         
  -3  16   4       5192.14       5339.47        66.40 o                         
  -2  16   4      27658.89      27671.75       285.10 o                         
  -1  16   4       1924.10       2032.17        26.67 o                         
   0  16   4      24273.45      24705.04       220.25 o                         
   1  16   4      11839.08      12173.12       113.34 o                         
   2  16   4      20161.18      20330.49       197.91 o                         
   3  16   4       7305.28       7384.06        81.92 o                         
   4  16   4      16631.11      16331.52       165.35 o                         
   5  16   4       7647.02       7627.80        89.13 o                         
   6  16   4      13628.04      13453.19       156.77 o                         
   7  16   4       5121.17       5025.82       103.00 o                         
   8  16   4       8773.60       8737.15       138.46 o                         
  -8  17   4        130.14        139.48        50.51 o                         
  -7  17   4         62.86        104.00        31.41 o                         
  -6  17   4         86.52        113.37        26.18 o                         
  -5  17   4        260.27        279.16        24.15 o                         
  -4  17   4         16.14         57.06        15.21 o                         
  -3  17   4        106.81        122.47        14.27 o                         
  -2  17   4        349.63        396.77        19.05 o                         
  -1  17   4       3191.92       3199.22        44.04 o                         
   0  17   4         86.00         94.94         8.80 o                         
   1  17   4        517.69        516.67        16.99 o                         
   2  17   4       4238.30       3984.96        58.47 o                         
   3  17   4        995.96        925.35        29.11 o                         
   4  17   4          2.31         -4.62        16.78 o                         
   5  17   4        150.13        154.81        22.37 o                         
   6  17   4        234.99        271.06        27.58 o                         
   7  17   4        203.70        187.93        37.20 o                         
   8  17   4        295.87        362.36        57.84 o                         
  -8  18   4      11076.65      10894.39       144.32 o                         
  -7  18   4        961.82       1022.95        53.31 o                         
  -6  18   4      17478.39      17213.11       212.03 o                         
  -5  18   4       3944.53       3913.49        67.83 o                         
  -4  18   4      23530.59      23421.35       272.86 o                         
  -3  18   4       4758.93       4763.66        80.49 o                         
  -2  18   4      18920.56      19220.12       187.26 o                         
  -1  18   4       5247.30       5446.49        56.11 o                         
   0  18   4      21460.01      22011.70       197.70 o                         
   1  18   4       3383.69       3575.28        40.87 o                         
   2  18   4      10380.76      10564.10       119.34 o                         
   3  18   4       7935.26       7918.35        95.74 o                         
   4  18   4      20571.18      20213.89       218.72 o                         
   5  18   4       5230.08       5262.31        76.08 o                         
   6  18   4      10771.55      10643.68       188.36 o                         
   7  18   4       4003.62       3971.83        86.61 o                         
   8  18   4       7210.42       7036.14       119.01 o                         
  -8  19   4        117.95         36.57        41.49 o                         
  -7  19   4        150.50        137.35        34.66 o                         
  -6  19   4         10.20         -7.55        35.00 o                         
  -5  19   4        100.63        109.77        23.90 o                         
  -4  19   4         14.37         53.99        19.47 o                         
  -3  19   4        341.05        338.99        20.00 o                         
  -2  19   4        166.48        171.11        13.28 o                         
  -1  19   4        918.19        896.68        19.07 o                         
   0  19   4        856.10        848.71        19.85 o                         
   1  19   4       2451.29       2514.14        33.16 o                         
   2  19   4        123.40        133.23        16.34 o                         
   3  19   4        470.32        484.24        25.28 o                         
   4  19   4        649.61        665.49        28.38 o                         
   5  19   4        107.46        102.05        23.33 o                         
   6  19   4          5.58         52.42        27.04 o                         
   7  19   4         65.34         17.29        36.66 o                         
   8  19   4        296.18        243.92        49.22 o                         
  -7  20   4       2069.87       1981.33        78.80 o                         
  -6  20   4      14232.13      13643.97       182.06 o                         
  -5  20   4       2706.24       2811.51        59.38 o                         
  -4  20   4      20421.86      20290.11       240.33 o                         
  -3  20   4       6259.16       6312.53       103.24 o                         
  -2  20   4      22862.74      23011.42       222.70 o                         
  -1  20   4       7001.89       7266.84        72.62 o                         
   0  20   4       5389.77       5747.81        63.33 o                         
   1  20   4       3611.31       3696.21        47.21 o                         
   2  20   4      21216.20      21347.38       226.73 o                         
   3  20   4       4084.32       4165.76        61.39 o                         
   4  20   4      11789.25      11572.46       135.54 o                         
   5  20   4       4594.49       4661.00       103.58 o                         
   6  20   4      11118.52      11035.00       196.60 o                         
   7  20   4       3589.39       3661.96        87.37 o                         
  -7  21   4          5.55         26.10        35.86 o                         
  -6  21   4          0.99         49.04        29.84 o                         
  -5  21   4        301.04        298.50        28.82 o                         
  -4  21   4          0.54         -4.09        20.08 o                         
  -3  21   4        314.50        291.46        24.24 o                         
  -2  21   4        665.59        723.05        22.90 o                         
  -1  21   4         28.69         28.93        13.79 o                         
   0  21   4         21.31          9.83        10.78 o                         
   1  21   4       1834.53       1794.83        32.16 o                         
   2  21   4         14.02          7.52        17.79 o                         
   3  21   4        526.41        587.11        25.87 o                         
   4  21   4        166.88        173.52        23.41 o                         
   5  21   4         68.86         57.32        25.10 o                         
   6  21   4        656.54        655.22        43.18 o                         
   7  21   4          7.49         90.69        40.60 o                         
  -7  22   4       2189.55       2212.67        72.41 o                         
  -6  22   4      10520.18      10381.39       148.63 o                         
  -5  22   4       3207.27       3153.25        87.19 o                         
  -4  22   4      18032.33      17708.75       214.24 o                         
  -3  22   4       4824.13       4941.78        75.56 o                         
  -2  22   4       8773.23       9014.50        96.28 o                         
  -1  22   4       6888.93       7091.61        72.32 o                         
   0  22   4      20106.26      20376.29       185.76 o                         
   1  22   4       6175.00       6258.90        71.63 o                         
   2  22   4       9127.35       9084.09       107.88 o                         
   3  22   4       1936.48       1970.25        43.83 o                         
   4  22   4      12564.47      12449.26       145.98 o                         
   5  22   4       4349.10       4271.39        74.51 o                         
   6  22   4       6768.11       6723.84       135.17 o                         
   7  22   4       2320.33       2309.14        72.11 o                         
  -7  23   4          5.52         -9.66        38.72 o                         
  -6  23   4        170.22        166.42        33.82 o                         
  -5  23   4         42.72         72.91        26.81 o                         
  -4  23   4        499.61        566.11        31.25 o                         
  -3  23   4        120.72        153.69        22.05 o                         
  -2  23   4        907.04        869.60        29.16 o                         
  -1  23   4        526.94        548.53        19.80 o                         
   0  23   4         26.37         41.88        13.37 o                         
   1  23   4        177.41        181.46        16.57 o                         
   2  23   4        345.92        331.24        25.30 o                         
   3  23   4       1049.01       1074.00        36.84 o                         
   4  23   4         59.86         76.10        24.27 o                         
   5  23   4         87.54        102.26        31.52 o                         
   6  23   4         16.41         45.77        37.64 o                         
   7  23   4        167.74        174.86        55.58 o                         
  -6  24   4       9772.08       9729.54       158.56 o                         
  -5  24   4       3650.16       3812.50       114.48 o                         
  -4  24   4       6449.37       6465.76       100.52 o                         
  -3  24   4       3597.59       3682.60        65.26 o                         
  -2  24   4      16785.83      16581.24       182.13 o                         
  -1  24   4       5134.93       5273.28        63.84 o                         
   0  24   4      14219.47      14264.73       134.70 o                         
   1  24   4       5494.37       5592.76        67.78 o                         
   2  24   4      13188.22      13110.32       148.77 o                         
   3  24   4       5029.74       5035.43        73.85 o                         
   4  24   4       6342.91       6130.37       128.17 o                         
   5  24   4       1422.36       1493.71        64.04 o                         
   6  24   4       8424.22       8393.54       165.86 o                         
  -6  25   4        194.54        239.70        37.15 o                         
  -5  25   4          7.81          3.84        31.72 o                         
  -4  25   4        308.90        294.69        29.25 o                         
  -3  25   4        122.57        137.88        24.64 o                         
  -2  25   4         86.08        106.15        20.00 o                         
  -1  25   4         14.87          7.86        16.12 o                         
   0  25   4        117.96        126.33        17.34 o                         
   1  25   4        112.10        116.97        21.24 o                         
   2  25   4          3.90         24.37        20.57 o                         
   3  25   4         28.77         72.92        23.22 o                         
   4  25   4         38.39         26.04        27.32 o                         
   5  25   4        102.44         55.79        34.70 o                         
   6  25   4          5.47         90.34        36.75 o                         
  -6  26   4       5317.62       5527.06       100.55 o                         
  -5  26   4       2322.83       2222.14        64.61 o                         
  -4  26   4       7435.05       7326.74       108.40 o                         
  -3  26   4       3868.06       3738.53        71.95 o                         
  -2  26   4      13589.44      13567.97       169.28 o                         
  -1  26   4       2743.45       2810.77        49.26 o                         
   0  26   4      16081.10      15888.47       161.18 o                         
   1  26   4       4927.32       4911.86        69.68 o                         
   2  26   4      10785.33      10804.63       128.34 o                         
   3  26   4       5203.98       5053.92        78.11 o                         
   4  26   4       8256.27       8088.70       136.97 o                         
   5  26   4       1375.88       1498.72        80.03 o                         
   6  26   4       4720.79       4603.29        89.72 o                         
  -5  27   4         67.96         83.53        34.35 o                         
  -4  27   4         71.68        117.67        48.26 o                         
  -3  27   4         57.78         75.91        25.99 o                         
  -2  27   4          1.25         41.49        26.60 o                         
  -1  27   4         25.40         29.28        33.27 o                         
   0  27   4        149.50        155.47        19.51 o                         
   1  27   4         77.58         75.83        21.58 o                         
   2  27   4        442.83        465.15        41.67 o                         
   3  27   4         53.47         45.51        28.74 o                         
   4  27   4        145.44        159.27        39.80 o                         
   5  27   4         47.01         78.65        39.29 o                         
  -5  28   4       2039.93       2080.85        67.41 o                         
  -4  28   4      10186.48      10114.06       141.84 o                         
  -3  28   4       1942.64       2079.31        60.92 o                         
  -2  28   4       9496.91       9558.05       144.55 o                         
  -1  28   4       3577.58       3578.86        69.83 o                         
   0  28   4      14140.61      13779.89       221.54 o                         
   1  28   4       3599.67       3662.78       113.98 o                         
   2  28   4      11656.04      11543.23       137.58 o                         
   3  28   4       1979.28       2051.08        59.58 o                         
   4  28   4       7571.91       7598.25       119.10 o                         
   5  28   4       3816.45       3746.17        80.05 o                         
  -5  29   4         10.61         50.54        36.77 o                         
  -4  29   4          0.24         -8.81        37.70 o                         
  -3  29   4         10.73         -1.90        27.79 o                         
  -2  29   4          7.67         12.48        31.64 o                         
  -1  29   4         87.84         99.22        30.94 o                         
   0  29   4        173.92        228.34        32.62 o                         
   1  29   4          8.37         31.10        28.55 o                         
   2  29   4         22.17         25.17        27.46 o                         
   3  29   4          3.97        -13.68        33.08 o                         
   4  29   4        338.87        252.72        40.29 o                         
   5  29   4          3.54         64.23        38.29 o                         
  -4  30   4       8011.67       8092.46       123.01 o                         
  -3  30   4       2087.38       2055.80        80.25 o                         
  -2  30   4      11847.89      11948.34       177.78 o                         
  -1  30   4       2954.72       2765.99        71.88 o                         
   0  30   4       7690.01       7788.61       127.37 o                         
   1  30   4       1832.82       1953.39        66.20 o                         
   2  30   4      11943.03      11848.04       143.10 o                         
   3  30   4       2883.02       2922.01        75.78 o                         
   4  30   4       7376.56       6879.18       104.43 o                         
  -4  31   4          9.27         28.54        36.72 o                         
  -3  31   4        106.13         58.19        38.09 o                         
  -2  31   4         67.05        114.15        37.08 o                         
  -1  31   4          5.94         -9.83        57.87 o                         
   0  31   4          3.32         31.37        35.34 o                         
   1  31   4         32.42        -11.77        40.45 o                         
   2  31   4        259.26        197.77        33.71 o                         
   3  31   4         14.82         80.63        32.44 o                         
  -3  32   4       2552.40       2558.14        84.52 o                         
  -2  32   4       7249.43       7470.76       150.95 o                         
  -1  32   4       1694.46       1711.76        80.39 o                         
   0  32   4      11005.34      10963.91       168.33 o                         
   1  32   4       2388.40       2365.04        77.48 o                         
   2  32   4       6160.73       5973.06       141.12 o                         
   3  32   4       1802.74       1826.83        71.17 o                         
  -2  33   4          3.55         85.07        51.45 o                         
  -1  33   4         77.42        104.60        86.13 o                         
   0  33   4         89.26        138.80        39.42 o                         
   1  33   4          5.10         -9.58        39.03 o                         
   2  33   4          4.64         30.48        51.52 o                         
  -9   1   5      10348.43      10700.58       174.49 o                         
  -8   1   5       1656.30       1826.96        71.17 o                         
  -7   1   5      17539.64      17525.03       190.63 o                         
  -6   1   5       2384.14       2357.15        40.59 o                         
  -5   1   5      37371.51      36543.22       321.90 o                         
  -4   1   5       5278.17       5621.98        75.67 o                         
  -3   1   5      46819.73      46414.27       467.75 o                         
  -2   1   5       3399.24       3469.71        35.65 o                         
  -1   1   5      48511.43      45923.37       399.16 o                         
   0   1   5        594.23        632.20        12.27 o                         
   1   1   5      53353.93      50495.22       413.91 o                         
   2   1   5        272.27        292.32        10.25 o                         
   3   1   5      45208.90      44687.68       391.23 o                         
   4   1   5         36.45         72.51         9.83 o                         
   5   1   5      27556.28      27174.94       244.64 o                         
   6   1   5          3.04         51.40        16.54 o                         
   7   1   5      15834.45      16032.27       147.59 o                         
   8   1   5        115.39        154.87        23.04 o                         
   9   1   5      10114.12      10182.15        96.45 o                         
  -9   2   5          2.00        141.64        64.64 o                         
  -8   2   5         20.81          1.16        29.23 o                         
  -7   2   5         81.66         97.86        19.55 o                         
  -6   2   5        294.85        291.97        16.29 o                         
  -5   2   5       1013.65        986.64        27.52 o                         
  -4   2   5        249.08        263.54        11.80 o                         
  -3   2   5        214.28        299.57        12.45 o                         
  -2   2   5        354.23        491.11        11.40 o                         
  -1   2   5        183.34        211.02         7.50 o                         
   0   2   5        667.86        707.71        13.87 o                         
   1   2   5          2.18          5.19         5.15 o                         
   2   2   5        483.67        476.61        10.94 o                         
   3   2   5        511.34        521.19        14.19 o                         
   4   2   5        273.93        334.21        13.76 o                         
   5   2   5         27.70         48.32        12.83 o                         
   6   2   5         53.02         79.55        15.81 o                         
   7   2   5          0.89         40.33        18.46 o                         
   8   2   5          2.96         11.60        27.23 o                         
   9   2   5          5.12         44.23        26.72 o                         
  -9   3   5       9283.01       9444.58       161.29 o                         
  -8   3   5       1736.16       1727.65        57.34 o                         
  -7   3   5      21605.37      21537.93       230.71 o                         
  -6   3   5       3358.33       3406.57        43.45 o                         
  -5   3   5      25712.02      25336.20       243.82 o                         
  -4   3   5       1823.91       1712.21        26.13 o                         
  -3   3   5      49185.02      48159.02       420.21 o                         
  -2   3   5       2238.29       2545.86        30.48 o                         
  -1   3   5      52506.57      51845.27       424.65 o                         
   0   3   5       3756.22       4029.54        38.39 o                         
   1   3   5      49265.25      46851.17       505.01 o                         
   2   3   5        416.69        469.72        18.31 o                         
   3   3   5      39616.88      39432.47       371.14 o                         
   4   3   5        180.53        221.77        11.84 o                         
   5   3   5      29334.25      29089.98       279.10 o                         
   6   3   5         13.68         49.28        13.88 o                         
   7   3   5      17492.38      17555.49       150.48 o                         
   8   3   5         48.09         29.05        25.47 o                         
   9   3   5       8052.64       7958.57        80.15 o                         
  -9   4   5         27.15        -29.77       102.02 o                         
  -8   4   5        112.72         98.28        34.65 o                         
  -7   4   5        671.17        642.79        28.45 o                         
  -6   4   5         26.23         51.63        13.37 o                         
  -5   4   5         49.53         41.18        13.94 o                         
  -4   4   5         16.46         14.90         9.62 o                         
  -3   4   5       1084.55       1062.19        17.69 o                         
  -2   4   5       3785.99       4100.21        44.71 o                         
  -1   4   5        532.77        554.75        10.77 o                         
   0   4   5         23.49         25.05         5.18 o                         
   1   4   5        247.33        204.83        14.95 o                         
   2   4   5          0.26          5.47         7.84 o                         
   3   4   5         14.87         16.13        12.42 o                         
   4   4   5        190.24        219.27        11.80 o                         
   5   4   5        150.10        221.77        14.41 o                         
   6   4   5         21.44         24.23        13.85 o                         
   7   4   5         15.79         41.40        18.67 o                         
   8   4   5         12.54         19.70        26.81 o                         
   9   4   5          0.19         88.85        37.66 o                         
  -9   5   5       8421.36       8350.15       130.63 o                         
  -8   5   5       1878.72       1879.48        54.79 o                         
  -7   5   5      14348.12      14275.59       149.41 o                         
  -6   5   5       1626.69       1666.11        38.24 o                         
  -5   5   5      30670.46      30227.85       269.71 o                         
  -4   5   5        731.73        766.99        19.93 o                         
  -3   5   5      33007.12      32981.92       335.07 o                         
  -2   5   5       3188.70       3230.19        32.65 o                         
  -1   5   5      61979.64      60540.93       494.68 o                         
   0   5   5       2751.45       3082.34        30.72 o                         
   1   5   5      43091.53      41208.89       456.09 o                         
   2   5   5       4534.33       4789.62        52.64 o                         
   3   5   5      39622.44      38206.80       850.73 o                         
   4   5   5        152.11        159.69        13.79 o                         
   5   5   5      27109.42      27040.06       218.13 o                         
   6   5   5        116.96        152.63        14.86 o                         
   7   5   5      16274.31      16176.32       140.57 o                         
   8   5   5        170.68        152.94        27.09 o                         
   9   5   5      10162.18      10369.52       102.31 o                         
  -9   6   5        919.90        880.91        57.02 o                         
  -8   6   5        384.98        366.39        32.08 o                         
  -7   6   5         14.50         49.42        21.21 o                         
  -6   6   5          0.40         -2.59        15.32 o                         
  -5   6   5        500.21        464.25        21.79 o                         
  -4   6   5       1210.73       1210.41        23.95 o                         
  -3   6   5          0.40         11.36         8.10 o                         
  -2   6   5        345.42        377.54        10.63 o                         
  -1   6   5        123.30        176.37         6.88 o                         
   0   6   5       2604.77       2895.25        31.21 o                         
   1   6   5        165.68        171.31         8.91 o                         
   2   6   5         88.16        100.29         9.51 o                         
   3   6   5          6.51         15.41         9.04 o                         
   4   6   5        163.99        179.02        12.53 o                         
   5   6   5         91.84        111.56        12.70 o                         
   6   6   5         83.74        102.27        14.58 o                         
   7   6   5         50.71         44.12        20.38 o                         
   8   6   5        138.81        163.59        26.23 o                         
   9   6   5        132.05        155.48        31.58 o                         
  -9   7   5       5890.05       5958.84        98.13 o                         
  -8   7   5        454.21        460.18        34.30 o                         
  -7   7   5      15056.11      14870.87       155.52 o                         
  -6   7   5       1115.69       1083.93        31.12 o                         
  -5   7   5      18537.24      18139.78       194.59 o                         
  -4   7   5       2488.85       2385.18        34.52 o                         
  -3   7   5      42795.89      42708.80       400.96 o                         
  -2   7   5        921.35        976.46        16.30 o                         
  -1   7   5      36369.73      36611.55       272.35 o                         
   0   7   5       7102.37       8038.47        70.92 o                         
   1   7   5      56697.80      54775.06       509.62 o                         
   2   7   5       1309.83       1437.52        21.69 o                         
   3   7   5      30314.52      29882.74       284.25 o                         
   4   7   5       1203.96       1211.80        23.89 o                         
   5   7   5      24967.72      24756.80       225.84 o                         
   6   7   5        492.53        512.03        19.63 o                         
   7   7   5      16226.01      16543.23       152.19 o                         
   8   7   5        365.27        381.01        28.62 o                         
   9   7   5      11193.10      11161.48       113.61 o                         
  -9   8   5         32.03        -19.59        42.30 o                         
  -8   8   5        300.18        256.01        28.93 o                         
  -7   8   5        587.83        551.62        41.06 o                         
  -6   8   5         52.90         63.14        16.99 o                         
  -5   8   5          3.35         14.70        13.82 o                         
  -4   8   5         33.88          4.96        10.67 o                         
  -3   8   5        185.22        232.98        15.28 o                         
  -2   8   5        555.02        499.29        14.71 o                         
  -1   8   5          3.12         12.41         4.47 o                         
   0   8   5        653.88        834.44        13.58 o                         
   1   8   5        219.51        232.17         9.83 o                         
   2   8   5       2946.14       3245.79        37.16 o                         
   3   8   5        205.06        246.21        12.22 o                         
   4   8   5          2.04         -0.10        10.51 o                         
   5   8   5         26.53         34.89        15.10 o                         
   6   8   5         24.97         41.65        16.26 o                         
   7   8   5        223.63        243.61        22.48 o                         
   8   8   5         39.54         62.69        30.29 o                         
   9   8   5         80.95         38.30        37.85 o                         
  -9   9   5       9591.69       9778.61       148.90 o                         
  -8   9   5        517.44        586.14        33.21 o                         
  -7   9   5       7341.60       7438.92        89.80 o                         
  -6   9   5        551.97        566.14        24.64 o                         
  -5   9   5      24141.51      23766.78       231.60 o                         
  -4   9   5       2504.61       2481.71        37.67 o                         
  -3   9   5      24084.47      24544.09       253.58 o                         
  -2   9   5       5131.69       5451.74        66.48 o                         
  -1   9   5      50364.71      50524.95       402.63 o                         
   0   9   5        835.02        872.74        16.79 o                         
   1   9   5      36943.77      36853.63       323.72 o                         
   2   9   5       2027.52       2151.71        33.44 o                         
   3   9   5      36364.51      36002.11       341.95 o                         
   4   9   5       1438.34       1515.61        27.09 o                         
   5   9   5      18217.69      18276.31       161.04 o                         
   6   9   5       1693.04       1678.50        33.89 o                         
   7   9   5      18420.61      18429.45       247.74 o                         
   8   9   5          8.73         38.80        31.70 o                         
   9   9   5      11537.21      11701.31       132.75 o                         
  -9  10   5         16.97        -14.29        67.87 o                         
  -8  10   5          5.77        -26.03        28.55 o                         
  -7  10   5        174.35        190.18        23.57 o                         
  -6  10   5        612.90        649.77        27.95 o                         
  -5  10   5         50.19         69.03        18.15 o                         
  -4  10   5         36.69         31.20        12.12 o                         
  -3  10   5         26.09         57.58        18.95 o                         
  -2  10   5        397.61        462.80        15.31 o                         
  -1  10   5        743.76        836.65        17.63 o                         
   0  10   5        564.68        556.45        10.92 o                         
   1  10   5        224.08        262.55        10.76 o                         
   2  10   5        114.82        111.22         9.60 o                         
   3  10   5          1.62          4.03         9.32 o                         
   4  10   5        620.75        648.90        20.30 o                         
   5  10   5        373.89        375.74        18.69 o                         
   6  10   5        191.62        187.64        18.54 o                         
   7  10   5        225.15        232.29        26.60 o                         
   8  10   5        233.87        228.62        36.36 o                         
   9  10   5        104.49        217.03        46.49 o                         
  -9  11   5       8525.46       8631.14       142.98 o                         
  -8  11   5        886.53        852.35        41.65 o                         
  -7  11   5      14409.64      14198.02       151.77 o                         
  -6  11   5        831.47        837.93        31.32 o                         
  -5  11   5      10782.32      10913.37       115.43 o                         
  -4  11   5       2415.67       2461.72        37.06 o                         
  -3  11   5      34268.76      34201.87       350.15 o                         
  -2  11   5       4999.18       5024.11        67.15 o                         
  -1  11   5      35705.53      36618.45       369.79 o                         
   0  11   5        306.59        315.73        10.16 o                         
   1  11   5      41498.79      41536.40       530.47 o                         
   2  11   5        587.23        604.68        17.18 o                         
   3  11   5      27889.22      27538.68       246.87 o                         
   4  11   5       3231.62       3269.33        39.95 o                         
   5  11   5      25347.47      25565.29       220.38 o                         
   6  11   5        133.67        177.41        19.64 o                         
   7  11   5      15123.65      15471.01       221.60 o                         
   8  11   5         36.00         96.40        32.53 o                         
  -8  12   5         30.70         42.58        31.84 o                         
  -7  12   5        355.81        375.66        32.94 o                         
  -6  12   5          5.72        -13.20        18.99 o                         
  -5  12   5        879.16        840.77        31.44 o                         
  -4  12   5       1800.40       1837.37        34.82 o                         
  -3  12   5        789.79        825.07        23.33 o                         
  -2  12   5          9.17         16.66        11.16 o                         
  -1  12   5        586.82        550.32        12.10 o                         
   0  12   5        232.86        256.14        10.67 o                         
   1  12   5         50.83         58.58         9.15 o                         
   2  12   5          2.39         26.79        12.76 o                         
   3  12   5         20.52         22.39         9.78 o                         
   4  12   5        146.47        159.32        13.73 o                         
   5  12   5        119.78        137.01        15.80 o                         
   6  12   5       1613.14       1525.92        56.56 o                         
   7  12   5        461.43        470.90        39.91 o                         
   8  12   5          6.43        -32.31        32.31 o                         
  -8  13   5       1811.62       1825.68        77.79 o                         
  -7  13   5      13564.15      13466.22       160.69 o                         
  -6  13   5       1912.10       1854.04        47.22 o                         
  -5  13   5      18373.56      18019.63       195.75 o                         
  -4  13   5       1949.26       1947.23        36.29 o                         
  -3  13   5      21058.83      21424.35       224.42 o                         
  -2  13   5        255.51        306.78        14.60 o                         
  -1  13   5      37145.00      37602.60       329.46 o                         
   0  13   5       2570.29       2718.04        30.72 o                         
   1  13   5      38091.11      38270.80       360.18 o                         
   2  13   5        495.23        476.41        16.00 o                         
   3  13   5      31112.85      31122.48       277.97 o                         
   4  13   5        478.92        519.43        20.67 o                         
   5  13   5      25160.66      25096.21       230.22 o                         
   6  13   5        291.55        307.08        24.51 o                         
   7  13   5      14850.94      15138.24       168.31 o                         
   8  13   5          4.66         41.09        32.85 o                         
  -8  14   5        272.66        265.07        36.89 o                         
  -7  14   5         56.90         68.85        27.54 o                         
  -6  14   5         48.22         66.76        21.03 o                         
  -5  14   5        742.20        805.21        30.52 o                         
  -4  14   5        376.58        368.11        19.03 o                         
  -3  14   5       3312.57       3180.97        45.96 o                         
  -2  14   5          2.35         12.80         9.61 o                         
  -1  14   5        393.06        429.54        14.45 o                         
   0  14   5          3.91          8.77         6.87 o                         
   1  14   5         43.07         30.48         8.95 o                         
   2  14   5        261.48        306.77        13.28 o                         
   3  14   5         30.90         38.86        11.08 o                         
   4  14   5        524.29        493.50        21.33 o                         
   5  14   5        104.06        133.40        19.21 o                         
   6  14   5        107.93         98.24        22.93 o                         
   7  14   5        165.88        198.47        34.24 o                         
   8  14   5        536.55        405.80        47.43 o                         
  -8  15   5       1090.87       1157.33        55.09 o                         
  -7  15   5      13629.94      13590.17       176.65 o                         
  -6  15   5       3488.80       3457.60        61.22 o                         
  -5  15   5      22809.96      22595.34       240.54 o                         
  -4  15   5        404.70        450.88        21.34 o                         
  -3  15   5      20092.64      20371.57       214.96 o                         
  -2  15   5        339.71        419.46        17.27 o                         
  -1  15   5      33688.63      33684.18       296.88 o                         
   0  15   5        383.41        405.67        13.09 o                         
   1  15   5      32157.75      32397.84       287.48 o                         
   2  15   5       3283.61       3227.66        39.54 o                         
   3  15   5      38530.03      37835.31       360.68 o                         
   4  15   5        167.63        195.92        17.70 o                         
   5  15   5      23713.89      23952.01       238.21 o                         
   6  15   5         30.28         12.99        22.40 o                         
   7  15   5      11650.33      11968.29       139.29 o                         
   8  15   5         34.82         -1.32        44.45 o                         
  -8  16   5          1.35         -3.47        35.85 o                         
  -7  16   5        126.99        141.08        30.16 o                         
  -6  16   5         52.59         76.66        26.46 o                         
  -5  16   5          2.21         22.17        18.63 o                         
  -4  16   5        513.28        521.16        24.78 o                         
  -3  16   5        108.51        128.20        15.19 o                         
  -2  16   5        709.58        676.70        19.91 o                         
  -1  16   5       2468.40       2433.37        30.80 o                         
   0  16   5        277.53        300.79        12.19 o                         
   1  16   5         61.51         86.49        11.32 o                         
   2  16   5        316.25        333.39        14.71 o                         
   3  16   5        114.64        128.96        16.07 o                         
   4  16   5         34.81         17.19        16.69 o                         
   5  16   5        126.60        134.74        21.32 o                         
   6  16   5        380.11        355.94        27.31 o                         
   7  16   5        109.94        157.42        33.27 o                         
   8  16   5        273.60        319.30        48.42 o                         
  -8  17   5       2315.65       2114.24        69.76 o                         
  -7  17   5      12053.79      12016.27       152.90 o                         
  -6  17   5        906.03        914.69        42.85 o                         
  -5  17   5      20347.07      20061.81       239.39 o                         
  -4  17   5        906.55        940.07        30.58 o                         
  -3  17   5      31957.01      32048.88       331.18 o                         
  -2  17   5        101.36        159.22        14.02 o                         
  -1  17   5      15913.94      16465.66       150.48 o                         
   0  17   5       1541.18       1626.59        26.38 o                         
   1  17   5      43160.18      42995.08       405.74 o                         
   2  17   5         34.68         68.19        11.54 o                         
   3  17   5      31742.23      31570.50       304.22 o                         
   4  17   5        576.47        541.88        23.38 o                         
   5  17   5      18812.86      18736.75       191.95 o                         
   6  17   5        115.47         80.32        32.08 o                         
   7  17   5      11545.94      11635.50       227.28 o                         
   8  17   5         46.54        101.96        49.30 o                         
  -8  18   5         35.57         36.81        38.71 o                         
  -7  18   5         25.61         70.47        31.43 o                         
  -6  18   5        365.59        295.77        37.72 o                         
  -5  18   5         34.33         55.91        23.25 o                         
  -4  18   5        130.32        140.80        18.40 o                         
  -3  18   5          1.23         26.86        15.06 o                         
  -2  18   5        118.50        138.90        13.04 o                         
  -1  18   5        133.00        149.76        11.48 o                         
   0  18   5        488.33        513.91        20.98 o                         
   1  18   5       1945.10       1999.53        67.60 o                         
   2  18   5         90.22         86.95        17.48 o                         
   3  18   5        164.40        159.91        17.32 o                         
   4  18   5        627.99        548.90        24.64 o                         
   5  18   5        301.00        293.66        26.91 o                         
   6  18   5        117.64         65.72        30.62 o                         
   7  18   5         82.56        115.04        42.64 o                         
  -7  19   5       9736.40       9648.72       127.90 o                         
  -6  19   5        673.87        722.68        40.87 o                         
  -5  19   5      18246.51      18303.20       222.07 o                         
  -4  19   5        729.52        754.77        35.15 o                         
  -3  19   5      21922.08      22407.50       237.20 o                         
  -2  19   5       1883.75       1953.99        42.20 o                         
  -1  19   5      36400.95      36677.71       324.42 o                         
   0  19   5         69.70        113.26        11.48 o                         
   1  19   5      19940.86      19971.76       212.18 o                         
   2  19   5        323.78        325.48        19.92 o                         
   3  19   5      26604.94      26486.60       280.19 o                         
   4  19   5         10.27         11.63        20.51 o                         
   5  19   5      17438.01      17214.74       194.77 o                         
   6  19   5         48.80         35.14        29.19 o                         
   7  19   5      11244.21      11142.53       162.53 o                         
  -7  20   5         17.62         53.10        36.23 o                         
  -6  20   5        226.39        232.62        35.42 o                         
  -5  20   5          2.55         27.59        24.55 o                         
  -4  20   5        363.95        375.28        26.24 o                         
  -3  20   5          1.59         35.28        16.19 o                         
  -2  20   5          4.41         18.38        13.05 o                         
  -1  20   5        116.06        145.32        12.22 o                         
   0  20   5        342.35        404.16        16.16 o                         
   1  20   5        714.43        672.83        26.78 o                         
   2  20   5          4.53         27.26        16.43 o                         
   3  20   5          0.16         34.66        19.32 o                         
   4  20   5        161.66        168.32        25.31 o                         
   5  20   5         87.51         77.33        26.06 o                         
   6  20   5         71.29         45.05        30.73 o                         
   7  20   5         48.43        135.81        52.62 o                         
  -7  21   5      10825.06      10970.23       155.28 o                         
  -6  21   5        839.76        912.05        45.78 o                         
  -5  21   5      13333.15      13122.64       238.43 o                         
  -4  21   5       1128.54       1129.73        40.66 o                         
  -3  21   5      22892.03      23104.88       245.67 o                         
  -2  21   5        896.52        980.17        37.42 o                         
  -1  21   5      27861.17      28188.41       321.56 o                         
   0  21   5        555.13        583.13        20.10 o                         
   1  21   5      22829.30      23059.53       243.84 o                         
   2  21   5         90.60        131.61        18.84 o                         
   3  21   5      12839.64      13178.28       195.33 o                         
   4  21   5         12.42         47.40        23.29 o                         
   5  21   5      17160.71      16214.74       278.01 o                         
   6  21   5         37.83          9.12        48.61 o                         
   7  21   5       9359.92       9240.67       181.36 o                         
  -7  22   5         13.83         81.57        38.83 o                         
  -6  22   5         17.76         78.13        32.76 o                         
  -5  22   5        170.54        173.25        30.98 o                         
  -4  22   5          4.96          0.17        22.81 o                         
  -3  22   5         37.97         41.60        20.80 o                         
  -2  22   5        766.78        730.09        25.51 o                         
  -1  22   5        128.23        120.86        13.23 o                         
   0  22   5        314.36        317.93        15.37 o                         
   1  22   5        104.33        102.65        17.86 o                         
   2  22   5         23.48         17.14        18.80 o                         
   3  22   5        565.73        499.92        27.13 o                         
   4  22   5         25.25         68.60        24.78 o                         
   5  22   5          3.53         35.25        28.72 o                         
   6  22   5        186.13        184.55        39.72 o                         
   7  22   5        101.18        105.46        47.74 o                         
  -6  23   5        522.81        572.48        41.17 o                         
  -5  23   5      13682.76      13377.66       344.64 o                         
  -4  23   5       1911.99       1911.67        60.20 o                         
  -3  23   5      21658.89      21651.79       256.28 o                         
  -2  23   5        475.17        525.52        23.54 o                         
  -1  23   5      20005.87      20522.72       202.00 o                         
   0  23   5        528.65        585.25        21.81 o                         
   1  23   5      19256.54      19248.35       207.73 o                         
   2  23   5         53.57         99.91        20.48 o                         
   3  23   5      14368.96      14538.44       165.92 o                         
   4  23   5         10.80         22.70        26.66 o                         
   5  23   5       9653.18       9530.47       124.69 o                         
   6  23   5         27.12         68.49        40.73 o                         
  -6  24   5          6.42          3.58        34.31 o                         
  -5  24   5          2.02         57.38        29.82 o                         
  -4  24   5        108.32        189.93        27.68 o                         
  -3  24   5        638.86        617.02        32.19 o                         
  -2  24   5        281.30        265.62        24.37 o                         
  -1  24   5         97.26         86.96        17.56 o                         
   0  24   5        273.41        281.43        18.53 o                         
   1  24   5          5.82          9.40        18.73 o                         
   2  24   5        124.54        109.09        21.99 o                         
   3  24   5          1.03          2.99        32.04 o                         
   4  24   5         13.13         27.41        29.37 o                         
   5  24   5        242.53        226.26        44.14 o                         
   6  24   5         84.63         49.15        43.11 o                         
  -6  25   5       2278.79       2271.69        89.68 o                         
  -5  25   5      14660.27      14412.77       186.66 o                         
  -4  25   5        208.57        269.17        33.23 o                         
  -3  25   5      14282.16      14504.50       256.53 o                         
  -2  25   5       1127.31       1153.24        40.96 o                         
  -1  25   5      18749.49      18781.81       187.62 o                         
   0  25   5        453.86        442.85        23.94 o                         
   1  25   5      16120.34      16316.22       180.46 o                         
   2  25   5        460.51        494.48        27.69 o                         
   3  25   5      13992.35      13808.90       161.18 o                         
   4  25   5        141.15        154.40        39.72 o                         
   5  25   5       7039.62       7075.78       117.57 o                         
   6  25   5          5.86        -15.90        43.57 o                         
  -6  26   5         21.03         92.55        46.06 o                         
  -5  26   5       1000.52        923.69        44.96 o                         
  -4  26   5        214.42        186.37        34.84 o                         
  -3  26   5         26.91         81.69        26.05 o                         
  -2  26   5         93.36        131.53        27.08 o                         
  -1  26   5         39.60         74.18        20.13 o                         
   0  26   5        164.52        203.64        25.58 o                         
   1  26   5         20.08         44.61        23.15 o                         
   2  26   5        124.44        171.71        25.71 o                         
   3  26   5          0.20        -16.33        30.34 o                         
   4  26   5         25.68         35.52        29.96 o                         
   5  26   5          9.18         47.29        39.22 o                         
  -5  27   5       9084.81       9160.48       135.17 o                         
  -4  27   5       1449.31       1609.98        76.65 o                         
  -3  27   5      16090.37      16140.05       200.84 o                         
  -2  27   5        574.00        562.93        38.60 o                         
  -1  27   5      13194.38      12990.13       248.17 o                         
   0  27   5        513.14        604.53        33.78 o                         
   1  27   5      16475.27      16363.88       201.16 o                         
   2  27   5         50.35         80.79        28.04 o                         
   3  27   5      11015.19      10840.03       135.11 o                         
   4  27   5        464.30        504.31        37.09 o                         
   5  27   5       8959.35       8720.65       137.20 o                         
  -5  28   5        101.76        168.11        41.22 o                         
  -4  28   5        128.01        166.56        35.70 o                         
  -3  28   5         57.01         60.89        28.91 o                         
  -2  28   5         99.17        108.30        26.82 o                         
  -1  28   5          0.74        -15.73        39.63 o                         
   0  28   5        125.99        142.56        30.16 o                         
   1  28   5          0.12         -4.82        24.00 o                         
   2  28   5        233.71        292.71        33.38 o                         
   3  28   5        234.27        282.22        32.57 o                         
   4  28   5         52.06         32.27        39.24 o                         
   5  28   5          0.98         28.61        43.34 o                         
  -4  29   5        569.23        605.64        41.60 o                         
  -3  29   5       8783.30       8803.65       134.58 o                         
  -2  29   5        773.23        867.80        47.88 o                         
  -1  29   5      16715.44      16609.89       269.34 o                         
   0  29   5        330.26        293.30        56.26 o                         
   1  29   5      11514.11      11518.38       153.31 o                         
   2  29   5        308.59        333.97        32.21 o                         
   3  29   5      10123.83       9789.04       129.37 o                         
   4  29   5         92.22         49.95        40.31 o                         
  -4  30   5         74.00         61.45        36.71 o                         
  -3  30   5        167.08        198.17        43.05 o                         
  -2  30   5        379.65        438.50        47.32 o                         
  -1  30   5         17.80          6.67        38.60 o                         
   0  30   5        300.36        275.61        39.93 o                         
   1  30   5        144.63        152.43        44.84 o                         
   2  30   5         85.15         64.45        30.44 o                         
   3  30   5         18.31         59.67        32.52 o                         
   4  30   5         87.93         65.34        42.90 o                         
  -3  31   5       9572.78       9333.40       183.61 o                         
  -2  31   5        513.18        586.74        52.78 o                         
  -1  31   5      10106.35      10015.36       183.55 o                         
   0  31   5        292.25        320.17        51.95 o                         
   1  31   5      10291.20      10408.60       233.79 o                         
   2  31   5        411.62        462.11        60.74 o                         
   3  31   5       9246.91       9084.93       136.74 o                         
  -2  32   5        132.94        199.37        48.86 o                         
  -1  32   5         20.81        118.97        47.44 o                         
   0  32   5        433.59        405.32        52.90 o                         
   1  32   5        294.96        295.40        42.27 o                         
   2  32   5        249.96        314.17        45.72 o                         
  -1  33   5       5495.53       5438.73       172.05 o                         
   0  33   5        576.78        639.40        59.36 o                         
   1  33   5       9709.37       9514.40       186.47 o                         
  -9   0   6       5762.87       6067.24       348.30 o                         
  -8   0   6       5153.19       5145.22       279.83 o                         
  -7   0   6      10991.43      10986.81       181.06 o                         
  -6   0   6       9492.67       9363.56       153.80 o                         
  -5   0   6      11814.82      11603.26       154.35 o                         
  -4   0   6       7793.75       7605.06       104.18 o                         
  -3   0   6      16549.14      15743.67       256.64 o                         
  -2   0   6      30056.82      30633.17       380.89 o                         
  -1   0   6      38090.91      37844.66       468.22 o                         
   0   0   6      23346.02      23083.62       335.04 o                         
   1   0   6      22940.89      22694.89       342.57 o                         
   2   0   6      16927.12      16874.92       216.72 o                         
   3   0   6      13832.21      14018.04       210.94 o                         
   4   0   6      25023.10      24923.71       317.62 o                         
   5   0   6       7653.49       7454.90       109.79 o                         
   6   0   6       7259.29       7437.57       114.09 o                         
   7   0   6       2061.34       2195.41        64.43 o                         
   8   0   6       5806.19       5815.75       113.91 o                         
   9   0   6       4840.67       4858.85       125.53 o                         
  -9   1   6          0.82         29.87        49.96 o                         
  -8   1   6         11.83         43.06        45.89 o                         
  -7   1   6        173.09        187.00        22.52 o                         
  -6   1   6          0.99         11.05        16.63 o                         
  -5   1   6         26.70         51.68        12.08 o                         
  -4   1   6        123.24        161.89        11.13 o                         
  -3   1   6          8.11         10.68         6.81 o                         
  -2   1   6        605.58        671.91        14.14 o                         
  -1   1   6         89.80        145.56         8.54 o                         
   0   1   6       1235.67       1337.19        19.40 o                         
   1   1   6          4.68         25.85         6.82 o                         
   2   1   6         97.93        126.34         8.87 o                         
   3   1   6         37.90         41.85         9.12 o                         
   4   1   6          8.86         17.00        11.75 o                         
   5   1   6         12.66          6.37        13.15 o                         
   6   1   6         20.04         36.05        17.70 o                         
   7   1   6         15.40         10.63        21.01 o                         
   8   1   6          7.02        -18.88        28.65 o                         
   9   1   6         18.81         68.28        31.83 o                         
  -9   2   6       8210.59       8089.42       153.27 o                         
  -8   2   6       3556.35       3657.17        87.81 o                         
  -7   2   6       8659.64       8852.24       119.60 o                         
  -6   2   6       7134.82       6960.23        78.10 o                         
  -5   2   6      13534.39      13009.93       204.52 o                         
  -4   2   6      16769.10      16551.13       202.72 o                         
  -3   2   6      21622.14      21186.03       236.92 o                         
  -2   2   6      14164.76      14131.85       120.47 o                         
  -1   2   6      23342.87      22696.20       202.23 o                         
   0   2   6      24457.88      24905.86       235.56 o                         
   1   2   6      29510.10      29530.22       260.98 o                         
   2   2   6      28940.66      29159.53       242.97 o                         
   3   2   6      14626.81      14409.12       132.85 o                         
   4   2   6      11087.86      11132.25       106.54 o                         
   5   2   6       5206.11       5436.19        60.80 o                         
   6   2   6      12305.19      12443.86       122.83 o                         
   7   2   6       6119.09       6079.34        70.34 o                         
   8   2   6       6551.90       6585.62        78.34 o                         
   9   2   6       2573.82       2673.89        60.64 o                         
  -9   3   6        208.47        145.79        64.90 o                         
  -8   3   6        153.05        150.74        33.23 o                         
  -7   3   6        181.01        186.64        27.07 o                         
  -6   3   6         12.80         32.40        17.97 o                         
  -5   3   6        450.53        466.06        18.82 o                         
  -4   3   6          0.12          7.07        13.95 o                         
  -3   3   6         36.91         48.52        10.14 o                         
  -2   3   6       1071.15       1180.45        19.12 o                         
  -1   3   6         56.82        113.20        10.17 o                         
   0   3   6       1057.36       1125.11        17.79 o                         
   1   3   6         12.44          8.29         7.82 o                         
   2   3   6       1951.76       2012.70        26.51 o                         
   3   3   6         83.98        125.36        11.65 o                         
   4   3   6          0.06          9.32        12.67 o                         
   5   3   6        129.78        139.28        16.32 o                         
   6   3   6         19.15         26.37        16.36 o                         
   7   3   6         95.51         84.87        22.77 o                         
   8   3   6          2.39         12.04        27.42 o                         
   9   3   6        131.80         74.67        41.38 o                         
  -9   4   6       7054.62       6897.66       133.79 o                         
  -8   4   6       3131.23       3191.46        72.65 o                         
  -7   4   6      10532.84      10466.38       137.33 o                         
  -6   4   6       5778.91       5859.20        68.89 o                         
  -5   4   6      16150.06      16195.42       159.94 o                         
  -4   4   6      11703.53      11785.47       127.94 o                         
  -3   4   6      21666.20      21548.80       243.19 o                         
  -2   4   6      17015.34      17244.28       145.65 o                         
  -1   4   6      23294.33      23408.73       207.50 o                         
   0   4   6      24963.19      25078.58       227.50 o                         
   1   4   6      20855.55      20308.46       220.57 o                         
   2   4   6      19130.71      18415.73       194.12 o                         
   3   4   6      13231.61      13159.20       131.68 o                         
   4   4   6      19648.83      19271.41       189.39 o                         
   5   4   6      11020.29      11028.25       108.06 o                         
   6   4   6      11089.97      11058.56       100.11 o                         
   7   4   6       5903.39       5986.87        74.94 o                         
   8   4   6       6916.91       7026.39        84.38 o                         
   9   4   6       3558.18       3590.93        69.89 o                         
  -9   5   6         51.55         42.66        51.00 o                         
  -8   5   6         10.32          7.91        32.39 o                         
  -7   5   6        379.37        350.61        31.38 o                         
  -6   5   6        391.51        375.29        23.89 o                         
  -5   5   6        311.18        342.52        15.97 o                         
  -4   5   6          0.29          0.75         9.59 o                         
  -3   5   6          6.63          9.16         9.98 o                         
  -2   5   6        348.36        407.56        14.59 o                         
  -1   5   6         14.86         56.71         7.60 o                         
   0   5   6       2709.10       3053.98        36.63 o                         
   1   5   6         18.69         34.02         8.40 o                         
   2   5   6        461.95        524.26        18.75 o                         
   3   5   6        577.69        568.31        22.78 o                         
   4   5   6        485.07        477.04        20.90 o                         
   5   5   6          0.51         15.40        14.58 o                         
   6   5   6         17.98         40.99        18.52 o                         
   7   5   6          4.85          5.83        23.09 o                         
   8   5   6         21.56         41.24        28.03 o                         
   9   5   6         10.30         69.19        37.34 o                         
  -9   6   6       5300.49       5440.49       149.02 o                         
  -8   6   6       3460.59       3378.23        74.71 o                         
  -7   6   6      14363.33      14374.98       151.67 o                         
  -6   6   6       5583.21       5383.60        67.67 o                         
  -5   6   6      17142.10      16746.53       167.58 o                         
  -4   6   6       9988.13       9990.46       103.85 o                         
  -3   6   6      20401.03      20373.97       395.50 o                         
  -2   6   6      17994.17      18718.66       211.93 o                         
  -1   6   6      25190.43      25251.56       223.61 o                         
   0   6   6      17048.81      17141.22       154.21 o                         
   1   6   6      13617.33      13214.60       139.63 o                         
   2   6   6      22561.55      22343.31       214.73 o                         
   3   6   6      17124.41      16895.72       166.58 o                         
   4   6   6      16222.26      16350.12       163.14 o                         
   5   6   6      14554.48      14319.38       137.99 o                         
   6   6   6      12353.49      12361.34       124.29 o                         
   7   6   6       7694.30       7786.94        84.76 o                         
   8   6   6       7462.04       7527.51       103.93 o                         
   9   6   6       3355.26       3453.44        75.15 o                         
  -9   7   6          3.85        113.61        44.56 o                         
  -8   7   6        299.86        292.09        33.69 o                         
  -7   7   6        251.50        293.12        24.49 o                         
  -6   7   6        264.66        294.68        23.88 o                         
  -5   7   6          0.49         12.54        14.31 o                         
  -4   7   6        134.79        132.75        13.52 o                         
  -3   7   6        100.63        144.24        12.62 o                         
  -2   7   6         13.00         17.74         7.48 o                         
  -1   7   6         25.58         40.27         6.44 o                         
   0   7   6        110.18        147.72         8.51 o                         
   1   7   6        305.99        291.66        14.80 o                         
   2   7   6        979.78        995.31        21.97 o                         
   3   7   6          1.45          6.80        10.15 o                         
   4   7   6         13.39         46.65        12.61 o                         
   5   7   6         92.96         87.03        15.81 o                         
   6   7   6         32.33         32.06        18.99 o                         
   7   7   6          2.94         34.53        22.31 o                         
   8   7   6         28.23          7.00        31.06 o                         
   9   7   6          2.02         43.93       173.94 o                         
  -9   8   6       7767.49       8189.09       148.17 o                         
  -8   8   6       7034.36       6876.26       100.91 o                         
  -7   8   6       9750.09       9772.35       113.56 o                         
  -6   8   6       6127.35       6096.07        74.75 o                         
  -5   8   6      22394.11      22038.80       216.55 o                         
  -4   8   6       8933.90       8858.74       102.52 o                         
  -3   8   6      25951.01      25876.74       248.72 o                         
  -2   8   6      18356.71      18664.88       168.39 o                         
  -1   8   6      13969.90      14266.71       130.04 o                         
   0   8   6      18990.17      19485.26       156.09 o                         
   1   8   6      21968.04      21401.81       336.35 o                         
   2   8   6      15097.37      14997.05       175.67 o                         
   3   8   6      18560.99      17981.49       165.67 o                         
   4   8   6      17324.24      17533.06       163.61 o                         
   5   8   6      12962.84      12917.36       126.51 o                         
   6   8   6      11216.92      11327.34       109.30 o                         
   7   8   6       8302.87       8336.31       120.02 o                         
   8   8   6       7250.69       7408.26        96.67 o                         
  -9   9   6         44.12        -35.19        67.47 o                         
  -8   9   6          5.53         42.23        33.10 o                         
  -7   9   6        361.35        388.65        28.18 o                         
  -6   9   6        219.08        256.32        21.26 o                         
  -5   9   6        424.86        460.96        21.48 o                         
  -4   9   6        285.28        308.22        16.49 o                         
  -3   9   6        114.52         96.72        13.70 o                         
  -2   9   6        111.24        124.08         8.25 o                         
  -1   9   6        353.85        427.67        11.46 o                         
   0   9   6        124.57        124.40         8.63 o                         
   1   9   6         11.47          4.08         7.89 o                         
   2   9   6        143.36        137.50        11.48 o                         
   3   9   6         19.36         27.31        11.89 o                         
   4   9   6         94.31         95.34        14.02 o                         
   5   9   6          2.09         12.47        21.07 o                         
   6   9   6         38.35         51.79        18.25 o                         
   7   9   6         79.75        102.54        27.27 o                         
   8   9   6         25.92          2.37        33.62 o                         
  -8  10   6       3835.76       3578.11        77.80 o                         
  -7  10   6      12799.89      12208.77       203.45 o                         
  -6  10   6      12069.39      11734.87       126.43 o                         
  -5  10   6      17950.50      17538.31       176.09 o                         
  -4  10   6      11243.33      11316.88       117.34 o                         
  -3  10   6      18678.80      18373.94       180.53 o                         
  -2  10   6      12203.90      12276.77       123.16 o                         
  -1  10   6      26248.46      26597.43       359.26 o                         
   0  10   6      20427.54      21367.71       209.99 o                         
   1  10   6      16988.46      16971.26       154.99 o                         
   2  10   6      16120.37      15944.93       157.00 o                         
   3  10   6      18700.18      18299.73       168.85 o                         
   4  10   6      11802.65      11778.28       115.02 o                         
   5  10   6      14102.88      13881.19       135.39 o                         
   6  10   6      10068.26      10061.61        99.90 o                         
   7  10   6       6990.10       6915.21        86.04 o                         
   8  10   6       7189.44       7314.13       104.09 o                         
  -8  11   6          4.35         31.15        37.62 o                         
  -7  11   6         61.77         55.45        25.82 o                         
  -6  11   6         73.94         80.62        24.80 o                         
  -5  11   6        706.70        677.69        26.96 o                         
  -4  11   6         12.24         39.98        15.55 o                         
  -3  11   6       1183.15       1287.85        27.02 o                         
  -2  11   6         44.21         32.98        10.33 o                         
  -1  11   6         12.99         17.02         7.12 o                         
   0  11   6        386.58        401.61        21.37 o                         
   1  11   6          5.77          7.62         8.92 o                         
   2  11   6        227.80        251.33        13.38 o                         
   3  11   6          3.09          2.85        11.81 o                         
   4  11   6         72.49         74.69        14.19 o                         
   5  11   6         60.50         76.86        15.59 o                         
   6  11   6         21.05         26.34        18.81 o                         
   7  11   6        111.66        119.31        28.97 o                         
   8  11   6          0.12         31.70        35.65 o                         
  -8  12   6       4006.59       4062.07        80.38 o                         
  -7  12   6       9758.88       9699.12       113.56 o                         
  -6  12   6       8851.61       8582.93        98.76 o                         
  -5  12   6      12170.70      11875.62       125.56 o                         
  -4  12   6      17472.83      17154.71       172.47 o                         
  -3  12   6      25409.61      25092.49       242.99 o                         
  -2  12   6      13656.09      13883.47       138.25 o                         
  -1  12   6      17648.89      17560.09       170.51 o                         
   0  12   6      15020.86      15052.39       197.78 o                         
   1  12   6      22676.04      22823.24       205.46 o                         
   2  12   6      17915.79      18103.72       166.39 o                         
   3  12   6      16503.12      16164.22       151.27 o                         
   4  12   6       8656.87       8773.49        84.91 o                         
   5  12   6      10144.89      10178.08        99.71 o                         
   6  12   6       8797.00       8787.96       104.35 o                         
   7  12   6       6698.32       6830.15        92.94 o                         
   8  12   6       6883.70       6977.89       101.43 o                         
  -8  13   6         12.75         -3.98        34.37 o                         
  -7  13   6         60.18         73.89        28.02 o                         
  -6  13   6         31.93         46.22        20.33 o                         
  -5  13   6        290.19        312.46        20.88 o                         
  -4  13   6        617.64        620.07        23.75 o                         
  -3  13   6         35.06         53.30        17.99 o                         
  -2  13   6        568.64        602.72        19.86 o                         
  -1  13   6        692.19        736.62        16.64 o                         
   0  13   6          3.16          5.56         8.21 o                         
   1  13   6        128.04        144.51        12.32 o                         
   2  13   6         64.90         89.54        12.76 o                         
   3  13   6         37.52         26.30        11.66 o                         
   4  13   6        630.55        623.30        21.25 o                         
   5  13   6        278.14        292.78        19.60 o                         
   6  13   6        184.01        164.48        25.25 o                         
   7  13   6         89.34         82.67        32.45 o                         
   8  13   6         22.39        -12.62        36.41 o                         
  -8  14   6       4413.34       4331.20        94.64 o                         
  -7  14   6       8886.05       8934.34       167.90 o                         
  -6  14   6       7154.68       7049.96        86.87 o                         
  -5  14   6      13940.93      13851.82       144.21 o                         
  -4  14   6      11799.65      11680.43       122.45 o                         
  -3  14   6      11214.66      11301.24       126.92 o                         
  -2  14   6      19049.73      19009.36       185.93 o                         
  -1  14   6      26414.54      26709.57       223.58 o                         
   0  14   6      14165.47      14376.78       118.01 o                         
   1  14   6      18690.61      18660.71       182.06 o                         
   2  14   6      10425.34      10528.04       106.98 o                         
   3  14   6      12035.26      12131.72       117.31 o                         
   4  14   6      12743.38      12588.70       123.18 o                         
   5  14   6      10385.60      10131.37       113.82 o                         
   6  14   6       7117.74       7199.59        92.25 o                         
   7  14   6       4285.56       4304.97        95.48 o                         
   8  14   6       5447.46       5735.01        93.49 o                         
  -8  15   6         60.62         61.95        36.74 o                         
  -7  15   6        125.65        132.44        31.17 o                         
  -6  15   6         22.63         17.27        23.21 o                         
  -5  15   6          2.11         30.87        18.41 o                         
  -4  15   6         66.85         87.87        19.32 o                         
  -3  15   6        200.00        232.28        20.92 o                         
  -2  15   6        426.65        456.09        22.12 o                         
  -1  15   6        560.53        596.97        15.42 o                         
   0  15   6        558.59        576.41        14.80 o                         
   1  15   6         41.91         32.18        11.11 o                         
   2  15   6        937.16        884.86        22.94 o                         
   3  15   6         12.81         35.40        13.26 o                         
   4  15   6         23.50         42.89        16.04 o                         
   5  15   6         21.03         39.11        20.90 o                         
   6  15   6         47.80        128.20        36.81 o                         
   7  15   6         37.78         68.93        31.86 o                         
   8  15   6          2.60         41.57        43.05 o                         
  -8  16   6       3100.44       3068.01        77.47 o                         
  -7  16   6       7586.22       7622.69       127.24 o                         
  -6  16   6       4687.28       4709.59        82.74 o                         
  -5  16   6       8837.91       8857.28       100.50 o                         
  -4  16   6       9598.56       9595.90       112.66 o                         
  -3  16   6      15620.00      15638.47       187.22 o                         
  -2  16   6      15977.09      15953.98       187.02 o                         
  -1  16   6      15372.05      15333.62       141.22 o                         
   0  16   6      13257.85      13807.27       114.09 o                         
   1  16   6      16734.31      16842.67       208.76 o                         
   2  16   6      10920.61      10816.83       105.77 o                         
   3  16   6      15921.99      15546.89       147.91 o                         
   4  16   6      11726.77      11575.20       125.23 o                         
   5  16   6       5639.18       5611.45        75.84 o                         
   6  16   6       8598.19       8581.49       105.91 o                         
   7  16   6       3967.18       4007.12        88.07 o                         
   8  16   6       3275.84       3262.00       157.57 o                         
  -7  17   6         25.36         71.03        34.14 o                         
  -6  17   6         12.04         59.86        30.09 o                         
  -5  17   6        165.37        214.52        21.83 o                         
  -4  17   6         19.55         44.44        18.13 o                         
  -3  17   6        224.32        243.16        21.13 o                         
  -2  17   6         19.64         27.82        12.09 o                         
  -1  17   6         13.21         25.71        10.06 o                         
   0  17   6       1897.64       1832.91        25.82 o                         
   1  17   6        840.64        837.14        22.29 o                         
   2  17   6        227.20        262.64        15.42 o                         
   3  17   6         78.98        113.00        14.76 o                         
   4  17   6        114.64        105.38        20.74 o                         
   5  17   6          4.16          1.42        22.52 o                         
   6  17   6         28.71         15.26        27.79 o                         
   7  17   6          3.28         63.12        33.32 o                         
  -7  18   6       5922.78       5889.15        94.77 o                         
  -6  18   6       4622.91       4425.96       100.75 o                         
  -5  18   6       9758.51       9521.71       128.88 o                         
  -4  18   6       6485.80       6482.31        85.32 o                         
  -3  18   6      11721.00      11710.06       146.32 o                         
  -2  18   6       8740.45       8992.10        95.49 o                         
  -1  18   6      12084.92      12274.86       115.94 o                         
   0  18   6      12477.50      12533.25       126.58 o                         
   1  18   6      20553.42      20673.41       189.09 o                         
   2  18   6      13884.82      13674.47       130.79 o                         
   3  18   6       9478.94       9489.17       105.07 o                         
   4  18   6      10349.89      10181.10       114.22 o                         
   5  18   6       6857.56       6823.31        87.97 o                         
   6  18   6       6617.86       6642.05        98.22 o                         
   7  18   6       3898.60       3829.26       105.71 o                         
  -7  19   6          0.43          2.31        33.89 o                         
  -6  19   6         19.76         19.18        30.59 o                         
  -5  19   6        167.90        179.47        27.60 o                         
  -4  19   6         66.12         87.18        23.20 o                         
  -3  19   6          3.44        -15.63        24.99 o                         
  -2  19   6        210.50        209.54        15.82 o                         
  -1  19   6        561.37        533.65        18.70 o                         
   0  19   6        229.25        240.70        14.29 o                         
   1  19   6        455.46        437.02        19.32 o                         
   2  19   6        118.30        116.45        17.16 o                         
   3  19   6        834.83        785.96        35.28 o                         
   4  19   6         37.73         37.10        21.39 o                         
   5  19   6         27.95         26.66        30.94 o                         
   6  19   6        155.98        115.35        33.13 o                         
   7  19   6         47.66         84.67        45.58 o                         
  -7  20   6       6182.12       6147.71        99.42 o                         
  -6  20   6       3727.00       3726.86        71.86 o                         
  -5  20   6       8762.27       8717.79       122.57 o                         
  -4  20   6       5420.45       5437.88        84.87 o                         
  -3  20   6      10065.80      10196.13       133.75 o                         
  -2  20   6       4456.26       4615.81        63.70 o                         
  -1  20   6      17093.70      16872.29       167.91 o                         
   0  20   6      12216.27      12339.05       127.91 o                         
   1  20   6      10244.86      10277.27       109.02 o                         
   2  20   6      14883.91      14596.41       163.07 o                         
   3  20   6      13315.38      12952.33       149.84 o                         
   4  20   6       8209.51       8144.79       106.28 o                         
   5  20   6       6051.22       5833.62        99.28 o                         
   6  20   6       5734.67       5814.96       108.39 o                         
   7  20   6       3447.10       3409.24        98.64 o                         
  -7  21   6        199.68        172.09        37.51 o                         
  -6  21   6        380.73        368.86        34.03 o                         
  -5  21   6         55.81         40.38        38.06 o                         
  -4  21   6        131.74        154.00        27.03 o                         
  -3  21   6        484.79        506.18        28.02 o                         
  -2  21   6         38.51         33.86        17.23 o                         
  -1  21   6        747.79        746.28        37.81 o                         
   0  21   6        177.55        159.44        14.42 o                         
   1  21   6        249.59        246.27        17.88 o                         
   2  21   6        200.17        169.74        21.36 o                         
   3  21   6         66.08        115.32        22.98 o                         
   4  21   6          6.77         30.79        28.00 o                         
   5  21   6        693.76        650.23        38.83 o                         
   6  21   6          0.46         -1.21        35.48 o                         
  -6  22   6       2046.27       2009.23        73.20 o                         
  -5  22   6       6894.95       6847.76       106.00 o                         
  -4  22   6       3555.80       3509.59        77.66 o                         
  -3  22   6      13166.13      12979.37       163.25 o                         
  -2  22   6       7343.51       7449.29        92.23 o                         
  -1  22   6      12566.11      12522.58       130.44 o                         
   0  22   6       8183.57       8379.47       100.37 o                         
   1  22   6      12868.99      12740.44       144.64 o                         
   2  22   6      10674.92      10582.88       125.61 o                         
   3  22   6       6826.60       6806.55        92.03 o                         
   4  22   6       8703.57       8548.18       113.74 o                         
   5  22   6       7985.92       7778.31       141.29 o                         
   6  22   6       4885.73       4762.82       101.40 o                         
  -6  23   6        172.48        248.69        37.92 o                         
  -5  23   6        413.94        379.98        35.25 o                         
  -4  23   6         18.82         39.76        27.23 o                         
  -3  23   6        615.59        642.47        35.20 o                         
  -2  23   6         43.17         42.38        19.35 o                         
  -1  23   6         93.61        102.60        17.53 o                         
   0  23   6         78.46         61.28        16.63 o                         
   1  23   6          9.20         25.51        20.41 o                         
   2  23   6        345.69        310.39        25.10 o                         
   3  23   6        134.20        138.94        28.92 o                         
   4  23   6        408.53        414.56        43.39 o                         
   5  23   6        393.12        431.50        37.54 o                         
   6  23   6        112.47         70.22        44.59 o                         
  -6  24   6       1809.74       1793.86        65.32 o                         
  -5  24   6       9904.02       9942.29       140.04 o                         
  -4  24   6       2808.24       2768.45        64.12 o                         
  -3  24   6      10529.05      10468.14       200.86 o                         
  -2  24   6       8998.30       8941.26       120.24 o                         
  -1  24   6      12134.77      11918.23       125.63 o                         
   0  24   6       7777.01       7788.34       107.41 o                         
   1  24   6       8914.61       8828.81       108.23 o                         
   2  24   6       5974.52       6062.65        86.94 o                         
   3  24   6       7740.10       7661.55       102.56 o                         
   4  24   6       7052.52       6861.67       110.14 o                         
   5  24   6       4778.09       4599.41       102.34 o                         
   6  24   6       7045.41       6896.17       125.89 o                         
  -5  25   6        134.20         89.11        34.22 o                         
  -4  25   6        473.66        518.66        35.84 o                         
  -3  25   6         17.11         58.23        25.58 o                         
  -2  25   6        287.67        289.81        30.77 o                         
  -1  25   6         19.62        -11.41        28.62 o                         
   0  25   6        252.89        261.49        27.19 o                         
   1  25   6         31.97         49.52        21.62 o                         
   2  25   6          5.48         30.25        23.79 o                         
   3  25   6        163.82        192.79        32.33 o                         
   4  25   6        258.86        277.28        33.60 o                         
   5  25   6        216.98        261.15        38.87 o                         
  -5  26   6       7588.47       7707.24       120.41 o                         
  -4  26   6       5119.29       5073.45       144.40 o                         
  -3  26   6      11052.31      11333.21       150.27 o                         
  -2  26   6       4672.17       4649.93        78.46 o                         
  -1  26   6       8252.94       7824.92       183.97 o                         
   0  26   6       8962.70       8720.48       276.99 o                         
   1  26   6       7965.12       7926.34       109.98 o                         
   2  26   6       4373.31       4367.90        70.99 o                         
   3  26   6       6121.17       6094.60       175.00 o                         
   4  26   6       6003.25       6039.43       104.46 o                         
   5  26   6       3917.43       3742.72        92.45 o                         
  -5  27   6         11.83          4.92        44.25 o                         
  -4  27   6        576.38        572.47        40.87 o                         
  -3  27   6         42.33         79.79        35.88 o                         
  -2  27   6        762.60        846.58        48.21 o                         
  -1  27   6          2.75         13.49        34.90 o                         
   0  27   6         10.79        -19.81        26.82 o                         
   1  27   6        157.88        110.70        28.87 o                         
   2  27   6        130.95        129.47        36.55 o                         
   3  27   6        119.82        123.07        33.14 o                         
   4  27   6        300.48        286.75        37.42 o                         
   5  27   6         91.39         83.06        45.65 o                         
  -4  28   6       3809.85       3797.74        80.75 o                         
  -3  28   6       6938.18       6898.26       106.89 o                         
  -2  28   6       6206.32       6267.10       131.70 o                         
  -1  28   6       8169.25       8293.22       156.45 o                         
   0  28   6       2918.02       2796.70        72.70 o                         
   1  28   6       6086.63       5708.00       106.64 o                         
   2  28   6       8312.42       8254.05       115.04 o                         
   3  28   6       4049.71       3911.79        86.83 o                         
   4  28   6       4746.05       4905.61        99.01 o                         
  -4  29   6        270.26        288.67        38.82 o                         
  -3  29   6         13.98        -30.68        33.53 o                         
  -2  29   6        181.37        171.37        42.90 o                         
  -1  29   6        483.17        523.24        48.72 o                         
   0  29   6        160.18        209.32        43.79 o                         
   1  29   6         63.01         26.19        32.21 o                         
   2  29   6        138.79        177.36        31.56 o                         
   3  29   6        157.71        186.40        37.58 o                         
   4  29   6         16.80        -29.34        42.72 o                         
  -3  30   6       6142.93       6079.01       137.05 o                         
  -2  30   6       2353.13       2424.88       109.85 o                         
  -1  30   6       5843.60       6034.27       132.59 o                         
   0  30   6       5876.65       5693.95       129.24 o                         
   1  30   6       4464.90       4587.96       100.96 o                         
   2  30   6       4611.04       4449.49       198.43 o                         
   3  30   6       5337.56       5327.32        97.99 o                         
  -2  31   6         11.54         60.43        47.45 o                         
  -1  31   6         35.63         19.58        54.70 o                         
   0  31   6        341.98        371.62        51.81 o                         
   1  31   6        608.16        528.58        68.59 o                         
   2  31   6         23.73         20.48        43.71 o                         
  -1  32   6       4175.85       4192.16       116.54 o                         
   0  32   6       3862.39       4061.56       115.90 o                         
   1  32   6       5560.19       5446.59       170.64 o                         
  -9   1   7        326.72        360.18        58.35 o                         
  -8   1   7      11965.10      11945.00       183.23 o                         
  -7   1   7        232.27        251.49        30.38 o                         
  -6   1   7      17917.40      17999.20       195.04 o                         
  -5   1   7        214.60        228.18        15.58 o                         
  -4   1   7      22717.79      22681.05       218.34 o                         
  -3   1   7        159.14        243.77        13.55 o                         
  -2   1   7      42074.71      42005.23       368.11 o                         
  -1   1   7        630.83        665.84        16.44 o                         
   0   1   7      48141.61      48476.52       453.56 o                         
   1   1   7       1927.97       1890.24        35.09 o                         
   2   1   7      42792.04      41764.74       367.92 o                         
   3   1   7        338.33        399.34        16.60 o                         
   4   1   7      29466.38      29345.20       282.75 o                         
   5   1   7         66.84        109.77        15.92 o                         
   6   1   7      16375.78      16612.98       159.94 o                         
   7   1   7        422.58        445.20        36.63 o                         
   8   1   7      10052.38      10460.78       129.41 o                         
  -9   2   7         12.39        -27.18        56.06 o                         
  -8   2   7         25.48        100.94        42.70 o                         
  -7   2   7         56.36         47.54        28.51 o                         
  -6   2   7        165.60        200.17        23.91 o                         
  -5   2   7         59.69         59.52        14.44 o                         
  -4   2   7         27.47         44.32        14.34 o                         
  -3   2   7         48.03         61.94         8.40 o                         
  -2   2   7        417.68        480.37        15.26 o                         
  -1   2   7        115.73         99.21         8.61 o                         
   0   2   7        604.13        620.74        20.41 o                         
   1   2   7          9.74          0.93         8.16 o                         
   2   2   7          6.77          5.34         9.31 o                         
   3   2   7          0.39          6.91        10.25 o                         
   4   2   7        602.92        680.21        28.48 o                         
   5   2   7         26.47         27.11        16.31 o                         
   6   2   7          2.23         22.79        21.83 o                         
   7   2   7         42.45        -12.47        31.35 o                         
   8   2   7          9.28        -27.09        33.55 o                         
  -9   3   7        605.19        570.01        60.49 o                         
  -8   3   7      11693.28      11720.65       181.32 o                         
  -7   3   7          6.78          9.61        36.86 o                         
  -6   3   7      17137.39      16980.49       205.47 o                         
  -5   3   7        258.53        269.86        16.28 o                         
  -4   3   7      33747.48      33828.36       320.78 o                         
  -3   3   7        593.86        635.44        23.20 o                         
  -2   3   7      33667.69      33773.21       297.61 o                         
  -1   3   7        758.45        846.97        18.40 o                         
   0   3   7      51376.74      50816.82       444.09 o                         
   1   3   7        107.14        155.68        12.35 o                         
   2   3   7      43859.90      42719.36       487.05 o                         
   3   3   7        819.61        888.61        20.79 o                         
   4   3   7      26717.65      26640.49       240.68 o                         
   5   3   7        869.41        865.33        28.57 o                         
   6   3   7      17328.26      17654.45       181.38 o                         
   7   3   7        149.14        188.37        37.00 o                         
   8   3   7       9598.36       9790.26       122.18 o                         
  -8   4   7         41.09         38.73        46.85 o                         
  -7   4   7        107.17         38.45        33.09 o                         
  -6   4   7        198.45        221.43        21.25 o                         
  -5   4   7         42.33         31.46        13.90 o                         
  -4   4   7         64.13         95.29        20.55 o                         
  -3   4   7        428.18        377.30        16.36 o                         
  -2   4   7         31.60         43.15         8.61 o                         
  -1   4   7        113.64         75.93         8.60 o                         
   0   4   7        708.53        787.40        18.44 o                         
   1   4   7        273.99        236.14        11.66 o                         
   2   4   7       1950.39       1921.90        33.13 o                         
   3   4   7        321.73        396.08        17.12 o                         
   4   4   7        306.35        252.75        20.82 o                         
   5   4   7        104.60         64.32        17.66 o                         
   6   4   7        426.07        463.36        25.95 o                         
   7   4   7         46.11         30.30        28.73 o                         
   8   4   7         61.28         80.01        32.72 o                         
  -8   5   7      10748.00      11065.06       170.26 o                         
  -7   5   7        698.49        730.73        47.31 o                         
  -6   5   7      23231.15      22926.76       269.43 o                         
  -5   5   7         51.20         62.31        19.01 o                         
  -4   5   7      29196.84      28943.14       276.56 o                         
  -3   5   7          1.43         75.77        10.91 o                         
  -2   5   7      45235.89      44912.39       370.51 o                         
  -1   5   7        254.19        306.46        14.88 o                         
   0   5   7      44536.51      44499.35       390.07 o                         
   1   5   7        103.18        158.71         9.10 o                         
   2   5   7      40223.54      39096.41       370.29 o                         
   3   5   7        843.28        930.36        35.49 o                         
   4   5   7      26920.91      27047.68       262.28 o                         
   5   5   7       1404.55       1460.80        36.06 o                         
   6   5   7      17395.54      17519.82       170.97 o                         
   7   5   7        955.40        914.50        36.09 o                         
   8   5   7      10199.24      10409.70       119.80 o                         
  -8   6   7        151.75        101.23        64.73 o                         
  -7   6   7        233.98        209.03        34.83 o                         
  -6   6   7          9.84         37.02        24.55 o                         
  -5   6   7          1.25          9.79        18.55 o                         
  -4   6   7         91.52        106.39        15.20 o                         
  -3   6   7        936.78        895.73        21.72 o                         
  -2   6   7       1143.94       1074.19        20.17 o                         
  -1   6   7        272.87        323.62        15.21 o                         
   0   6   7          0.02         -7.80         7.80 o                         
   1   6   7          7.80         -3.55         9.60 o                         
   2   6   7        315.11        290.96        15.21 o                         
   3   6   7       1112.72       1026.40        27.79 o                         
   4   6   7       1567.40       1543.64        33.25 o                         
   5   6   7        771.75        769.94        28.70 o                         
   6   6   7         90.59        117.04        22.75 o                         
   7   6   7         25.92         59.82        28.56 o                         
   8   6   7        118.08        160.25        34.22 o                         
  -8   7   7      15256.91      15207.70       196.92 o                         
  -7   7   7          6.25          3.93        28.74 o                         
  -6   7   7      19208.67      19096.33       207.35 o                         
  -5   7   7        488.84        457.95        22.34 o                         
  -4   7   7      34373.08      34037.87       385.23 o                         
  -3   7   7        135.28        195.81        13.09 o                         
  -2   7   7      44594.29      44624.88       418.73 o                         
  -1   7   7          3.18         34.36         9.88 o                         
   0   7   7      40445.63      39779.05       456.32 o                         
   1   7   7        543.94        602.74        19.02 o                         
   2   7   7      32248.70      31537.57       324.67 o                         
   3   7   7        799.72        797.39        27.00 o                         
   4   7   7      30001.48      30319.05       274.35 o                         
   5   7   7       1726.76       1828.99        37.23 o                         
   6   7   7      18133.83      18158.37       175.55 o                         
   7   7   7       1251.55       1299.49        44.22 o                         
   8   7   7      10149.41      10195.00       120.17 o                         
  -8   8   7         95.64        194.31        40.50 o                         
  -7   8   7        279.95        323.32        33.39 o                         
  -6   8   7          0.39         10.52        20.27 o                         
  -5   8   7       1495.47       1426.56        33.94 o                         
  -4   8   7        355.95        384.41        27.65 o                         
  -3   8   7          6.26         19.33        14.29 o                         
  -2   8   7        233.67        258.95        15.72 o                         
  -1   8   7        227.68        240.16        10.48 o                         
   0   8   7         43.97         15.31        10.55 o                         
   1   8   7         92.58         88.59        12.34 o                         
   2   8   7        179.77        139.69        13.20 o                         
   3   8   7         10.73         -1.64        13.23 o                         
   4   8   7        674.69        643.17        23.22 o                         
   5   8   7         35.99         39.08        17.46 o                         
   6   8   7        411.75        439.52        25.80 o                         
   7   8   7         49.29         40.33        29.27 o                         
   8   8   7         37.64         77.49        36.76 o                         
  -8   9   7      13195.82      12949.75       177.81 o                         
  -7   9   7        122.44        111.57        26.15 o                         
  -6   9   7      20900.88      20496.24       206.34 o                         
  -5   9   7         91.59        105.90        18.37 o                         
  -4   9   7      32625.31      32588.10       313.79 o                         
  -3   9   7        498.92        527.39        28.98 o                         
  -2   9   7      38488.34      38571.52       363.57 o                         
  -1   9   7         97.23        144.68        10.36 o                         
   0   9   7      34654.48      34641.55       310.74 o                         
   1   9   7       1319.14       1388.87        24.85 o                         
   2   9   7      31780.75      31701.95       283.44 o                         
   3   9   7       1017.75       1105.16        26.10 o                         
   4   9   7      26410.93      26366.19       241.02 o                         
   5   9   7        419.47        476.43        23.11 o                         
   6   9   7      18916.81      19293.76       185.80 o                         
   7   9   7       2988.12       2948.91        59.71 o                         
   8   9   7      11566.79      11727.18       133.03 o                         
  -8  10   7         29.48         29.88        40.00 o                         
  -7  10   7        263.60        221.07        27.47 o                         
  -6  10   7         19.03         55.07        21.42 o                         
  -5  10   7        610.95        577.34        24.71 o                         
  -4  10   7        944.44        903.40        28.28 o                         
  -3  10   7        772.55        737.97        24.14 o                         
  -2  10   7          0.95         21.41        10.27 o                         
  -1  10   7        245.10        253.07        14.95 o                         
   0  10   7          7.28         -3.58         8.60 o                         
   1  10   7         88.65        105.21        11.45 o                         
   2  10   7         26.15          9.01        11.69 o                         
   3  10   7         38.96         50.49        13.33 o                         
   4  10   7          7.14          2.78        15.05 o                         
   5  10   7        138.78        125.67        19.36 o                         
   6  10   7        589.88        567.04        26.25 o                         
   7  10   7          3.49        -11.39        27.72 o                         
   8  10   7         47.18         40.69        38.70 o                         
  -8  11   7       9508.20       9693.45       145.68 o                         
  -7  11   7        202.34        183.11        29.96 o                         
  -6  11   7      24565.34      24372.83       242.64 o                         
  -5  11   7        454.40        471.16        33.70 o                         
  -4  11   7      24692.45      24884.23       242.97 o                         
  -3  11   7          0.70         56.64        13.68 o                         
  -2  11   7      30316.27      30552.77       291.65 o                         
  -1  11   7        310.72        393.08        24.74 o                         
   0  11   7      32163.76      32024.84       284.65 o                         
   1  11   7        468.16        546.40        21.12 o                         
   2  11   7      28356.69      27902.32       251.46 o                         
   3  11   7        744.85        821.78        29.46 o                         
   4  11   7      22181.22      22311.03       222.20 o                         
   5  11   7       2309.05       2344.63        42.94 o                         
   6  11   7      19738.28      19653.64       190.87 o                         
   7  11   7        221.18        224.64        31.26 o                         
   8  11   7      11001.72      11117.15       152.14 o                         
  -8  12   7         54.19         34.62        41.43 o                         
  -7  12   7        164.32        201.70        36.69 o                         
  -6  12   7        493.69        550.89        57.86 o                         
  -5  12   7         26.38         42.96        18.59 o                         
  -4  12   7        209.86        238.58        18.29 o                         
  -3  12   7       1220.59       1205.29        28.68 o                         
  -2  12   7         96.65         87.46        12.92 o                         
  -1  12   7        601.08        559.01        18.82 o                         
   0  12   7        299.31        293.32        14.28 o                         
   1  12   7          7.40         -3.63        12.52 o                         
   2  12   7         32.63         61.74        12.95 o                         
   3  12   7         92.48         51.05        14.03 o                         
   4  12   7          1.90         16.31        16.08 o                         
   5  12   7         45.49         50.01        18.21 o                         
   6  12   7         41.06         52.85        38.94 o                         
   7  12   7        175.04        146.82        59.79 o                         
   8  12   7        477.81        367.71        42.67 o                         
  -8  13   7      11882.42      11618.34       167.25 o                         
  -7  13   7          3.35         60.54        35.73 o                         
  -6  13   7      14986.50      14716.18       169.20 o                         
  -5  13   7         17.84         38.45        18.77 o                         
  -4  13   7      28552.58      27961.29       271.55 o                         
  -3  13   7         14.87         42.97        14.44 o                         
  -2  13   7      19802.95      20694.45       202.16 o                         
  -1  13   7         31.53         70.11        10.39 o                         
   0  13   7      28690.43      28812.21       275.40 o                         
   1  13   7        133.04        228.02        15.05 o                         
   2  13   7      26038.82      26168.54       237.17 o                         
   3  13   7       1498.92       1545.37        31.30 o                         
   4  13   7      21400.12      21100.74       185.76 o                         
   5  13   7        364.41        360.66        23.74 o                         
   6  13   7      14329.85      14263.21       156.76 o                         
   7  13   7        598.23        630.85        47.24 o                         
   8  13   7      10981.99      11194.88       156.14 o                         
  -8  14   7        313.35        377.78        47.10 o                         
  -7  14   7        239.43        185.87        31.89 o                         
  -6  14   7         76.42         95.09        27.02 o                         
  -5  14   7        161.02        185.12        27.31 o                         
  -4  14   7         14.56         22.34        16.72 o                         
  -3  14   7        265.13        278.00        17.88 o                         
  -2  14   7        925.88        943.50        25.76 o                         
  -1  14   7        429.63        478.71        18.91 o                         
   0  14   7         30.72         30.80        12.15 o                         
   1  14   7         65.80         81.69        13.66 o                         
   2  14   7         47.49         41.17        17.51 o                         
   3  14   7        134.78        105.84        15.54 o                         
   4  14   7        326.34        409.38        23.94 o                         
   5  14   7        130.89        128.18        23.73 o                         
   6  14   7          8.32         36.01        27.76 o                         
   7  14   7          2.97        -33.91        33.91 o                         
  -7  15   7         79.67         65.21        31.48 o                         
  -6  15   7      15173.81      14846.47       160.97 o                         
  -5  15   7         66.97        108.88        21.16 o                         
  -4  15   7      15347.11      15303.27       156.93 o                         
  -3  15   7         32.79         71.23        15.57 o                         
  -2  15   7      32078.87      31584.88       358.59 o                         
  -1  15   7        247.04        250.09        12.95 o                         
   0  15   7      17879.53      18606.91       170.60 o                         
   1  15   7        403.82        457.79        18.50 o                         
   2  15   7      24828.43      24811.29       226.07 o                         
   3  15   7        201.88        251.67        21.73 o                         
   4  15   7      19056.43      19070.28       194.57 o                         
   5  15   7        548.74        529.93        29.29 o                         
   6  15   7      12522.00      12352.29       161.53 o                         
   7  15   7        193.80        228.95        38.28 o                         
  -7  16   7         94.87         89.05        38.47 o                         
  -6  16   7         10.42         52.28        31.12 o                         
  -5  16   7        103.72        111.15        21.91 o                         
  -4  16   7        128.28        148.54        19.48 o                         
  -3  16   7         32.41         29.52        15.94 o                         
  -2  16   7        362.51        374.89        21.91 o                         
  -1  16   7         75.49         82.58        10.55 o                         
   0  16   7        169.74        179.56        13.12 o                         
   1  16   7        741.27        676.02        27.82 o                         
   2  16   7        258.52        269.08        23.63 o                         
   3  16   7         67.58         61.69        15.89 o                         
   4  16   7         91.72         74.66        26.73 o                         
   5  16   7         20.15         28.93        24.50 o                         
   6  16   7         19.99         47.75        29.74 o                         
   7  16   7         29.26         86.74        36.58 o                         
  -7  17   7          7.30        -12.51        34.76 o                         
  -6  17   7      12375.06      12297.13       149.57 o                         
  -5  17   7          0.43         14.91        21.16 o                         
  -4  17   7      18371.87      18258.41       184.68 o                         
  -3  17   7          0.26         47.46        16.28 o                         
  -2  17   7      18087.06      18413.38       183.25 o                         
  -1  17   7         49.97         75.56        10.07 o                         
   0  17   7      31335.15      31633.70       302.39 o                         
   1  17   7         64.06        118.92        14.19 o                         
   2  17   7      15543.43      15701.17       148.97 o                         
   3  17   7        206.14        242.87        18.37 o                         
   4  17   7      17813.31      17587.35       182.15 o                         
   5  17   7         87.93        126.18        28.28 o                         
   6  17   7       9744.97       9887.24       122.32 o                         
   7  17   7        143.28        180.25        38.31 o                         
  -7  18   7         23.26         72.84        35.57 o                         
  -6  18   7         15.37         75.11        33.65 o                         
  -5  18   7         73.86         97.31        30.92 o                         
  -4  18   7          2.84         15.28        19.15 o                         
  -3  18   7        150.30        145.91        20.49 o                         
  -2  18   7        127.20        126.94        16.61 o                         
  -1  18   7        170.56        183.00        12.64 o                         
   0  18   7        287.39        331.28        16.20 o                         
   1  18   7        267.68        240.86        16.62 o                         
   2  18   7        306.31        301.68        18.30 o                         
   3  18   7        255.93        248.98        29.19 o                         
   4  18   7         23.56          5.40        22.12 o                         
   5  18   7         10.87         24.55        33.90 o                         
   6  18   7         40.82         61.03        32.29 o                         
   7  18   7          1.72        -25.57        42.58 o                         
  -7  19   7         54.14         81.55        35.78 o                         
  -6  19   7      10876.10      10910.81       138.21 o                         
  -5  19   7         43.88        115.21        28.22 o                         
  -4  19   7      16760.85      16464.40       169.48 o                         
  -3  19   7         10.48         51.41        17.73 o                         
  -2  19   7      22428.83      22468.62       220.82 o                         
  -1  19   7        114.88        132.84        15.90 o                         
   0  19   7      19658.11      19403.85       192.05 o                         
   1  19   7         31.79         83.63        16.87 o                         
   2  19   7      26675.49      26204.94       239.40 o                         
   3  19   7         76.74         93.64        21.01 o                         
   4  19   7      10221.91      10251.75       118.67 o                         
   5  19   7         74.52         63.59        28.14 o                         
   6  19   7       8224.10       8305.52       113.03 o                         
   7  19   7        373.19        425.45        47.68 o                         
  -6  20   7          3.88         88.95        31.72 o                         
  -5  20   7          6.67        -28.89        28.89 o                         
  -4  20   7         90.76         99.97        25.51 o                         
  -3  20   7         60.46        102.53        19.23 o                         
  -2  20   7          0.86         45.46        17.21 o                         
  -1  20   7         26.69         40.23        13.78 o                         
   0  20   7         43.96         23.64        17.60 o                         
   1  20   7        160.56        130.52        19.97 o                         
   2  20   7        271.11        294.68        21.98 o                         
   3  20   7        127.35        101.94        21.76 o                         
   4  20   7         31.00        -13.75        24.09 o                         
   5  20   7         26.45        -15.13        29.77 o                         
   6  20   7        212.27        243.77        41.76 o                         
  -6  21   7      10313.29      10309.67       134.27 o                         
  -5  21   7         14.16         34.57        27.31 o                         
  -4  21   7      13304.06      13276.23       157.58 o                         
  -3  21   7         54.18         32.46        19.46 o                         
  -2  21   7      17715.91      17916.13       181.12 o                         
  -1  21   7        120.75        140.09        16.34 o                         
   0  21   7      26837.59      26725.63       260.51 o                         
   1  21   7         45.64        100.83        29.86 o                         
   2  21   7      16953.83      16824.22       187.76 o                         
   3  21   7         11.51         49.27        21.92 o                         
   4  21   7      12021.76      12007.21       159.77 o                         
   5  21   7         44.25         93.54        34.00 o                         
   6  21   7       7638.05       7595.90       116.51 o                         
  -6  22   7         38.27         97.27        34.78 o                         
  -5  22   7         45.28          5.29        30.33 o                         
  -4  22   7         10.95         30.80        24.98 o                         
  -3  22   7        354.50        361.96        33.20 o                         
  -2  22   7          5.94         11.18        27.86 o                         
  -1  22   7         55.07         43.31        22.30 o                         
   0  22   7         33.45         32.80        18.05 o                         
   1  22   7         15.44          9.65        20.15 o                         
   2  22   7         76.31         63.59        23.42 o                         
   3  22   7        110.73        106.95        27.42 o                         
   4  22   7       1546.41       1538.14        54.42 o                         
   5  22   7        293.00        300.26        37.66 o                         
   6  22   7         44.79         -9.12        43.58 o                         
  -6  23   7       6415.93       6317.91       100.75 o                         
  -5  23   7          3.27          1.90        29.93 o                         
  -4  23   7      12531.49      12266.68       148.12 o                         
  -3  23   7         73.57         97.55        27.48 o                         
  -2  23   7      18837.20      18899.98       206.47 o                         
  -1  23   7         83.84        121.83        23.76 o                         
   0  23   7      17129.49      16886.15       186.61 o                         
   1  23   7         60.89         97.11        22.09 o                         
   2  23   7      16699.24      16409.24       186.58 o                         
   3  23   7        128.19        162.83        28.32 o                         
   4  23   7      12456.65      12045.84       149.82 o                         
   5  23   7        132.57        166.23        38.50 o                         
  -5  24   7        890.19        855.00        41.01 o                         
  -4  24   7          7.06         26.30        32.53 o                         
  -3  24   7         16.85        -25.19        26.37 o                         
  -2  24   7        362.46        411.72        30.57 o                         
  -1  24   7        191.39        203.62        28.55 o                         
   0  24   7         78.03         66.49        25.77 o                         
   1  24   7         94.21         78.73        26.37 o                         
   2  24   7       1017.25       1056.22        42.44 o                         
   3  24   7        104.84        132.71        29.31 o                         
   4  24   7        203.84        209.30        35.43 o                         
   5  24   7        178.07         96.51        39.08 o                         
  -5  25   7          7.60         33.10        33.00 o                         
  -4  25   7       8780.76       8763.29       127.84 o                         
  -3  25   7          7.52         -5.90        28.93 o                         
  -2  25   7      14979.08      14850.19       208.84 o                         
  -1  25   7          2.60         18.73        31.76 o                         
   0  25   7      14552.65      14374.07       181.01 o                         
   1  25   7        243.83        260.37        39.23 o                         
   2  25   7      11527.90      11395.03       138.43 o                         
   3  25   7        300.05        360.51        35.01 o                         
   4  25   7      12783.31      12523.54       157.16 o                         
   5  25   7        209.60        289.00        42.65 o                         
  -5  26   7         79.59         97.65        34.82 o                         
  -4  26   7        247.57        316.05        44.74 o                         
  -3  26   7        308.99        275.46        33.88 o                         
  -2  26   7          2.02        -29.97        29.97 o                         
  -1  26   7         57.21         25.81        36.43 o                         
   0  26   7        162.52        123.32        36.61 o                         
   1  26   7        204.34        252.81        36.04 o                         
   2  26   7        246.04        233.02        33.56 o                         
   3  26   7        193.06        173.78        36.78 o                         
   4  26   7        346.63        373.77        39.68 o                         
  -4  27   7      12141.20      11735.43       161.24 o                         
  -3  27   7         17.81         66.67        36.00 o                         
  -2  27   7       8398.17       8253.99       159.14 o                         
  -1  27   7        204.06        241.03        42.46 o                         
   0  27   7      10045.98       9982.59       188.14 o                         
   1  27   7         26.40         30.86        30.68 o                         
   2  27   7      11558.84      11410.68       151.17 o                         
   3  27   7        333.52        364.62        37.54 o                         
   4  27   7      11675.17      11496.61       155.63 o                         
  -4  28   7          3.22         -8.89        39.63 o                         
  -3  28   7         83.02         55.58        48.21 o                         
  -2  28   7          7.83        -40.87        40.87 o                         
  -1  28   7         89.90         90.38        56.63 o                         
   0  28   7        189.53        233.04        45.58 o                         
   1  28   7        237.79        267.53        39.68 o                         
   2  28   7         76.68         68.35        38.59 o                         
   3  28   7        130.54        204.53        35.99 o                         
  -3  29   7         19.55         74.32        80.98 o                         
  -2  29   7       8809.71       8790.10       170.66 o                         
  -1  29   7          4.26         36.47        44.72 o                         
   0  29   7       7302.57       7090.11       148.24 o                         
   1  29   7        407.83        477.10        40.33 o                         
   2  29   7      11208.53      11063.15       155.97 o                         
   3  29   7        113.08        181.46        38.42 o                         
  -2  30   7        165.88        101.96        49.78 o                         
  -1  30   7        174.96        215.14        50.91 o                         
   0  30   7         22.76         31.88        47.12 o                         
   1  30   7          8.38         34.36        49.67 o                         
   2  30   7          3.64         31.61        40.18 o                         
  -1  31   7         35.65         -8.19        50.61 o                         
   0  31   7       9451.72       9537.16       246.81 o                         
   1  31   7         66.45         15.73        85.12 o                         
  -8   0   8       6081.92       6245.16       172.92 o                         
  -7   0   8       6326.63       6483.92       452.85 o                         
  -6   0   8       5780.46       5981.15       113.15 o                         
  -5   0   8      11573.16      11439.79       183.57 o                         
  -4   0   8      11381.20      11253.22       176.66 o                         
  -3   0   8      11769.84      12129.70       161.57 o                         
  -2   0   8      12991.74      13338.89       175.25 o                         
  -1   0   8      17880.39      17995.19       483.86 o                         
   0   0   8      28557.37      29118.05       366.33 o                         
   1   0   8      50669.80      49797.34       617.99 o                         
   2   0   8      24024.92      23901.29       305.83 o                         
   3   0   8      23638.69      22955.15       295.51 o                         
   4   0   8       8161.55       8061.61       118.25 o                         
   5   0   8      14110.13      14340.76       196.83 o                         
   6   0   8       2993.54       3330.50        88.73 o                         
   7   0   8      11338.72      11785.19       207.37 o                         
   8   0   8       2274.72       2361.76       148.77 o                         
  -8   1   8        186.81        137.31        47.99 o                         
  -7   1   8        195.60        152.00        45.95 o                         
  -6   1   8        143.48        128.32        23.41 o                         
  -5   1   8        157.68        182.06        19.75 o                         
  -4   1   8          0.02          4.66        13.11 o                         
  -3   1   8         13.22         39.02        10.83 o                         
  -2   1   8       1024.52       1049.63        25.59 o                         
  -1   1   8        690.25        742.26        21.01 o                         
   0   1   8        155.21        144.33        11.00 o                         
   1   1   8         16.27         13.04        11.46 o                         
   2   1   8        621.69        613.42        20.11 o                         
   3   1   8        842.02        874.15        30.59 o                         
   4   1   8       1286.18       1272.38        29.26 o                         
   5   1   8         14.53          8.66        17.24 o                         
   6   1   8        314.43        319.72        28.95 o                         
   7   1   8        101.76        180.60        34.06 o                         
   8   1   8        159.14        133.70        36.28 o                         
  -8   2   8       5164.47       5244.15       113.68 o                         
  -7   2   8       7944.30       7717.00       115.48 o                         
  -6   2   8       7504.09       7527.66       109.71 o                         
  -5   2   8      10550.45      10580.61       111.22 o                         
  -4   2   8       7213.08       7313.47        80.12 o                         
  -3   2   8      13387.43      13723.14       127.70 o                         
  -2   2   8      19072.70      19134.08       173.58 o                         
  -1   2   8      27527.72      28256.57       252.05 o                         
   0   2   8      21935.50      22370.14       201.91 o                         
   1   2   8      30819.91      30459.42       271.50 o                         
   2   2   8      19235.98      18735.34       171.79 o                         
   3   2   8      27987.51      27318.75       246.37 o                         
   4   2   8       9773.74       9851.31        98.90 o                         
   5   2   8      15025.75      15097.57       157.03 o                         
   6   2   8       3804.24       3838.31        62.27 o                         
   7   2   8      11612.69      11923.41       139.68 o                         
   8   2   8       1275.75       1288.19        60.50 o                         
  -8   3   8         50.62         36.74        46.39 o                         
  -7   3   8          3.79        -30.28        30.28 o                         
  -6   3   8          5.56          7.32        24.95 o                         
  -5   3   8         86.16         94.24        16.11 o                         
  -4   3   8        739.20        757.20        24.52 o                         
  -3   3   8         36.58         43.22        12.57 o                         
  -2   3   8        516.88        551.84        20.15 o                         
  -1   3   8       1725.24       1639.40        25.74 o                         
   0   3   8       2169.18       2134.73        34.65 o                         
   1   3   8         29.40         65.94        10.73 o                         
   2   3   8        895.14        909.22        22.48 o                         
   3   3   8       1777.96       1744.75        33.60 o                         
   4   3   8         19.46          0.33        16.15 o                         
   5   3   8        103.49        106.76        26.68 o                         
   6   3   8        196.98        187.76        26.31 o                         
   7   3   8        170.72        135.97        32.60 o                         
   8   3   8          2.59          1.17        39.11 o                         
  -8   4   8       4341.11       4354.45       105.20 o                         
  -7   4   8       6918.25       7011.84       106.58 o                         
  -6   4   8       7076.97       7113.08       102.44 o                         
  -5   4   8      10067.00      10290.32       110.13 o                         
  -4   4   8      12263.64      12476.46       127.11 o                         
  -3   4   8      25528.89      25695.60       247.30 o                         
  -2   4   8      12346.05      12638.83       126.23 o                         
  -1   4   8      31249.14      31762.94       281.67 o                         
   0   4   8      16673.53      16531.54       169.42 o                         
   1   4   8      17616.76      17005.53       156.72 o                         
   2   4   8      11408.58      11090.64       114.99 o                         
   3   4   8      26580.96      26497.79       257.33 o                         
   4   4   8       8971.16       8833.57        98.25 o                         
   5   4   8      21195.90      21415.82       214.86 o                         
   6   4   8       4663.25       4729.72        71.99 o                         
   7   4   8       8744.72       8881.93       111.54 o                         
   8   4   8       1085.63       1174.96        50.77 o                         
  -8   5   8          1.74        -48.14        48.14 o                         
  -7   5   8          5.19         48.87        32.70 o                         
  -6   5   8         12.77        -10.20        25.76 o                         
  -5   5   8          2.76          3.01        18.47 o                         
  -4   5   8        450.41        447.89        21.96 o                         
  -3   5   8       1589.22       1565.13        29.35 o                         
  -2   5   8       2053.56       2035.42        30.80 o                         
  -1   5   8         67.26         54.79        11.00 o                         
   0   5   8         16.93         15.47        10.17 o                         
   1   5   8         62.60         65.94        11.19 o                         
   2   5   8          0.51         33.32        13.27 o                         
   3   5   8        316.64        362.54        19.31 o                         
   4   5   8        191.88        216.51        19.35 o                         
   5   5   8        196.53        257.20        23.20 o                         
   6   5   8        523.47        521.49        31.98 o                         
   7   5   8          1.33        -23.32        30.33 o                         
   8   5   8        150.88        137.23        39.57 o                         
  -8   6   8       4588.54       4517.80       107.85 o                         
  -7   6   8       8044.67       8169.36       119.02 o                         
  -6   6   8       7097.92       7218.24       104.24 o                         
  -5   6   8      15500.52      15524.45       170.95 o                         
  -4   6   8      11596.19      11530.02       129.91 o                         
  -3   6   8      26573.87      26982.26       280.55 o                         
  -2   6   8      13977.28      14115.11       141.54 o                         
  -1   6   8      21654.65      21654.81       209.30 o                         
   0   6   8       7105.67       7357.51        73.59 o                         
   1   6   8      25949.98      25738.68       248.63 o                         
   2   6   8       7129.37       6932.87        77.77 o                         
   3   6   8      15467.42      15011.74       152.80 o                         
   4   6   8       7601.40       7636.15        88.00 o                         
   5   6   8      19629.13      19709.90       187.68 o                         
   6   6   8       3781.04       3791.70        59.24 o                         
   7   6   8      11831.50      11925.36       129.89 o                         
   8   6   8       1760.73       1838.95        69.92 o                         
  -8   7   8         92.51         93.81        57.19 o                         
  -7   7   8         76.96        128.66        32.15 o                         
  -6   7   8        397.70        417.77        28.67 o                         
  -5   7   8        420.30        423.86        23.76 o                         
  -4   7   8         78.87        105.53        22.34 o                         
  -3   7   8        666.49        594.01        30.48 o                         
  -2   7   8         42.75         41.86         9.30 o                         
  -1   7   8         77.94         93.16        11.87 o                         
   0   7   8          5.80          5.80        10.00 o                         
   1   7   8        109.20        126.80        13.59 o                         
   2   7   8         10.71         27.05        13.82 o                         
   3   7   8        221.61        195.78        17.69 o                         
   4   7   8        587.75        578.73        23.35 o                         
   5   7   8        313.62        332.33        22.97 o                         
   6   7   8        213.67        221.80        26.81 o                         
   7   7   8          2.10          5.50        31.82 o                         
   8   7   8        320.45        267.77        41.96 o                         
  -8   8   8       4660.09       4792.47        95.36 o                         
  -7   8   8       7325.28       7235.70       110.78 o                         
  -6   8   8       8404.81       8262.76       107.33 o                         
  -5   8   8      19555.02      19680.67       215.20 o                         
  -4   8   8      11893.86      11908.98       134.55 o                         
  -3   8   8      18547.55      18844.47       184.99 o                         
  -2   8   8       8605.19       8749.32        85.56 o                         
  -1   8   8      23596.02      23748.13       214.57 o                         
   0   8   8       5494.86       5666.96        59.49 o                         
   1   8   8      17804.93      17437.12       172.48 o                         
   2   8   8       5051.18       4915.70        76.64 o                         
   3   8   8      20972.41      20676.53       192.12 o                         
   4   8   8       3452.94       3516.97        49.90 o                         
   5   8   8      11564.31      11516.64       119.02 o                         
   6   8   8       3442.11       3508.37        73.09 o                         
   7   8   8      13037.10      12747.64       138.22 o                         
   8   8   8       3054.77       3234.33        88.09 o                         
  -8   9   8        122.06        171.18        43.97 o                         
  -7   9   8         95.39         93.38        53.29 o                         
  -6   9   8         59.01         71.30        25.69 o                         
  -5   9   8        242.39        296.67        23.60 o                         
  -4   9   8        251.82        291.70        23.48 o                         
  -3   9   8        169.77        193.01        17.97 o                         
  -2   9   8        296.17        315.64        22.67 o                         
  -1   9   8         98.82         64.05        11.59 o                         
   0   9   8         60.37         84.84        10.16 o                         
   1   9   8         56.69         58.97        12.33 o                         
   2   9   8        154.14        168.34        23.29 o                         
   3   9   8         65.32         65.86        15.76 o                         
   4   9   8          8.31         14.65        17.25 o                         
   5   9   8        448.33        479.28        25.66 o                         
   6   9   8        861.98        832.01        56.48 o                         
   7   9   8        175.00        181.00        32.81 o                         
   8   9   8          8.23         37.78        40.93 o                         
  -8  10   8       5292.71       5520.06       107.59 o                         
  -7  10   8      10574.83      10416.64       145.23 o                         
  -6  10   8       9531.52       9075.62       137.43 o                         
  -5  10   8      12724.45      12580.85       144.84 o                         
  -4  10   8       8708.49       8619.22       103.79 o                         
  -3  10   8      16006.79      16079.03       174.52 o                         
  -2  10   8       7731.19       7801.81        85.47 o                         
  -1  10   8      15696.31      16151.09       159.78 o                         
   0  10   8       5947.33       6064.04        59.43 o                         
   1  10   8      23269.66      23154.00       210.65 o                         
   2  10   8       2919.84       3099.90        42.41 o                         
   3  10   8      12978.18      12760.42       125.20 o                         
   4  10   8       2453.70       2460.25        47.37 o                         
   5  10   8      13848.39      13713.31       138.07 o                         
   6  10   8       3622.25       3525.50        63.30 o                         
   7  10   8       9443.56       9347.93       111.78 o                         
   8  10   8       2781.44       2678.44       163.83 o                         
  -8  11   8          3.89         87.32        48.07 o                         
  -7  11   8        412.04        446.54        63.05 o                         
  -6  11   8        167.68        156.34        26.81 o                         
  -5  11   8         49.50         73.44        20.50 o                         
  -4  11   8        361.35        381.06        23.38 o                         
  -3  11   8          4.98         32.39        16.56 o                         
  -2  11   8         86.50        126.97        15.41 o                         
  -1  11   8          2.01         -4.26        11.29 o                         
   0  11   8        306.56        300.46        17.07 o                         
   1  11   8        134.47        128.27        14.03 o                         
   2  11   8         22.43         23.06        14.18 o                         
   3  11   8        125.27        133.26        17.39 o                         
   4  11   8        598.47        495.31        23.40 o                         
   5  11   8          0.07         10.63        21.35 o                         
   6  11   8         89.33         65.58        28.66 o                         
   7  11   8         80.94         54.28        50.38 o                         
  -7  12   8       7252.60       7038.53       112.07 o                         
  -6  12   8       7979.20       7843.42        96.90 o                         
  -5  12   8       9000.08       9092.25       103.84 o                         
  -4  12   8       9334.01       9251.34       102.55 o                         
  -3  12   8      14203.03      14167.24       156.87 o                         
  -2  12   8       6201.66       6261.98        76.88 o                         
  -1  12   8      18732.12      18977.51       173.58 o                         
   0  12   8       5837.21       6002.28        63.88 o                         
   1  12   8      12243.77      12625.15       121.31 o                         
   2  12   8       3809.99       3886.21        49.50 o                         
   3  12   8      17730.81      17451.02       165.81 o                         
   4  12   8       3142.80       3140.99        49.13 o                         
   5  12   8      12788.69      12676.29       130.27 o                         
   6  12   8       2494.38       2444.52        54.48 o                         
   7  12   8       7468.54       7492.52        99.60 o                         
  -7  13   8         89.25        156.10        36.18 o                         
  -6  13   8         40.71         31.93        29.25 o                         
  -5  13   8          4.59         28.60        20.79 o                         
  -4  13   8        146.29        156.14        21.81 o                         
  -3  13   8         18.61         18.50        16.17 o                         
  -2  13   8        119.74        156.24        17.93 o                         
  -1  13   8         76.59         65.66        11.73 o                         
   0  13   8         26.48         32.02        14.16 o                         
   1  13   8         64.74         71.45        14.22 o                         
   2  13   8        563.67        526.72        20.47 o                         
   3  13   8        321.43        315.31        21.14 o                         
   4  13   8         27.20         19.76        19.34 o                         
   5  13   8         68.00         50.70        22.93 o                         
   6  13   8         47.52          4.21        31.21 o                         
   7  13   8         32.03        -12.60        36.83 o                         
  -7  14   8       4321.58       4192.76        79.71 o                         
  -6  14   8       6026.87       5940.79        83.31 o                         
  -5  14   8       8524.93       8443.37        98.89 o                         
  -4  14   8       6531.41       6458.69        78.85 o                         
  -3  14   8      13331.71      13554.85       140.42 o                         
  -2  14   8       9282.00       9320.22       108.72 o                         
  -1  14   8      15795.69      15901.34       147.73 o                         
   0  14   8       5252.95       5538.44        66.29 o                         
   1  14   8      15054.04      15146.16       153.74 o                         
   2  14   8       4783.70       4796.86        58.02 o                         
   3  14   8      14540.64      14253.31       140.28 o                         
   4  14   8       4434.80       4331.52        55.96 o                         
   5  14   8      12302.99      12159.57       136.59 o                         
   6  14   8       3577.50       3638.97        73.16 o                         
   7  14   8       8304.31       8104.55       113.24 o                         
  -7  15   8         87.80        102.30        54.93 o                         
  -6  15   8         18.89         62.56        26.83 o                         
  -5  15   8        204.55        234.79        25.51 o                         
  -4  15   8         91.58        105.74        21.74 o                         
  -3  15   8         40.47         46.44        17.34 o                         
  -2  15   8         86.89         53.52        15.80 o                         
  -1  15   8         45.95         29.18        10.99 o                         
   0  15   8        132.33        158.01        20.25 o                         
   1  15   8        415.96        366.36        19.83 o                         
   2  15   8          2.43         14.84        17.76 o                         
   3  15   8        451.73        448.25        22.29 o                         
   4  15   8         49.74         53.81        22.74 o                         
   5  15   8          7.95         61.02        66.96 o                         
   6  15   8          8.00         19.57        34.09 o                         
   7  15   8          0.85         47.25        40.95 o                         
  -7  16   8       4657.72       4634.65        85.84 o                         
  -6  16   8       4508.97       4584.06       111.79 o                         
  -5  16   8       8311.81       8083.93       102.03 o                         
  -4  16   8       7422.88       7621.97        90.26 o                         
  -3  16   8      13129.67      13175.53       137.75 o                         
  -2  16   8       7320.02       7362.97        83.84 o                         
  -1  16   8      12672.93      12735.48       113.86 o                         
   0  16   8       6775.52       6829.54        73.21 o                         
   1  16   8      21274.16      20908.50       193.22 o                         
   2  16   8       7120.35       6897.82        75.90 o                         
   3  16   8      12808.04      12729.09       126.93 o                         
   4  16   8       5220.43       5223.36        73.87 o                         
   5  16   8       9731.83       9631.97       116.67 o                         
   6  16   8       2114.82       2180.90        62.20 o                         
   7  16   8       8272.71       8486.46       119.85 o                         
  -7  17   8        157.65        238.74        39.22 o                         
  -6  17   8         18.46         57.32        48.66 o                         
  -5  17   8        220.79        251.07        26.12 o                         
  -4  17   8         13.03         41.87        20.83 o                         
  -3  17   8        125.18        126.18        19.18 o                         
  -2  17   8        318.10        302.45        19.74 o                         
  -1  17   8         91.80         65.38        12.24 o                         
   0  17   8         51.23         51.47        14.41 o                         
   1  17   8        112.55        108.62        16.60 o                         
   2  17   8         17.81         -0.82        18.08 o                         
   3  17   8        247.35        249.99        23.38 o                         
   4  17   8         13.52          2.40        24.00 o                         
   5  17   8        113.71         85.77        30.84 o                         
   6  17   8         66.70         77.20        35.76 o                         
  -6  18   8       4123.44       4222.73        78.28 o                         
  -5  18   8       7878.48       7836.16       105.41 o                         
  -4  18   8       4952.20       4881.79        69.59 o                         
  -3  18   8       8440.43       8380.18        95.65 o                         
  -2  18   8       6439.54       6655.49        79.19 o                         
  -1  18   8      20184.06      19586.99       194.53 o                         
   0  18   8      10464.37      10280.96       102.19 o                         
   1  18   8      15053.38      14870.48       142.46 o                         
   2  18   8       6287.73       6274.60        93.58 o                         
   3  18   8      14950.56      14980.43       158.28 o                         
   4  18   8       4124.87       4031.13       108.81 o                         
   5  18   8       9277.01       9136.87       116.87 o                         
   6  18   8       2027.03       2132.60        66.03 o                         
  -6  19   8          0.88         -6.93        32.46 o                         
  -5  19   8        304.12        348.53        37.74 o                         
  -4  19   8        143.13        170.41        24.07 o                         
  -3  19   8         42.68         87.21        20.19 o                         
  -2  19   8        115.21        100.24        19.14 o                         
  -1  19   8        531.81        544.25        30.16 o                         
   0  19   8        124.93        126.24        17.80 o                         
   1  19   8        129.46        125.14        17.91 o                         
   2  19   8         14.82          0.57        18.14 o                         
   3  19   8         12.09         -7.80        24.58 o                         
   4  19   8          9.25         19.57        27.16 o                         
   5  19   8        241.73        290.36        34.97 o                         
   6  19   8        173.56        152.00        38.20 o                         
  -6  20   8       3586.60       3575.04        75.67 o                         
  -5  20   8       6331.50       6212.51       105.62 o                         
  -4  20   8       3538.36       3657.03        74.00 o                         
  -3  20   8      11992.22      11703.07       129.76 o                         
  -2  20   8       7461.56       7478.38        87.27 o                         
  -1  20   8      12091.29      11999.93       152.43 o                         
   0  20   8       7767.99       7758.96        88.78 o                         
   1  20   8      17070.35      16792.28       159.89 o                         
   2  20   8       7419.83       7343.42       108.60 o                         
   3  20   8      13087.34      13082.01       153.58 o                         
   4  20   8       2258.01       2245.50        59.38 o                         
   5  20   8       9213.30       9310.91       127.26 o                         
   6  20   8       1636.82       1722.36        63.46 o                         
  -6  21   8         77.50         86.42        35.34 o                         
  -5  21   8         24.70         12.18        33.29 o                         
  -4  21   8         44.73         69.22        28.21 o                         
  -3  21   8       1065.39       1029.73        38.13 o                         
  -2  21   8         38.13         50.05        19.56 o                         
  -1  21   8        114.03        144.92        39.82 o                         
   0  21   8        145.66        142.91        20.68 o                         
   1  21   8          2.34         23.58        19.71 o                         
   2  21   8        387.56        383.58        25.99 o                         
   3  21   8        113.52         67.22        25.48 o                         
   4  21   8         56.42         18.28        32.02 o                         
   5  21   8         55.34         15.47        34.19 o                         
   6  21   8          5.33         44.76        47.03 o                         
  -5  22   8       8518.91       8367.73       124.05 o                         
  -4  22   8       4835.96       4833.57        82.79 o                         
  -3  22   8       8500.18       8197.61       106.87 o                         
  -2  22   8       4798.17       4600.89        90.55 o                         
  -1  22   8      12020.04      11987.87       154.55 o                         
   0  22   8       7024.38       6907.94        90.84 o                         
   1  22   8      11770.97      11307.33       135.97 o                         
   2  22   8       4434.77       4308.66        78.47 o                         
   3  22   8      11690.26      11398.39       155.07 o                         
   4  22   8       2935.66       2811.62        68.66 o                         
   5  22   8       9116.26       8990.55       129.16 o                         
  -5  23   8         54.12         51.40        32.92 o                         
  -4  23   8          6.23         37.21        29.10 o                         
  -3  23   8         37.47         54.86        28.55 o                         
  -2  23   8         36.32         48.40        26.66 o                         
  -1  23   8        191.37        287.52        42.07 o                         
   0  23   8        175.81        182.97        24.76 o                         
   1  23   8         94.01         95.75        25.09 o                         
   2  23   8        397.63        404.54        32.72 o                         
   3  23   8        248.26        182.29        35.16 o                         
   4  23   8        296.86        248.04        36.92 o                         
   5  23   8         51.58         48.04        50.27 o                         
  -5  24   8       6865.11       6465.46       100.75 o                         
  -4  24   8       3650.55       3545.93        70.53 o                         
  -3  24   8       9951.79       9842.23       153.20 o                         
  -2  24   8       5293.54       5344.22        99.39 o                         
  -1  24   8       7541.83       7482.01       109.97 o                         
   0  24   8       3404.36       3452.96        78.64 o                         
   1  24   8       9827.96       9557.16       132.66 o                         
   2  24   8       3552.24       3507.88        66.78 o                         
   3  24   8       9490.31       9210.06       122.69 o                         
   4  24   8       3045.92       3012.65        89.03 o                         
   5  24   8       8000.66       7784.84       129.82 o                         
  -4  25   8         22.92         42.76        44.48 o                         
  -3  25   8         26.88        -39.50        40.49 o                         
  -2  25   8          5.26         10.49        32.28 o                         
  -1  25   8        153.17        160.17        39.87 o                         
   0  25   8        205.96        186.54        35.86 o                         
   1  25   8         17.12          7.25        30.65 o                         
   2  25   8        314.33        340.12        34.66 o                         
   3  25   8         18.89        -19.08        37.74 o                         
   4  25   8         66.51         24.75        37.66 o                         
  -4  26   8       5046.98       4900.31       105.71 o                         
  -3  26   8       7269.65       7155.79       126.79 o                         
  -2  26   8       2979.19       3022.39        79.30 o                         
  -1  26   8       9230.18       9240.34       172.90 o                         
   0  26   8       2877.51       2844.51        77.82 o                         
   1  26   8       6250.08       6250.36       107.01 o                         
   2  26   8       2723.30       2686.92        63.83 o                         
   3  26   8       7775.07       7652.73       111.10 o                         
   4  26   8       3134.91       3131.23        84.83 o                         
  -3  27   8        226.37        243.25        41.28 o                         
  -2  27   8         64.69        102.18        46.01 o                         
  -1  27   8        224.39        127.32        46.28 o                         
   0  27   8         77.27         69.43        38.34 o                         
   1  27   8        172.59        244.49        48.41 o                         
   2  27   8         35.96         47.54        37.24 o                         
   3  27   8          4.23         70.66        36.53 o                         
  -3  28   8       5901.04       5804.85       138.18 o                         
  -2  28   8       3023.68       3070.77       102.79 o                         
  -1  28   8       7458.61       7437.21       155.22 o                         
   0  28   8       2097.80       2207.23       182.25 o                         
   1  28   8       7471.11       7372.25       151.81 o                         
   2  28   8       3016.66       3003.30        89.31 o                         
  -2  29   8        187.59        149.27        66.00 o                         
  -1  29   8        153.47         58.32        50.70 o                         
   0  29   8          4.97         80.99        50.70 o                         
   1  29   8         44.06         50.44        50.75 o                         
   2  29   8          5.87        154.51        92.52 o                         
  -8   1   9        894.46        843.78        61.07 o                         
  -7   1   9      12857.42      12916.06       194.24 o                         
  -6   1   9       1277.89       1244.29        49.61 o                         
  -5   1   9      21173.07      21398.10       229.63 o                         
  -4   1   9       1329.47       1391.15        31.61 o                         
  -3   1   9      27433.19      27870.26       267.97 o                         
  -2   1   9       3076.71       3238.31        42.00 o                         
  -1   1   9      26425.67      26679.86       242.45 o                         
   0   1   9        964.16       1053.60        23.86 o                         
   1   1   9      38336.46      38341.73       340.95 o                         
   2   1   9       1390.47       1411.56        28.31 o                         
   3   1   9      17973.84      18028.16       168.53 o                         
   4   1   9       3260.52       3283.56        51.37 o                         
   5   1   9      14281.84      14494.11       167.31 o                         
   6   1   9       3417.29       3558.58        69.49 o                         
   7   1   9      10339.11      10469.22       139.38 o                         
   8   1   9       1654.24       1760.77        65.34 o                         
  -8   2   9         14.32         47.84        51.43 o                         
  -7   2   9        150.60        145.04        43.32 o                         
  -6   2   9         82.18         80.62        30.71 o                         
  -5   2   9         74.44        109.96        22.39 o                         
  -4   2   9        412.00        375.59        20.18 o                         
  -3   2   9          5.23         19.74        12.57 o                         
  -2   2   9        340.28        376.62        16.35 o                         
  -1   2   9        175.29        213.69        18.99 o                         
   0   2   9        207.09        236.07        18.41 o                         
   1   2   9        445.89        410.30        17.18 o                         
   2   2   9        282.01        289.05        16.30 o                         
   3   2   9         26.10         30.84        14.54 o                         
   4   2   9        812.06        793.11        32.27 o                         
   5   2   9        155.79        207.37        43.98 o                         
   6   2   9         73.96         78.66        33.31 o                         
   7   2   9         26.97        116.88        45.93 o                         
   8   2   9         36.68         31.98        66.59 o                         
  -8   3   9       1031.35       1064.27        63.62 o                         
  -7   3   9      12376.55      12437.76       189.14 o                         
  -6   3   9        818.65        893.20        45.90 o                         
  -5   3   9      17605.64      17787.09       214.58 o                         
  -4   3   9       2134.36       2177.48        38.10 o                         
  -3   3   9      20057.91      20090.37       183.49 o                         
  -2   3   9        619.61        733.29        34.05 o                         
  -1   3   9      41925.07      42514.56       375.11 o                         
   0   3   9       3684.98       3846.73        49.13 o                         
   1   3   9      14836.27      14985.31       151.39 o                         
   2   3   9       2505.19       2459.83        36.36 o                         
   3   3   9      28266.07      27745.70       270.78 o                         
   4   3   9       2675.23       2666.25        47.09 o                         
   5   3   9      12781.98      12794.42       139.24 o                         
   6   3   9       1591.36       1860.02        56.15 o                         
   7   3   9      11057.92      11197.99       142.08 o                         
  -8   4   9         48.44         23.22        52.22 o                         
  -7   4   9          2.89        -23.60        74.34 o                         
  -6   4   9        145.12        213.06        35.21 o                         
  -5   4   9         29.82         16.29        24.54 o                         
  -4   4   9        477.20        448.43        20.50 o                         
  -3   4   9        149.98        140.61        15.84 o                         
  -2   4   9          7.91         21.93        13.78 o                         
  -1   4   9        975.49        949.54        23.51 o                         
   0   4   9        478.45        494.99        18.98 o                         
   1   4   9         23.91         22.15        12.62 o                         
   2   4   9        482.96        465.97        22.68 o                         
   3   4   9        244.82        254.84        27.55 o                         
   4   4   9        317.64        330.36        22.70 o                         
   5   4   9        122.26        119.97        24.59 o                         
   6   4   9        369.35        369.26        35.98 o                         
   7   4   9         67.01         61.46        35.05 o                         
  -8   5   9        116.57        133.93        53.58 o                         
  -7   5   9      11499.24      11255.53       153.54 o                         
  -6   5   9       2015.58       2045.85        58.78 o                         
  -5   5   9      11883.15      11906.59       137.53 o                         
  -4   5   9        576.36        581.07        23.84 o                         
  -3   5   9      30706.16      30865.00       296.24 o                         
  -2   5   9       1162.49       1273.62        25.95 o                         
  -1   5   9      15561.09      15912.67       147.77 o                         
   0   5   9       3077.29       3150.76        40.49 o                         
   1   5   9      30510.64      30665.51       274.51 o                         
   2   5   9       7216.86       7103.78        81.30 o                         
   3   5   9      13931.23      13769.80       143.40 o                         
   4   5   9        644.97        666.35        27.73 o                         
   5   5   9      21244.21      21469.81       217.96 o                         
   6   5   9       1962.16       1996.61        53.65 o                         
   7   5   9       7605.72       7751.43       107.10 o                         
  -8   6   9        134.24        173.15        94.15 o                         
  -7   6   9         53.99         83.83        36.06 o                         
  -6   6   9        368.14        366.28        34.17 o                         
  -5   6   9         81.71        134.80        22.93 o                         
  -4   6   9         36.56         63.92        16.73 o                         
  -3   6   9       1132.47       1148.91        31.99 o                         
  -2   6   9       1203.36       1072.34        24.48 o                         
  -1   6   9        728.86        695.14        24.22 o                         
   0   6   9        617.36        626.67        23.38 o                         
   1   6   9        455.77        479.20        25.13 o                         
   2   6   9        177.46        189.77        17.91 o                         
   3   6   9        584.89        553.62        24.11 o                         
   4   6   9         90.54         96.97        22.75 o                         
   5   6   9         27.26         32.72        26.28 o                         
   6   6   9        687.02        686.62        33.11 o                         
   7   6   9          9.33         25.66        35.22 o                         
  -8   7   9        486.37        426.76        58.80 o                         
  -7   7   9      11600.92      11380.32       155.77 o                         
  -6   7   9        111.13        232.00        33.14 o                         
  -5   7   9      19008.90      18803.21       205.60 o                         
  -4   7   9       1019.52       1016.22        35.39 o                         
  -3   7   9      13903.75      14200.53       144.13 o                         
  -2   7   9       2414.07       2432.25        34.56 o                         
  -1   7   9      26256.15      26533.74       255.51 o                         
   0   7   9       3594.06       3572.56        56.21 o                         
   1   7   9      16420.46      16519.36       165.63 o                         
   2   7   9       2029.44       2137.82        43.59 o                         
   3   7   9      25285.64      24636.43       242.94 o                         
   4   7   9       4075.29       4071.11        60.56 o                         
   5   7   9      12358.20      12395.24       128.49 o                         
   6   7   9       1479.44       1582.73        49.73 o                         
   7   7   9      11194.03      11301.00       179.93 o                         
  -7   8   9        253.57        263.66        41.08 o                         
  -6   8   9         14.67        -33.53        57.82 o                         
  -5   8   9        204.97        207.49        24.47 o                         
  -4   8   9       2152.59       1986.43        43.72 o                         
  -3   8   9        261.73        299.61        20.86 o                         
  -2   8   9        110.60        130.50        11.87 o                         
  -1   8   9        199.80        209.10        14.25 o                         
   0   8   9         74.34         64.51        13.08 o                         
   1   8   9         24.57         35.55        16.78 o                         
   2   8   9         38.01         40.28        16.55 o                         
   3   8   9        201.96        160.40        19.90 o                         
   4   8   9          3.05         -5.92        19.35 o                         
   5   8   9        123.24        132.01        24.56 o                         
   6   8   9        689.94        683.83        34.40 o                         
   7   8   9          2.77         44.80        42.55 o                         
  -7   9   9      11873.62      11590.29       183.57 o                         
  -6   9   9        166.67        282.45        35.73 o                         
  -5   9   9      20053.46      19658.25       214.78 o                         
  -4   9   9        873.03        991.35        36.43 o                         
  -3   9   9      17562.39      17535.33       175.38 o                         
  -2   9   9       3419.14       3432.42        40.45 o                         
  -1   9   9      16637.38      17125.38       149.16 o                         
   0   9   9       2426.19       2505.60        33.58 o                         
   1   9   9      28942.97      28557.21       258.25 o                         
   2   9   9       1187.58       1264.99        30.64 o                         
   3   9   9      18472.17      18126.69       226.79 o                         
   4   9   9       4131.33       4056.53        57.63 o                         
   5   9   9      14101.66      13965.40       142.31 o                         
   6   9   9       2638.76       2750.52        58.97 o                         
   7   9   9       7979.94       7822.74       113.17 o                         
  -7  10   9        134.15        172.77        48.41 o                         
  -6  10   9        516.76        492.12        36.32 o                         
  -5  10   9        483.30        490.30        35.84 o                         
  -4  10   9        116.98        101.29        21.66 o                         
  -3  10   9         24.06         51.53        19.06 o                         
  -2  10   9        250.38        206.86        16.59 o                         
  -1  10   9          7.99          3.66        11.37 o                         
   0  10   9        239.27        234.67        15.97 o                         
   1  10   9         68.26         41.79        15.47 o                         
   2  10   9         18.84         26.61        15.87 o                         
   3  10   9         60.07         72.26        18.72 o                         
   4  10   9         98.78         55.70        20.78 o                         
   5  10   9         55.95         65.77        26.06 o                         
   6  10   9         72.68         51.63        31.93 o                         
   7  10   9          2.42         -0.71        37.75 o                         
  -7  11   9      12953.98      12824.65       194.93 o                         
  -6  11   9         36.83         61.42        28.83 o                         
  -5  11   9      15009.95      14881.49       171.84 o                         
  -4  11   9       1864.45       1938.36        45.26 o                         
  -3  11   9      24886.53      24821.24       263.07 o                         
  -2  11   9       2973.33       2948.29        43.82 o                         
  -1  11   9      21442.43      21646.39       186.74 o                         
   0  11   9        699.06        735.67        26.01 o                         
   1  11   9      23323.27      23057.30       211.79 o                         
   2  11   9       3884.12       3729.19        50.36 o                         
   3  11   9      21141.96      20674.60       221.73 o                         
   4  11   9       2312.17       2326.12        45.95 o                         
   5  11   9      13388.38      12944.80       165.67 o                         
   6  11   9       2877.51       2861.87        66.53 o                         
   7  11   9       6182.52       6335.25        94.30 o                         
  -7  12   9          0.08        -36.40        52.35 o                         
  -6  12   9         28.18         27.20        30.49 o                         
  -5  12   9         71.81         74.97        28.70 o                         
  -4  12   9         36.76         44.64        21.64 o                         
  -3  12   9        192.81        179.45        22.21 o                         
  -2  12   9          4.16         22.93        15.94 o                         
  -1  12   9          0.21         -2.27        12.99 o                         
   0  12   9         26.43         38.20        14.44 o                         
   1  12   9         24.23         14.54        15.22 o                         
   2  12   9         39.44         20.57        17.24 o                         
   3  12   9          3.40         12.93        19.24 o                         
   4  12   9         16.02         -8.42        21.38 o                         
   5  12   9        274.57        255.38        29.33 o                         
   6  12   9          7.18          1.06        30.70 o                         
   7  12   9          9.28         98.75        38.68 o                         
  -7  13   9       7858.13       7972.75       142.07 o                         
  -6  13   9        915.97        900.41        42.46 o                         
  -5  13   9      16236.62      16372.00       184.68 o                         
  -4  13   9       1157.66       1240.96        57.51 o                         
  -3  13   9      21385.11      21425.05       230.39 o                         
  -2  13   9        455.76        580.59        24.14 o                         
  -1  13   9      34016.44      33450.07       298.93 o                         
   0  13   9       4630.02       4508.10        58.40 o                         
   1  13   9      17672.61      17766.04       166.99 o                         
   2  13   9       2289.61       2285.51        46.19 o                         
   3  13   9      19927.59      19243.99       183.54 o                         
   4  13   9       2862.29       2868.09        52.09 o                         
   5  13   9      11468.94      11164.05       141.78 o                         
   6  13   9       1972.74       1886.81        60.08 o                         
   7  13   9       7734.59       7832.56       125.63 o                         
  -7  14   9         18.86         -3.05        45.54 o                         
  -6  14   9        271.17        248.05        32.74 o                         
  -5  14   9          2.02         50.61        27.95 o                         
  -4  14   9        234.71        214.63        25.23 o                         
  -3  14   9         61.16         72.15        21.55 o                         
  -2  14   9         42.31         54.60        19.29 o                         
  -1  14   9         50.15         39.28        14.22 o                         
   0  14   9        208.97        212.57        18.34 o                         
   1  14   9          0.88        -17.63        17.63 o                         
   2  14   9         84.58         84.85        18.55 o                         
   3  14   9        110.57        130.56        21.28 o                         
   4  14   9          2.78         12.78        22.60 o                         
   5  14   9        123.16        169.84        28.86 o                         
   6  14   9         31.41         38.87        35.79 o                         
  -7  15   9       6740.95       6796.51       159.23 o                         
  -6  15   9        628.57        631.68        40.94 o                         
  -5  15   9      12533.68      12523.62       150.70 o                         
  -4  15   9        432.42        468.98        28.82 o                         
  -3  15   9      25418.66      25044.81       266.90 o                         
  -2  15   9       2250.94       2271.86        49.13 o                         
  -1  15   9      21160.37      20587.10       315.44 o                         
   0  15   9       2352.07       2325.87        45.89 o                         
   1  15   9      29416.39      28805.35       280.42 o                         
   2  15   9       4379.19       4367.80        61.65 o                         
   3  15   9      10673.95      10476.21       110.37 o                         
   4  15   9       2632.54       2707.34        71.93 o                         
   5  15   9      11805.13      11652.64       136.94 o                         
   6  15   9       1768.61       1694.39        63.76 o                         
  -6  16   9        111.92         63.29        41.64 o                         
  -5  16   9         66.43         99.51        27.59 o                         
  -4  16   9         91.54        131.73        26.31 o                         
  -3  16   9        124.01        147.26        23.59 o                         
  -2  16   9        857.48        802.32        34.37 o                         
  -1  16   9        155.77        125.31        18.07 o                         
   0  16   9        486.34        479.07        22.40 o                         
   1  16   9        468.00        485.86        23.79 o                         
   2  16   9         25.24         18.91        20.26 o                         
   3  16   9         31.43         35.42        21.49 o                         
   4  16   9          2.68         45.30        26.59 o                         
   5  16   9         72.52         97.56        32.26 o                         
   6  16   9         30.29         75.12        37.89 o                         
  -6  17   9        427.33        506.83        38.31 o                         
  -5  17   9      10524.25      10467.66       121.42 o                         
  -4  17   9        970.82        972.21        42.21 o                         
  -3  17   9      14922.16      15065.21       169.88 o                         
  -2  17   9       1598.15       1672.93        44.48 o                         
  -1  17   9      27008.33      26605.43       309.75 o                         
   0  17   9       3278.39       3327.35        48.36 o                         
   1  17   9      15070.64      14807.21       143.29 o                         
   2  17   9       3441.18       3524.00        51.82 o                         
   3  17   9      15887.20      15326.42       163.63 o                         
   4  17   9       2582.36       2569.42        93.02 o                         
   5  17   9       9575.00       9579.99       120.40 o                         
   6  17   9       1796.02       1847.66        68.04 o                         
  -6  18   9         43.88         51.69        37.24 o                         
  -5  18   9        602.96        602.29        55.67 o                         
  -4  18   9        317.73        318.51        27.26 o                         
  -3  18   9          6.08         19.64        28.18 o                         
  -2  18   9        430.28        461.26        30.74 o                         
  -1  18   9         32.85         69.04        24.44 o                         
   0  18   9        408.70        436.78        21.41 o                         
   1  18   9        301.38        289.88        20.81 o                         
   2  18   9         80.44         87.00        20.76 o                         
   3  18   9        623.30        560.75        30.69 o                         
   4  18   9         10.07         40.49        30.54 o                         
   5  18   9         30.69         -3.43        37.27 o                         
   6  18   9          6.33        -16.72        45.99 o                         
  -6  19   9        560.05        613.61        47.31 o                         
  -5  19   9      11116.40      10795.95       141.59 o                         
  -4  19   9       1099.68       1082.43        44.74 o                         
  -3  19   9      12861.86      12710.85       137.90 o                         
  -2  19   9       2206.62       2199.41        56.58 o                         
  -1  19   9      12961.09      12916.24       164.10 o                         
   0  19   9       2481.31       2515.33        53.38 o                         
   1  19   9      18153.68      17830.89       169.74 o                         
   2  19   9       2193.85       2142.59        49.32 o                         
   3  19   9      13370.27      12924.95       214.81 o                         
   4  19   9       2454.84       2278.15        57.72 o                         
   5  19   9       9563.47       9691.87       123.79 o                         
  -5  20   9          1.22        -26.83        32.28 o                         
  -4  20   9        220.87        216.95        30.47 o                         
  -3  20   9        468.30        463.01        30.07 o                         
  -2  20   9        145.05        162.78        28.41 o                         
  -1  20   9         11.10         20.59        26.67 o                         
   0  20   9         66.09        119.63        22.75 o                         
   1  20   9        558.59        530.62        29.21 o                         
   2  20   9         61.17         66.95        25.97 o                         
   3  20   9          3.46         37.83        26.59 o                         
   4  20   9          2.15         22.74        31.30 o                         
   5  20   9         85.98         66.51        36.92 o                         
  -5  21   9      10237.20      10147.73       132.60 o                         
  -4  21   9       1337.06       1381.76        51.21 o                         
  -3  21   9      10165.89      10070.01       137.94 o                         
  -2  21   9       1453.67       1468.66        51.50 o                         
  -1  21   9      11475.89      11258.38       182.01 o                         
   0  21   9       1790.25       1853.01        62.07 o                         
   1  21   9      12444.52      12038.68       141.80 o                         
   2  21   9       1978.01       1963.05        48.13 o                         
   3  21   9      12910.82      12647.56       142.23 o                         
   4  21   9       1536.54       1668.56        57.05 o                         
   5  21   9      10513.31      10246.66       163.49 o                         
  -5  22   9         19.68         46.79        37.73 o                         
  -4  22   9         20.07         -6.06        30.05 o                         
  -3  22   9          5.35         68.00        41.06 o                         
  -2  22   9         22.56         28.97        39.11 o                         
  -1  22   9          9.39         10.78        43.33 o                         
   0  22   9          3.72         -1.91        27.63 o                         
   1  22   9         90.72         69.72        25.07 o                         
   2  22   9          3.47        -14.34        25.72 o                         
   3  22   9        138.48         98.27        31.26 o                         
   4  22   9        149.66        145.18        34.80 o                         
   5  22   9         13.97        -46.45        60.56 o                         
  -4  23   9        896.76        936.41        54.12 o                         
  -3  23   9      10781.21      10766.47       166.64 o                         
  -2  23   9       1051.99       1099.22        50.53 o                         
  -1  23   9       8910.03       8815.94       142.87 o                         
   0  23   9       1414.05       1380.07        61.73 o                         
   1  23   9      10997.96      10738.96       146.86 o                         
   2  23   9       1241.98       1322.76        50.39 o                         
   3  23   9      12336.52      12109.31       154.53 o                         
   4  23   9       1562.94       1619.54        72.70 o                         
  -4  24   9         16.85          0.01        41.32 o                         
  -3  24   9         25.52         29.68        68.24 o                         
  -2  24   9         11.92         73.92        36.40 o                         
  -1  24   9        122.49        107.71        31.89 o                         
   0  24   9          4.50         13.21        35.71 o                         
   1  24   9         66.96        107.27        34.59 o                         
   2  24   9          5.22         18.55        38.07 o                         
   3  24   9         81.97         41.01        51.95 o                         
   4  24   9         12.86        -36.40        40.57 o                         
  -3  25   9      10169.50      10401.10       166.17 o                         
  -2  25   9       1093.67       1140.78        59.06 o                         
  -1  25   9      11414.87      11351.40       206.18 o                         
   0  25   9        740.05        764.07        48.69 o                         
   1  25   9       9991.07       9849.15       159.16 o                         
   2  25   9       1426.28       1434.74        92.12 o                         
   3  25   9       7766.75       7554.00       112.81 o                         
  -3  26   9         15.97         -0.97        52.35 o                         
  -2  26   9          9.52         -0.74        40.80 o                         
  -1  26   9         14.84         41.84        78.46 o                         
   0  26   9          8.50         -1.06        40.39 o                         
   1  26   9        307.95        321.28        46.11 o                         
   2  26   9         50.84         61.76        41.29 o                         
   3  26   9         30.63         43.83        38.61 o                         
  -2  27   9        364.51        511.07        58.34 o                         
  -1  27   9      11001.96      11067.20       205.28 o                         
   0  27   9       1130.66       1126.42        66.77 o                         
   1  27   9       8434.24       8307.63       180.67 o                         
   2  27   9        888.40        894.30        50.92 o                         
  -1  28   9          0.94          7.71        51.11 o                         
   0  28   9        148.14        231.88        54.15 o                         
   1  28   9         10.55         61.93        70.24 o                         
  -7   0  10       3111.87       2972.20       274.74 o                         
  -6   0  10      12543.82      12582.40       266.84 o                         
  -5   0  10       4992.15       4963.23       104.23 o                         
  -4   0  10      18470.20      18123.89       279.28 o                         
  -3   0  10       2746.32       2902.73        58.03 o                         
  -2   0  10      32399.51      33048.21       420.06 o                         
  -1   0  10        124.73        191.51        25.50 o                         
   0   0  10      19036.15      19110.63       249.74 o                         
   1   0  10       1588.02       1699.64        44.95 o                         
   2   0  10      13691.94      14087.50       191.88 o                         
   3   0  10        723.51        790.09        41.05 o                         
   4   0  10      22166.25      22107.25       361.42 o                         
   5   0  10       2821.50       2866.97       160.99 o                         
   6   0  10      13272.97      13209.33       232.28 o                         
   7   0  10        331.36        369.14        65.53 o                         
  -7   1  10        175.32        150.78        73.85 o                         
  -6   1  10         97.04         62.94        41.02 o                         
  -5   1  10        268.79        275.61        26.64 o                         
  -4   1  10         74.73         88.61        22.09 o                         
  -3   1  10        178.04        193.78        16.31 o                         
  -2   1  10          7.94          2.34        16.07 o                         
  -1   1  10       1998.47       1968.45        33.85 o                         
   0   1  10        262.70        239.10        17.90 o                         
   1   1  10        169.44        216.81        17.67 o                         
   2   1  10         22.41         19.32        17.87 o                         
   3   1  10         41.51         87.26        18.45 o                         
   4   1  10        174.14        183.53        27.12 o                         
   5   1  10         28.39         26.15        49.24 o                         
   6   1  10         64.47         65.06        39.13 o                         
   7   1  10          4.76         17.26        42.92 o                         
  -7   2  10       2316.30       2341.41        87.57 o                         
  -6   2  10      13965.09      13834.26       180.47 o                         
  -5   2  10       3689.59       3643.61        70.31 o                         
  -4   2  10      19701.78      19910.82       215.50 o                         
  -3   2  10       2892.95       3103.27        62.95 o                         
  -2   2  10      22342.80      22499.98       205.49 o                         
  -1   2  10       1882.43       2084.28        35.04 o                         
   0   2  10      21820.32      22310.31       203.94 o                         
   1   2  10        443.28        468.51        19.04 o                         
   2   2  10      18695.29      18648.54       175.46 o                         
   3   2  10       2531.55       2676.59        52.13 o                         
   4   2  10      15232.73      14914.12       167.58 o                         
   5   2  10        109.41        135.25        49.93 o                         
   6   2  10      14898.49      15085.22       182.40 o                         
   7   2  10        994.12       1053.63        48.92 o                         
  -7   3  10         26.53         -5.27        47.36 o                         
  -6   3  10         43.20        102.51        33.94 o                         
  -5   3  10         20.76          5.41        27.64 o                         
  -4   3  10          6.12         25.74        19.00 o                         
  -3   3  10       2502.83       2366.70        41.32 o                         
  -2   3  10         45.97         35.48        14.73 o                         
  -1   3  10         97.39        115.47        15.62 o                         
   0   3  10        667.72        623.22        21.61 o                         
   1   3  10       1391.44       1398.22        30.00 o                         
   2   3  10        259.17        264.48        22.55 o                         
   3   3  10         47.82         55.76        20.08 o                         
   4   3  10         99.35         46.82        22.84 o                         
   5   3  10        119.87         87.80        41.20 o                         
   6   3  10         66.21         59.53        36.07 o                         
   7   3  10          8.49         -4.59        42.04 o                         
  -7   4  10       2910.35       3004.26        93.52 o                         
  -6   4  10      14617.98      14326.54       210.09 o                         
  -5   4  10       2787.31       2940.60        64.42 o                         
  -4   4  10      20339.64      20202.03       201.12 o                         
  -3   4  10       2824.25       2854.04        45.31 o                         
  -2   4  10      14323.43      14609.64       138.23 o                         
  -1   4  10       1874.96       2013.30        33.89 o                         
   0   4  10      22869.52      23089.84       210.64 o                         
   1   4  10       2888.21       3053.69        42.54 o                         
   2   4  10      23810.12      23715.74       234.00 o                         
   3   4  10        351.96        389.56        24.22 o                         
   4   4  10      14281.55      14311.34       152.88 o                         
   5   4  10        971.79       1024.75        49.35 o                         
   6   4  10      10476.77      10899.83       141.35 o                         
   7   4  10        345.02        287.23        42.18 o                         
  -7   5  10          2.39         72.86        48.63 o                         
  -6   5  10          1.72         28.56        36.37 o                         
  -5   5  10         49.28         59.12        39.66 o                         
  -4   5  10        164.79        185.50        27.17 o                         
  -3   5  10        328.74        332.17        21.63 o                         
  -2   5  10        205.67        170.72        16.20 o                         
  -1   5  10       2855.10       2822.10        40.10 o                         
   0   5  10        193.70        165.70        15.70 o                         
   1   5  10         88.77         92.82        17.86 o                         
   2   5  10         70.10         43.09        18.92 o                         
   3   5  10          2.93         -5.95        20.08 o                         
   4   5  10         33.08         68.51        24.26 o                         
   5   5  10         17.10         -1.58        29.50 o                         
   6   5  10         69.35         48.28        36.22 o                         
   7   5  10        174.11        105.23        44.58 o                         
  -7   6  10       2446.52       2405.14        90.55 o                         
  -6   6  10      13123.48      12728.61       170.71 o                         
  -5   6  10       1723.45       1746.87        88.57 o                         
  -4   6  10      13156.15      13083.86       149.60 o                         
  -3   6  10       3338.23       3383.00        55.68 o                         
  -2   6  10      19590.19      19747.37       182.24 o                         
  -1   6  10       4455.67       4496.42        58.08 o                         
   0   6  10      20666.00      21288.83       195.79 o                         
   1   6  10       4406.49       4457.80        55.65 o                         
   2   6  10      23209.63      23150.95       229.20 o                         
   3   6  10       1765.92       1808.86        44.05 o                         
   4   6  10      15376.84      15359.76       162.89 o                         
   5   6  10        896.31        898.79        37.08 o                         
   6   6  10      11198.02      11401.60       136.73 o                         
   7   6  10        185.15        260.28        42.77 o                         
  -7   7  10          6.22         44.77        50.61 o                         
  -6   7  10         68.56        107.54        35.36 o                         
  -5   7  10        386.16        377.79        37.37 o                         
  -4   7  10        490.12        467.96        27.31 o                         
  -3   7  10         82.77         95.18        18.42 o                         
  -2   7  10          0.65        -15.62        15.62 o                         
  -1   7  10        442.15        426.30        18.64 o                         
   0   7  10        212.27        204.59        16.61 o                         
   1   7  10        209.21        160.96        18.79 o                         
   2   7  10          1.13        -24.15        24.15 o                         
   3   7  10         11.39         23.95        21.52 o                         
   4   7  10         66.80         72.19        25.13 o                         
   5   7  10        258.88        237.89        28.43 o                         
   6   7  10         76.39         53.99        34.50 o                         
   7   7  10          7.76         -0.61        44.98 o                         
  -7   8  10       1769.05       1850.96        72.51 o                         
  -6   8  10       7876.03       7777.67       181.89 o                         
  -5   8  10       2514.53       2678.55        58.79 o                         
  -4   8  10      14390.70      14422.85       163.59 o                         
  -3   8  10       2141.61       2318.12        41.76 o                         
  -2   8  10      20920.52      20545.45       203.94 o                         
  -1   8  10       6459.54       6678.84        71.59 o                         
   0   8  10      24370.42      24458.63       222.76 o                         
   1   8  10       4639.18       4720.02        61.84 o                         
   2   8  10      18795.47      18923.84       191.33 o                         
   3   8  10       4238.18       4099.04        89.85 o                         
   4   8  10      20349.94      20279.83       195.66 o                         
   5   8  10        386.78        396.66        30.34 o                         
   6   8  10       9768.21       9988.85       124.97 o                         
   7   8  10        425.73        401.91        70.33 o                         
  -7   9  10        478.48        361.94        45.67 o                         
  -6   9  10         86.99         50.78        51.66 o                         
  -5   9  10          7.72         22.13        25.91 o                         
  -4   9  10         17.88         22.42        23.76 o                         
  -3   9  10        380.90        347.85        25.24 o                         
  -2   9  10         35.32         36.25        19.12 o                         
  -1   9  10        133.82        118.77        14.32 o                         
   0   9  10         13.21        -14.22        14.22 o                         
   1   9  10        167.14        137.02        20.02 o                         
   2   9  10         54.82         60.78        19.64 o                         
   3   9  10         48.23         53.59        20.92 o                         
   4   9  10          6.11          5.01        23.55 o                         
   5   9  10          0.95         22.09        27.69 o                         
   6   9  10         58.96         80.33        33.18 o                         
   7   9  10         14.71         -2.56        45.53 o                         
  -7  10  10       1887.72       1753.68        73.53 o                         
  -6  10  10       7158.25       7050.65       116.09 o                         
  -5  10  10       1872.06       1989.55        52.73 o                         
  -4  10  10      12884.07      13083.61       152.26 o                         
  -3  10  10       3448.86       3498.85        58.26 o                         
  -2  10  10      24496.55      23946.88       234.63 o                         
  -1  10  10       3304.52       3553.98        44.30 o                         
   0  10  10      23369.07      23386.73       214.63 o                         
   1  10  10       7160.57       7058.93        77.95 o                         
   2  10  10      22131.39      22049.87       206.68 o                         
   3  10  10       2051.39       1956.86        42.85 o                         
   4  10  10      17066.83      16784.89       180.69 o                         
   5  10  10       1723.24       1701.84        66.87 o                         
   6  10  10      12049.21      12259.15       147.15 o                         
  -7  11  10         14.44        -11.19        45.19 o                         
  -6  11  10         19.22         14.63        44.80 o                         
  -5  11  10        602.43        620.50        33.96 o                         
  -4  11  10        144.13        176.56        26.46 o                         
  -3  11  10        217.27        213.81        26.25 o                         
  -2  11  10          8.68          3.06        17.82 o                         
  -1  11  10         59.80         46.55        14.08 o                         
   0  11  10         19.26        -16.02        16.02 o                         
   1  11  10        349.14        321.44        20.42 o                         
   2  11  10          0.19         13.18        19.23 o                         
   3  11  10         81.75         73.49        21.98 o                         
   4  11  10          3.52         19.05        32.65 o                         
   5  11  10         19.98         71.55        33.48 o                         
   6  11  10          5.86         -1.32        37.35 o                         
  -6  12  10       9044.76       8960.00       167.80 o                         
  -5  12  10       2091.72       2266.65        69.49 o                         
  -4  12  10      15639.28      15680.21       194.91 o                         
  -3  12  10       2671.67       2720.77        53.19 o                         
  -2  12  10      17001.31      17128.91       188.52 o                         
  -1  12  10       4205.08       4111.32        72.14 o                         
   0  12  10      25034.29      24914.23       228.20 o                         
   1  12  10       2520.62       2575.82        42.95 o                         
   2  12  10      25972.15      25534.55       236.68 o                         
   3  12  10       3653.55       3523.65        56.14 o                         
   4  12  10      13858.80      13669.55       143.75 o                         
   5  12  10        426.95        406.81        35.56 o                         
   6  12  10      10877.50      11117.98       129.20 o                         
  -6  13  10         12.34         20.42        39.74 o                         
  -5  13  10         12.55         54.99        35.10 o                         
  -4  13  10         55.23         73.01        28.91 o                         
  -3  13  10        152.08        155.57        24.85 o                         
  -2  13  10         12.49         -4.25        22.07 o                         
  -1  13  10        444.84        476.21        25.17 o                         
   0  13  10        166.06        173.36        23.74 o                         
   1  13  10          9.14         14.38        18.03 o                         
   2  13  10         25.09         36.68        20.00 o                         
   3  13  10          7.55          3.15        22.01 o                         
   4  13  10          0.12          3.95        28.30 o                         
   5  13  10        122.27         98.45        33.21 o                         
   6  13  10          9.38         47.79        37.36 o                         
  -6  14  10      11112.37      10784.01       187.61 o                         
  -5  14  10       2927.59       2882.16        65.19 o                         
  -4  14  10      12210.49      12472.33       162.41 o                         
  -3  14  10       2882.74       2988.53        56.74 o                         
  -2  14  10      16838.24      16947.81       187.69 o                         
  -1  14  10       2614.72       2588.34        89.31 o                         
   0  14  10      22940.55      22762.59       225.73 o                         
   1  14  10       2643.20       2561.31        43.88 o                         
   2  14  10      18279.34      18134.51       174.33 o                         
   3  14  10        848.87        870.92        33.45 o                         
   4  14  10      16932.33      16500.09       404.13 o                         
   5  14  10       1408.71       1368.27        50.21 o                         
   6  14  10       8304.97       8455.85       110.14 o                         
  -6  15  10         35.49         46.08        46.14 o                         
  -5  15  10         66.07         69.40        45.80 o                         
  -4  15  10        103.38        115.34        28.93 o                         
  -3  15  10          3.29          1.50        25.99 o                         
  -2  15  10         59.89         54.43        23.02 o                         
  -1  15  10          7.80         29.31        22.75 o                         
   0  15  10        100.59         83.54        20.35 o                         
   1  15  10         40.53         23.07        21.03 o                         
   2  15  10        292.01        265.50        26.08 o                         
   3  15  10        200.36        197.52        29.91 o                         
   4  15  10        208.32        217.42        31.98 o                         
   5  15  10        110.36         73.69        34.93 o                         
   6  15  10          0.43        -10.74        41.34 o                         
  -6  16  10       8481.69       8474.97       131.24 o                         
  -5  16  10       2036.82       1984.63        67.86 o                         
  -4  16  10      13694.95      13912.76       162.55 o                         
  -3  16  10       3612.47       3597.19        72.20 o                         
  -2  16  10      16453.61      16600.72       204.41 o                         
  -1  16  10       2571.43       2562.47        93.99 o                         
   0  16  10      14282.22      14320.29       149.94 o                         
   1  16  10       1081.26       1151.01        38.88 o                         
   2  16  10      17483.43      16959.41       178.78 o                         
   3  16  10        931.28        928.33        38.51 o                         
   4  16  10      11831.75      11626.94       184.96 o                         
   5  16  10        870.62        845.27        43.57 o                         
  -5  17  10         16.03        -18.42        32.35 o                         
  -4  17  10         30.36         78.14        30.22 o                         
  -3  17  10          2.18        -13.54        26.11 o                         
  -2  17  10         23.45         30.38        33.33 o                         
  -1  17  10         12.85         37.46        26.20 o                         
   0  17  10        145.27        141.21        20.56 o                         
   1  17  10        182.28        202.60        23.74 o                         
   2  17  10          3.10         -0.32        23.67 o                         
   3  17  10         22.33         14.31        27.95 o                         
   4  17  10        153.82        133.94        33.17 o                         
   5  17  10         53.72         68.57        37.58 o                         
  -5  18  10       2288.08       2280.55        70.03 o                         
  -4  18  10      11099.02      10917.75       135.46 o                         
  -3  18  10       3126.53       3053.80        90.89 o                         
  -2  18  10      15409.70      15710.37       196.67 o                         
  -1  18  10       2198.71       2162.82        62.76 o                         
   0  18  10      13991.25      13850.38       163.98 o                         
   1  18  10        821.90        844.55        31.75 o                         
   2  18  10       9289.50       9073.56       151.57 o                         
   3  18  10       1104.94       1128.35        45.23 o                         
   4  18  10      10842.39      10316.65       126.70 o                         
   5  18  10        655.17        658.56        43.85 o                         
  -5  19  10         26.67         99.44        38.12 o                         
  -4  19  10         94.03        121.59        31.40 o                         
  -3  19  10          8.10         73.38        32.23 o                         
  -2  19  10         68.72         58.57        31.15 o                         
  -1  19  10        141.35        158.28        30.62 o                         
   0  19  10          2.03         16.62        28.38 o                         
   1  19  10        121.90         64.84        22.78 o                         
   2  19  10         27.66         37.45        25.82 o                         
   3  19  10         40.53         17.16        33.61 o                         
   4  19  10        299.10        392.10        37.49 o                         
   5  19  10         61.85         35.07        41.07 o                         
  -5  20  10       3421.14       3226.54       115.60 o                         
  -4  20  10      11456.17      11561.07       177.80 o                         
  -3  20  10       1853.06       1848.16        62.17 o                         
  -2  20  10      11278.40      11098.89       149.39 o                         
  -1  20  10       1428.31       1353.11        52.43 o                         
   0  20  10      11596.96      11845.65       157.12 o                         
   1  20  10       1639.68       1624.57        42.43 o                         
   2  20  10      10051.14       9577.42       113.56 o                         
   3  20  10        840.78        900.00        62.37 o                         
   4  20  10       6825.64       6558.00        96.71 o                         
  -4  21  10         17.94        -39.85        39.85 o                         
  -3  21  10          3.56        -34.11        34.11 o                         
  -2  21  10         90.36         86.55        32.94 o                         
  -1  21  10        234.08        234.92        33.44 o                         
   0  21  10         27.50         33.63        30.46 o
[truncated: 60,670 more chars]
